# Supplementary material for: Comparative analysis of structured RNAs in S. cerevisiae indicates a multitude of different functions
Source: BMC Biol. 2007 Jun 18;5:25. doi: 10.1186/1741-7007-5-25 (PMC1914338; doi:10.1186/1741-7007-5-25)
Supplement: Additional file 1 — Predicted RNA structures in fasta file format. The element_id is decomposed as follows: StartCoord_Length_Chr_strand. First part of the file contains RNA structure elements found on the PSVM0.5 and the second part RNA structure elements found on the PSVM0.9 cutoff level. [file 1741-7007-5-25-S1.fast]

### elements on 0.5 cut-off

>1896_200_1_1
TCATTCTGGTCACTTGGTCTGGAGCAATACCGGTCAACATGGTGGTGAAGTCACCGTAGTTGAAAACGGCTTCAGCAACTTCGACTGGGTAGGTTTCAGTTGGGTGGGCGGCTTGGAACATGTAGTATTGGGCTAAGTGAGCTCTGATATCAGAGACGTAGACACCCAATTCCACCAAGTTGACTCTTTCGTCAGATTGA
>9873_179_1_1
AGGATTTACATATTTTAACGTAATTAAAACATTTTTATGTTCGATATATTAGCAAATAGCGTATTAATATACAGCTGTTGCGCTCATGGTAAAATTTAGCGATATACTTTGCATCTTGGCTGCAAAGAAGAATGAATCGGATATACTATTTTTGATCATAATGACGGACATCATGATAT
>16128_161_1_1
AATTACTATAAAATCTTGAGTTTTCTCTGAAGTTTAATCCTAAGACAATAGTGGTGAGTGATGTAGTTCACGTGTGTGCCACTGGTAATAATAGAGATAACTATCTCAGTTAAGTTTGAAAAGGTAAAAAATAGTTTAAGTAGTCATTTTTTGCGACGGTC
>21148_120_1_1
GTTGATTATCGAGGATCTTTCTCAGAAAAGCAGCTAATAAATGAGCACAGTACTCAAAAATTACTCATAGTATTATAATTACTTACTTAGTCAATATGGCTGCGCTTTTAAAATGAGTAT
>45145_120_1_1
AGCCGCCCAGTTTATATACAAAATGAAGGGAGAACTATTTGCCACCGAGGAACTGTACCCCAACTGCAATACCCATTGAATAATGGCATCGGAGGCTCGGCGGCAATTCGTACCCCAACC
>60570_120_1_1
TTTGGTCAATCTGCGCCAGCCATTGTTCGACATCCGTTTCATCGTCAACGGTGGCACGCAAAGGATATGCAGTTCTCCAGTGCGAGAGCACGAACTTCTTCAGCATACACAACTGATCAA
>60850_120_1_1
ATTCGCAATTGGAGAGTCCATCGACACCACGTCTAGAACTAACTGTGTAAAAAACTTGGCCAAAGGCAACTTCAGCTTGCTGAGATTACCGTTGTGGTACATGGATGCCGTAGTTTCGAG
>67000_120_1_1
CAAAGTGGCCATTCTATTCTTGGAGTCCCAAAATTTGGACGAAATCCAAAGCGCGGTCAAGGACAAGAGCTGGTAGTTGTAACTCTTGATAATGAACCGCGAGGAATACTTGTCCAAGAT
>68417_160_1_1
AAACGGGTAAAACAGCCATGCACCGCAGCACGTCGACGAGGTGATATTTCCAATTTGGGAAATTTCCCAAATCAGTAATGTAGCCTCTACGGGTGTCTCTGTCAGCCCCGTGGTCGCCAGCACAGAATGTATCGTACCCCTGAAGGTAGTTTTTTACCGC
>72168_160_1_1
GTTGACTACAAGAACATCACCAAGGTCATCTCCGCTGGTAGAATCATCTACGTTGATGATGGTGTTTTGTCTTTCCAAGTTTTGGAAGTCGTTGACGACAAGACTTTGAAGGTCAAGGCTTTGAACGCCGGTAAGATCTGTTCCCACAAGGGTGTCAACT
>82072_120_1_1
AGGGGGTTCTTGATAGACCCCTGCACCTCATCTAGCGGAGGTGCACGGATGTACCAACAGTTTTAGTGAACATTATTCACTAAAGAAGCATTGGGCATACTCAGAGCCAATGGCAAGCTC
>85597_120_1_1
AAAGAGGCCTGTCTTGATGGGCTTGCTGAAGATGTGGGTGAGGGGGATGGAGAAGAAGAGGCTGGCAGCTTTGTTATTGACGGCTTCTTCTTTAGCTTACTTTTCGCGTTTTTAACCTCT
>112652_120_1_1
TGGAGGCTTCTGCAATGTGAGATTGCTGGAAATCGGTGGGCTGCAAAGCTGGTGGTGCAGCCTGAGGTCCGGGGCCAAATGGGCCCGGGACCTGCTGCTGTGCCTGTTGCTGCGCTTGTT
>130182_160_1_1
TTACCACGTCCCCATCAAACTTGATAACAAGACGCTGAGCTGTATCACGGGCTACGCCAGCGCAGCACAGCTGTGCTATCCCGGCGAGCCCGTGGCAGAGGACCTCGCTTGCGAAAGCATCGAGTACCGCTACAGAGCCAACCCGGTGGACAAACTCGAA
>139154_126_1_1
GGGCGTGTGGTCTAGTGGTATGATTCTCGCTTTGGGCGACTTCCTGATTAAACAGGAAGACAAAGCATGCGAGAGGCCCTGGGTTCAATTCCCAGCTCGCCCCGAATAATTTTTTTTTGCCTATCT
>139471_122_1_1
ATTTTCGTTATTATCAATTGCCGCACCAATTGGCTTAATCAACTTCTTCAACGGTTGGACCTTCAGCCTCTGGAGCTGGAGGAGCACCACCTGGGAAACCGCCTGGAGCACCACCTGCAGCG
>160849_160_1_1
GTTCTTGTATCAGGTAACTTAGATTATTTAATAATGGGACAGATTCACTTATCGCGTGTATTTCTGCTTCCGTAGTTGAAGTACATGTTAATGAAGCCTTGGTGGACTTTCCTCCAATTACCTTTCCATTAAGTAAATATATGTTGCCAATTTGTGATTT
>162303_120_1_1
TCAGTTTCATTATCTTCTAATGATCTTTTCTTACTGTTGATAGTAGTATAGGCATTAGAGTCACCAATACCACCCAAACTGGAATTAGTTTGATGAGAATTTATCGGTGGGAGTTCTTTA
>165571_120_1_1
AGATGGATTGGCTTGGTTTTGGGTCATCATGCACTGCTGTGGGTACGGCCCATTCTGTGGTGAATGTGACTGAGCAGTTTGAGGAGAGGCATGATGGGGGTTCTCTGGAACAGCTGATGA
>176672_240_1_1
ATACCGTCTACGGATAGAGCACTAGAGATAGCTGGCTTTAATCTGCTGGAGTACCATGGAACACCAGTGATAACTCTGGTAACTTGGTCGGCGGGAATACCAGTCAACATGGTGGTGAAATCACCGTAGTTGAAAACAGCTTCTGCAATTTCAACTGGATAAGTTTCAGTTGGGTGAGCAGCTTAGAAAGAGTAGTATTCAGCCAAATGAGCTCTGATATCGGAAACATAAACACCTAAT
>177336_121_1_1
AAAAGTGCCTATAGGGCTGCAGCTGCAGTTTTGGCCAAGAAATAGAACCAAAGCCAAATTTATTTTGGGCCCTCGTTCAAGGGCCATCTCACCCTTGGCACTAAACGGTTAGTAGGAGGGA
>181125_134_1_1
ACAAATAAGTGGTTGTTTGGCCGAGCGGTCTAAGGCGCCTGATTCAAGAAATATCTTGACCGCAGTGAACTGTGGGAATACTCAGGTATCGTAAGATGCAAGAGTTCGAATCTCTTAGCAACCATTATTTTTTC
>181867_122_1_1
TTGTTTCTGGATGATCCCTGCAGGTTCATACTACTAAGTAAATCTTGAACAGTTCAAATTTCAACAATTCAGAAACCGCTCTTTTTATATATACTCTACCAAACGAGATGAAACAGCATTTT
>200371_120_1_1
ATTATTAAGCAATATGGTGGATTAAACAACTCTGACGGGACCGTACTACTTGATGAAAAGTTATATACAATATTGAATAACAGCATAATGCTGTATGATGTTGAGCGGAAGATTGTATAA
>217484_121_1_1
CTCTTTTTCCTTCCTTTTTCTTTCTTTTCCTGCGCACGCCGATAAAGAAGTAGTACAACAGACAACGTCAAAATGATCCTCTTGTGATGAAGCAAAAGAGGAAGAGTATACTCCTTTTCCG
>1660_200_10_1
GGCACTAGCGTTGGTACTTTCAGTGGTAGTAGCACTAGTGTTGGAGTTGGTACTTTCGGTGGTAGCAGCACTAGTGTTGGAGTTGGTACTTTCAGTGGTAGTAGCATTAGTGCTGGAGTTGGTACTTTCAGTGGTAGTAGCATTAGTGCTGGAGTTGGTACTTTCAGTGGTAGTAGCATTAGTGTTGGAGTTGGTACTTT
>8875_160_10_1
CACTTGGTCTGGAGAAATACCAGTCAACATGGTGGTGAAGTCACCGTAGTTGAAAACGGCTTCAGCAACTTCGACTGGGTAGGTTTCAGTTGGGTGTGCGGCTTGGAACATGTAGTATTGGGCCAAGTGAGCTCTGATATCAGAGACGTAGACACCCAAT
>16859_120_10_1
TAAACGATGAGCTATTGTTTGGAATCGTGAAGTCGATCGAATCAGAGCTGAAGTTCAAAGCAGCAAACAATGTTTTGTTGTCGTATTTCTTTGTGAAGCTGAACAGTTTCTTATTGTCCA
>49559_117_10_1
GGTGGAAAGATCGTCTCTACAACCTTTTTGTAATCAATGGAACTTATAGGGCCCTTGCTATCTTCCCGTTCGTGGGAAGCTCTCTGTGCATATAAGGAACTATCATCGCTTACTTCC
>52038_120_10_1
ATGATTCAAATACTCTAGTTGTCTGATTCATATAGTTGACAACAAAGGGCTCGAGATACAGGTTTAAAAGGTCACGAACAACTTTACGGAAATTTGCGCCTGCGTTTACTGAGTCGTTTA
>57257_280_10_1
TGGCAATTTAATTGAGTCAGTTAGCGGATTGAACTGAGCATCTCCAGAATAACTCATCGCTGTTACTATTTCTGGGGATGTTAAGAAATTCATTGTATTCCTATTACCATCGTTTCTAGCTCTGAAATTTCTATTGAATGATGTAAAAATAGTGTTCGTTTCTTTTGATGTTTTCGAGACATCTTCCCTATTCCATTGTCCGATACAAGGGCCGCATGCATTTGCTAAAACTTTGGCACCATTTTCTTGGAAAATATCGATGATTCCATCTCTTTCCAAG
>69062_119_10_1
GAAACTAGTTGCTAGTCTGCATTCCTTTGTTTTCCCTGAATTACCCAAAGAAGAAAGCGACGCGAGGCCTCACGCGTCGGAGTTTCCAGATCAGGAAATTACCCACTTAGGAAATTGAG
>85384_177_10_1
TAAACAAAGATATAATTTTTAAAAAAAAATTAGAAAAAGCAAATATAATTCAGGTCCCACTTGGAATAATGGCACTGTATTGATGCATTTTCCTTATGCTTAGTGACGCGTTTTCGCGCGTCAGTTTCAAGTTTTTCTTGGCTTTTTTTTTTTCATTTTCGTAAAGGGTCTTAAAAG
>94392_120_10_1
TCTTCACCAGCAGTATCTGTATTGGCAACCCCTGCCACAGCTGCATTAGCGTTGCTATCACTATTGTTGTCATTGCCATGTTGGTCCACGTCCACGGAAGCGTTTACCGTGGACCCCTCA
>108943_200_10_1
AGCCGTTCCCTTGGTTGTCTTTCAACCTCATCGCTACCAACTGTATAGCGGTGATGAGGCACATAAGCTTCCTTGGAACGTACATGTTTTGCACGAGCTTTCTCTTCCTTTTTATTTTGAAGATCCTCTCTCTCTAACAAATTGGCTTCATCTTCATCTTTTTCACTTATGAAAGATTCTTGTGAAAACATTTCATTTTC
>115926_83_10_1
AAAAAATACTCCGATACGGGGAGTCGAACCCCGGTCTCCACGGTGAAAGCGTGATGTGATAGCCGTTACACTATATCGGATTA
>118914_157_10_1
ACAAGTTATTTTACTCTTTTAACTGTTTTCGTTTCCCCACTCTTTCGCAAAAAGAATAATTTTGTGAGTCAAAACAGTCGAATTTTCTTGCACAAAAAGTCGATATTCTTTTGTGACTCTGTGTAACTTACTTTCTACAGCTTTTGTTACTCCACTT
>123017_121_10_1
TCGAGAATTTTTCACCCACTGTCAACCTATTTCTTATTTTTGTTTTTGTTTGTGGACGTTTAGCTTAAATCGGCGCGAATTTTTTTGGCGCAGTACACGCTGACCCGTTTCTTTTGGGCGA
>135044_122_10_1
TCTTAATAGACTGCAAGAGGTTTTCCATGGTGTCATTAACACCAGGAGATACTTCTACGTACCTCTCAGTATTTGCAGTCCAAAGAACGATTACTTTATCAAGGGCGTTTTCTTCTTTGAAA
>136609_43_10_1
GCCAAAACCATTAACAACAAGTCGTCCTTGTTGATGGAATAGC
>172914_120_10_1
TTAGGAAAGACGATAATTTGAAAGAAAATTGGTGTAGTTAAAACATACTAGATATGATATTATACTAATTGAGCAAAATAGAGAAGGAAAGAGAGGATTCTCTCTCTGAGTAAAATCGAT
>179939_120_10_1
TCTGAGCCTGTTTGCTCGTTTAATTGGATAGATGACTTACCAGTTTTCTCATGGAGACTGAGGTTAGCAAACTTGTCTTCCATCTTTGAGAAATTAACGTCTCGATCTGCTTAATATAAT
>199044_120_10_1
AAAGTGTACAACAGCAAAAAACTGGTAATTATTGATACCGGTTCCGGAGTAAACATTACCAATGACAAAACCTTACTGCATAATTACGAAGACAGTAATCGCAGTACACGATTTTTTGGT
>199823_120_10_1
CTTCAATAAGAATGCTGAAACTATTTTAGCTCAAGTTAGAAAGAATATTCAGTACGTGGAAACACAATTTGACAGGAAAGTCAGAGAAATTAATTCAGACAGAGGTACTGAATTCACAAA
>202373_120_10_1
ACTTGGTACTATCGATTTAACATTAAAATCATTCATAAATAGAATGGATAAAAAATACAACGAGGAATTGAAAAAGATTAGAAAAAGTTCAATTCCGCATATGTCAACTTATAAAATAGA
>204638_93_10_1
AAACAACATAAAAATCCGTGATAGTTTAATGGTCAGAATGGGCGCTTGTCGCGTGCCAGATCGGGGTTCAATTCCCCGTCGCGGAGATTTTTT
>208671_120_10_1
TACTATCAAAGTTACCTATCGGCGATTTGGCTACTCAATTTTTTGCTGATAGAAATATTTTCTGCGCTGGTAGAGTGAGCGCAGATGATATGAATCGTGTCATCCAAGCTGTTGGAGGCT
>222238_120_10_1
TTAATACAAACCACATCACAGCTCCACCACCTGGTGGATTTTGGGATGATGCCAGTAATTTGGTCCATAAATTAAACTTGAAATTGCCTTATGTAGAAGGTTCATCGTTGGATCATCTAC
>228129_121_10_1
TATTCGATCTAAGAAACCGGAAACGAAATGAAAATTGTTACTACTTTGTTTAGGAGTAGTCAAAGTTCATTCAGCTATGGGTTATGATGAAATGATTTAAATTATTCTCGCTCCAGTATTA
>233849_91_10_1
ATTCTTGTTCCTCGTGGCCCAATGGTCACGGCGTCTGGCTACGAACCAGGAGATTCCAGGTTCGAGTCCTGGCGGGGAAGAATATTCTTTT
>237706_120_10_1
TTGTGTATGGAACACGGGCCGACGAAAGCGTTCCGGTGGGGGTCTTCAAGCCCAAGGATGAGGAACCATATGGCCCATTTTCTCCCAAATGGACCAAATGGGCACACCGCACGTTTTTCC
>287029_120_10_1
TCGGCAGCCAAATATTTCTTGGCATGAGTCAAGTTGTATTCTAAACCAGTCAAAGTAACTTCGACAGTCTTATCTTTCGAAGCATTATTGTTCTCTTCGTTTGGAATATCAATTTGGCAG
>293978_118_10_1
TGGCAACTACCGAAAAGCAAGAAGCTAAAAACTTTGAAGTATAGAATATGTTTTAGAGAATTCTTCGACCGAGTTGAAACATGAGAACTGTTTCATCGGCCCTATATAGCAATTACAT
>314379_160_10_1
AAGAGGTTGAAATCATTGAAGAACAACCCATGAGAGTGCGACTTGTCAGATTTGATCTCCTCCAGAGGTAAGAGGAAGTCCAATTGTGGTAGAGGGGGGATAGCCTTACTTGGGACAAGACATTTCCAAATCCCTTGGGTGGTCCATGCAGACTGGCCCT
>314610_80_10_1
AGATCTCTGAAGTTGAAATTGAAGGGCAGTGGTAGGAGTGGATTATCGTATTCATCAATATCCCTTAACTTTGGAAAGAG
>337719_166_10_1
TAGTAACCACACCACATTTTCAGGGGGTCGATCTGCTTGCTTCCTTTACTGTCACGAGCGGCCCATAATCGCGCTTTTTTTTTAAAAGGCGCGAGACAGCAAACAGGAAGCTCGGGTTTCAACCTTCGGAGTGGTCGCAGATCTGGAGACTGGATCTTTACAATAC
>338689_120_10_1
TTGAAGAAGGTTTGATGACCACTGTTCACTCCATGACCGCCACTCAAAAGACTGTTGATGGTCCATCCCACAAGGACTGGAGAGGTGGTAGAACCGCTTCCGGTAACATTATCCCATCCT
>344448_120_10_1
TTAAGTTTCCTACAACCAGGCAGATTAGTTGAAATCTCTGTCAATGGTAAGGATAACTATGGCTGGGGTGCTGTTGTCGATTTTGCTAAAAGAATTAACAAACGCAACCCAAGTGCTGTC
>349087_120_10_1
ATCTTCATTTCGATAGTATGTTCAATCAGTTGAACTATGCATCTTTGGTTATCATCATTAACAAATTGAAACGAAAAGCTATCCTGCCAAGAAGGCCGGATAGAGAGATTGAAAAAGATA
>355372_105_10_1
TCCGTGATAGTTTAATGGTCAGAATGGGCGCTTGTCGCGTGCCAGATCGGGGTTCAATTCCCCGTCGCGGAGATTTTTTTTGAAGCTGTTGTAGTTACTACTTTA
>357057_120_10_1
CTGTCTTTGCGGGTGTCGATGTCACCCAGGAGCCAATTCCTGTCTTGCCAACTGTCCATTATAATATGGGAGGCATTCCCACAAAATGGACTGGTGAAGCATTGACCATTGACGAGGAAA
>360351_120_10_1
GGCTAGCTTTGAAAGCGGCGCCGCGACGGCGCCGCTACGTCAAAGCTATGCTAGGCTCTTGGATGACTGGTCCCACTACATGGGCCCATCAACGGTAAAACACACAGGCTGTACCAACCG
>379127_120_10_1
TTTCCTAAGAAGGGTCTCTTTGCATCCCGATCTTTCTCAATCAAAAGTCTTCAAAACTTTTTTGGTGAGTAAAGATTGGGAATCTCACCGCAAAGTCCTCCAGGATAGCTTGCAACCAAA
>381995_120_10_1
TGTCTCTCTATTGTCTATTGAAAACGGTGTTTTCGAAGTCCAAGCCACTTCTGGTGATACTCATTTAGGTGGTGAAGATTTTGACTATAAGATCGTTCGTCAATTGATAAAAGCTTTCAA
>392365_120_10_1
GACTTGGAAATCAAAGATTCCAAGTCCAACCTTAACAAGGAATTGGAGACATTGAGAGAGGAAAACAGAGTAAAGTCAGACATGCTTAAGGAGAAATTGAGCAAGGACGCTGAAAATCAC
>400012_117_10_1
TCATTGTGTTTAGGCAGCGCAAGAGGCGCTGGAGGTGCTGGAGGTGCTGGAGGTGTTGGAGGTACTGGAGGTATTGAAGGTGCTGAGAGTGCTGGAGGTGCTGAAGATACTGGAGGT
>416461_121_10_1
TATTACTTGTATATTATCATATCTGTAAGAAGATGACATGAATGATGAGAAATAGTCATCAGACTTAATAAAAGCCGAAATTCAAGGTCGATAATGTAATAGGATAGGGTGTTGAATGACA
>419529_113_10_1
ACTAGTTGTAACAGATCGCAGCTCATCTAATATAATTTTCTTCATTATATTGTAGATGAGCATGAAAATTCTCGCTAACCGAAAAAAAATTGAAAAAAAAAAAAGTATTACAA
>465270_120_10_1
CAAAAGCCTCTTTTGTGAGGATATCACGAGGTAAAATACCCAATTCCATTGTCTTCTTGATGTATTCACCAATGTTGTCACACTCAGCTAACTTCTCCTTGGAAACGGCTGGGAAGGAAG
>476318_50_10_1
TGATTGCAGCTGTAAAAGCAGTAAAATCAATCAAACCAATACGGACAACC
>477996_178_10_1
ACTAGTATTTACATTACTAGTATATTATCATATACGGTGTTAGAAGATGACGCAAATGATGAGAAATAGTCATCTAAATTAGTGGAAGCTGAAACGCAAGGATTGATAATGTAATAGGATCAATGAATATAAACATATAAAATGATGATAATAATATTTATAGAATTGTGTAGAATTG
>481902_50_10_1
TGATTGCAGCTGTAAAAGCAGTAAAATCAATCAAACCAATACGGACAACC
>486318_123_10_1
TTTATCTAACGCGTCGCGACGCGTTAGATAAATATAACAGTAAATGATGGTATAAATGCCACCGTCGATATTTAAATGAGATTGCTTATATATCGCATTATTACCTGCGAAAATCTAATTTAC
>491522_120_10_1
CTGCAGGGTAGATTCTGATGGAGTCCCTGAATCAGACGTTAGAATCAGCGACTGTGGAGTGTGGGAAAAAACTATGGGTGTCCCGCTTTACAACGCTTCTAATGACCAAATTGGCGGTGA
>504859_120_10_1
TCTGGGAAAAGGCCTTGTTTGAGAGGCTTCCCATCAATGGTGGTTCCTCACATGATCACTACCTTGCAGCGTTTTTCAATGAGAAGTGTTGGATACTGGTATCCCCAAAGGGCCATCTTA
>511421_160_10_1
TGCTATCACCATTGGACAATGACATTGACTGTTTAACGATATCGTAACCAGATTCTAAGAACTTCTCACTCACAGGCTCCTTTGCCTGTGACAGATGATTAGTCCAAACTTTTTCGAAAATAGATATTTTGTCTTCTATTTCCTTTTTTTCATCACCTGT
>515091_120_10_1
TTACAAATGTCACTGGAAGCTAACGTCGTAGACATAACAAATGATTGGGAACAACCATGCGTCGACATCATTAGTGGTAAGATACACTCAATTTTACCGGTAATGGAATCTTTAGATAGT
>517685_114_10_1
AATTTTCATAAGGTGAAACGATAAAAATATAAAAATTAAGCTTAGCGCCGCTCGGTTTCGATCCGAGGACATCAGGGTTATGAGCCCTGCGCGCTTCCACTGCGCCACGGCGCT
>519721_120_10_1
ACCAACTCCTTCAAGGAAGTGATTTGATCCCTAACCTTTTGGGCTTCAGCCTTGTCAACCTTACCTTCAAATTCTTTCAAGGAGTTTTCAGTATCGTTGGCCAATTGGTCAGCCTTGTTG
>525928_160_10_1
TGGCAGAAGACCAAAGCGCCAGTTCATTTGGCGAGCGTTGGTTGGTGGATCAAGCCCACGCGTAGGCAATCCTCGAGCAGATCCGCCAGGCGTGTATATATAGCGTGGATGGCCAGGCAACTTTAGTGCTGACACATACAGGCATATATATATGTGTGCG
>531729_117_10_1
TAACAATTAGTGAGCGCAAGTGGTTTAGTGGTAAAATCCAACGTTGCCATCGTTGGGCCCCCGGTTCGATTCCGGGCTTGCGCAGTTTCTTTTCTTTTTTTCTGGAAAATAAGAAAA
>538476_95_10_1
TGGCGTAATGGTAACGCGTCTCCCTCCTAAGGAGAAGACTGCGGGTTCGAGTCCCGTACGGAACGTTGATTATTTTTTTTTTTTCGTTTCTTTAT
>541422_79_10_1
TCCGTGATAGTTTAATGGTCAGAATGGGCGCTTGTCGCGTGCCAGATCGGGGTTCAATTCCCCGTCGCGGAGATTTTTT
>542853_106_10_1
CATAAAAAACAAAAAAATCTCCCGGGGGCGAGTCGAACGCCCGATCTCAAGATTTCGTAGTGATAAATTACAGTCTTGCGCCTTAAACCAACTTGGCTACCGAGAG
>557014_120_10_1
AGCAAAGTAAAGAAACAAAAACTGTAACATGTTTTGTTCGCGGTTCCAATAAAATGATCGTGGATGAAGCTGAACGTGCATTGCATGACTCACTATGTGTGGTACGTAACTTGGTTAAAG
>568383_120_10_1
AAAGTGGTGATTTTGATGAGATTAAGAAATACGTCAATACGTTTATGAAAAGCGGTTGGTCTGCTGCGTCAGTAGTTAACCAACTACATGAATATTACATCACCAACGATAACTTTGATA
>570665_128_10_1
TTCTTTCCTCCCACGCAGGATAGAGAAAAAAAAAAAATTTTTTTTTTTTCTTGTTTCTCACTGCATTCTACAGGGATTTCTGTGGAAGGATTACCTCTATTGTTCAAAAGATAATAAACGTGGGAGTT
>580179_122_10_1
GTTGATGCAGAAGCCTCGCAACTTAAAGCTTTTCAGTTGTTTCTTCTTGGTCATATTTTTTATACATATATACATACATATATGCATGTGCTGTGTACTACATGCTGCCTTTCTTCAATTTT
>605104_120_10_1
AAAGTTATCATGGTTATTGAATGATGAGTGGAACGTAGATGCGGATTCATCATTAGAAAAAAGAGATGATAATGAAGAGGATCTGGTACTTTCAGAGCTCTTTTTTCCTCTTTCAGGACC
>614518_120_10_1
ATTTAAATAATTCTATCTCTTCCAAGGAAGAAATGGAGGTTGATTTTTTCAGTTTTTGCTTGATCTCATTCTTTCTTAGATTCTTTTTGATGAACTCATCTGGAGTCTTGGGAAGCACAG
>617832_111_10_1
TGGGAGTTTGGCCGAGTGGTTTAAGGCGTCAGATTTAGGTGGATTTAACCTCTAAAATCTCTGATATCTTCGGATGCAAGGGTTCGAATCCCTTAGCTCTCATTATTTTTT
>639783_19_10_1
CAGATCAAAATTTACGTAG
>647722_160_10_1
GAACGCTTTAGAAATTAAAACACCTCAAGGTAAGTTGGTTTTGGAAGTTGCTCAACATTTGGGTGAAAACACTGTCAGAACCATTGCTATGGATGGTACCGAAGGTTTGGTCCGTGGTGAAAAGGTTCTTGACACTGGTGGCCCTATCTCCGTCCCAGTT
>652059_120_10_1
TTCAGAAAGGCTCAATGTCCAATCATTGAAAGATTGACCAACTCCTTGATGATGAACGGTAGAAACAACGGTAAGAAATTAAAGGCTGTTAGAATCATCAAGCACACTTTGGACATCATC
>663726_120_10_1
AACACTCGGTCTTATTCGTGATAAGCGTAATGTGGAGAGATCAATTTCCGGGTCATTTATAAGAACTCGAGTGGATTGCTAGTTGTTTTGATTAGCTGAATGAGACTCGAGTGTCAGAAG
>679992_120_10_1
TAAGTTGGACCGTAAATTGGTTCAATATCGACCAAAGCGTTACCGCTAACTAGAGTCTTCTTTTTTCTTGGACCATCTTTTCTGTTTTCAAAAATAGATGGCCAGGATGGATCATCGTCC
>689666_120_10_1
ATCAGCAGACTTGACAGATTCCAATGGTTTTGGAATCAAAGACTGGACAGGGAAGGAAGTTGGAGATTCAACTTCCACACCAGATATCCTACCAACAATGGTAACCTTTCTAGCAACATC
>700723_247_10_1
ATGGAAGAAACTATTTAAAAAGACGGTAGAGACTAAAAAAGGAAAGAAAGGACAAGTAGGAAGATCAGCGTACGATGAAAAGCATTTTCAAGGTTAGAGGATGTGTATCGCATGCTGCTCAATTTTGCCAAAAAAGAACCGTGGTGAGTACCGGCACTAGTAACACCGCAACAGCCGGTGCAGTGAGGAAAAGTTTCAACAGTACCGAAACCAAGCCTGTATTTGCAACAAAATCGGAAGCTGGCAA
>709351_120_10_1
GTCACTTCATCACCTGAAATACCAGTCAACATGGTGGTGAAATCGCCACCGGCAAAAACAGCCTTGGCAATTTCAGGTGGGTATGTTTCAGTCTTATGCAAAGCCTGGAAAGCGTAATAT
>1910_160_11_1
GACTTGTTCAGCTGGAATACCAGTCAACATGGTGGTGAAGTCACCATAGTTGAAAACAGCTTCAGCAATTTCAACTGGGTAGGTCTCACTTGGATGAGCTGCTTGAAACAAGTAGTATTGGGCCAAATGAGCTCTGATATCGGAGACGTAAACACCCAAT
>6956_160_11_1
GCAAGGCTCATACGTATCGTGCATGGTGAGTGTCGGCTCTCTGCTGGGACGACCAATTGTGGGTCACATTGCTGATAAATATGGATCACTAACAGTTGGCATGATATTGCACCTTGTCATGGCCATCCTTTGTTGGGCCATGTGGATACCTTGTAAAAAT
>7316_120_11_1
AAACGATTATTATCGTACAGCAATATTCGTGGGTTTTGCGTACTTTGGTGTTAGTTTATGCCAATGGCTATTGAGAGGGTTTATAATAGCTCGAGATGAGATTGCTGTGCGTGAAGCCTA
>20404_134_11_1
CCGAGATAGACAAAATGTTAAACTTTTCATAGAGACGTTATTGTGATAGGGTTTACGCTGAGAATGGTTGAAACATACTTGCTAATAAACCACGTCACGTCAAAATATCAGTTTTTCTTTTTTAGTTATTCCCT
>38649_124_11_1
AGAAGAAGAGGACGTCGCACTTGCAAGCAAAAACAGCGACTGGCGCGAGAACAACAAACACTAATGCATGTCTCTGTCCAGCAGGAAAAGCGAGCCTTAGTGTTTCTTATTTTCTCGTTCGCCT
>49153_120_11_1
CTAATGAGTTGTCCCCCTCATTGGCCAAACAACTACAGTACTTAATGCTGCGGAGGGCTTTAGGCCTCTGCGACGCATTCAGTATTTGGAAAAGTATTTTGAAGATCGGCTGATCAACGG
>65828_120_11_1
TGTCTTGGGTCTTCCAATATAAGAGATTGGTTGAAGTATTGACTGAGCAATTGTAAATGCTTAATGGGCATTTGCAAGTCGAAATCGTTATCCCAAGGGAAAGCCATTCCATTGTAAAGA
>74621_91_11_1
AGCAATTAGACTCCATGGCCAAGTTGGTTAAGGCGTGCGACTGTTAATCGCAAGATCGTGAGTTCAACCCTCACTGGGGTCGCTTATTTTT
>80609_124_11_1
TCTTCCTTTTGCTTCGTCATCACCACCTTTCTCTTTTACTCAGAACCCGTTCGAAGGGGCGAAGAAAGAAGCAATTGACAAATAATCTGTATTCCGTCAACAGTGATATATGTCACGTGACTCT
>84213_140_11_1
GGAGGGTTGGCCGAGTGGTCTAAGGCGGCAGACTTAAGATCTGTTGGACGGTTGTCCGCGCGAGTTCGAACCTCGCATCCTTCAGTAATTTTTTTTTTTAATTTATTTTTGTGTTGCAAGCGTTGATCCTTTCCATTATG
>99459_120_11_1
ATTCTGGGCTTGGAGACACCCTTCACGGGCCGCCCGTGTATCAGAACGACGGGCTGGCAGACGATCTGGATGGCGACCTCGTTATGGACAACGTGGTCTCTAGGGGTGGTCCAGAAGCAA
>102484_120_11_1
TCCAGATTTCGTAGCTGCTACCACAAATGCTGGTTATACCATTGAGTTGGCCGGTGGTGGTTACTTTTCCGCAGCAGGTATGACCGCCGCTATTGATTCTGTGGTTTCTCAGATAGAAAA
>105624_120_11_1
TTTTGACTGGTGAAGCCGAAATTGAACAACCTGTTACTACCTTCGTTTTCACTGGTCAAGGTTCACAAGAACAAGGTATGGGTATGGACTTATACAAAACTTCTAAAGCTGCTCAAGATG
>140070_120_11_1
AATTTCATAATCCAATGTTGAGTTCAGTGTGGAATTGTGGAATAATTGATCCAAGTGTCTAAAGACAAAAGCATCCAGCTCGATGGAAGATTGCGTAAAATCCTCGAAAGTATGATCATA
>140954_147_11_1
ATTCAACAAAATAAAATGAGTAACATTAACATCACGCTAGTACTGCTAGATTAAAAATAATAATGAAAACTCCGATACGGGGAGTCGAACCCCGGTCTCCACGGTGAAAGCGTGATGTGATAGCCGTTACACTATATCGGATTACAA
>142316_215_11_1
ATTTGAGAGACAGCTGCAGCAGTTGTTTTGGTAGTGGCTTGGATTTGACCGTCACCAATTTGAGAGACAGCAGCAGCTTTGGTTTTAGTAGTGGCTTGAATTTGACCGTCACCAATTTGGGAGACGGCTGCAGCGGTAGTCTTAGCTGAGGTAGTCTTGGTGGTGGCTTGGATTTGGCCGTCACCAATTTGAGAGACAGCAGCAGCTTTGGTTTT
>144176_119_11_1
GTCGACTGAAATAGAAGGGATAAATCATGCATCTCCAGGATTATCCCTACTCCATTCATTACAACATGCGCCAAATCAAGCCTATATAAGATTCTCGTCATTTAGCATGCTCTATTGAT
>161565_119_11_1
TACCACTGCTGTTTATTAGCATAATAGCACACGGGATCAGAATGCTTAGTAATACACTTATTATTGCCTGTTTATTGGTGATAGGGACAACCATAGCGCTAATAGCAGTGCAAAAGGCA
>162887_123_11_1
ATATTATCTTATATGGTGTCAAATGTGGACATGATGACATAAGGTATGAGAAACTGTCATCGAAGTTAGAGAAAGCTGAAATACAAGGATCAATAATGTAATAGGATAATGAAACATATGAAA
>164690_197_11_1
AACCTTTTTCCATCAGCTGGCAGGGAACGGAAAGTGGAATCCCATTTAGCGAGCTTCCTCTTTTCTTCAAGAAAAGACGAAGCTTGTGTGTGGGTGCGCGCGCTAGTATCTTTCCACATTAAGAAATATACCATAAAGGTTACTTAGACATCACTATGGCTATATATATATATATATATATATATATATATATATGT
>171136_137_11_1
TTTATTCTCGTTCTTCTTCGTACTATGAAATTGGATTTTTTTCTTTCTTTCTTTCTTTCTTTTTATCTTCAATAAGGGGTTGGGGAGGAGATTAGTGAAAAGAATATCGAAAGTGCAAAGTATACTACTGGTTAGTT
>202644_82_11_1
AGCCTTGTTGGCGCAATCGGTAGCGCGTATGACTCTTAATCATAAGGTTAGGGGTTCGAGCCCCCTACAGGGCTTTCTTTTT
>203227_120_11_1
AGGACCAAAAACCGGGTACTTCAGGTTTACGTAAGAAGACCAAGGTTTTCATGGATGAGCCTCATTATACTGAGAACTTCATTCAAGCAACAATGCAATCTATCCCTAATGGCTCAGAGG
>230139_123_11_1
AGACTCCCTCTCCCCAGTTCTGTTCGTATATGTCGGGCTTGCTTGCGAAAGCAAGGGGTTCAATAAACAGAAAACAGAGTTTTTGGATAAAGTTTAAACAACGGAAACAGAGCAACAATGAAG
>236868_160_11_1
CGCATATCTTCCTATTGTCAGATGTAATATCGACGGAAATGGCATCTTGGAGTATGGAAGCACTATTCTGCTTTGCTCCAATATTTAGGATGCCGCATTTTTCATATTTTTTTTTACATTTTTCGCTTACGTATATAAATTGCTAGCAAGTATTCGCTCT
>239246_120_11_1
TCGTTCGTGGTATGAGTAGAATGACTTGTTCTCCTTTTCAGCGGAGAGGGCAAACCAAAAGTCCATGATTTTCTTGAGACATGACCTCCTTTTTCCTTCTTTTCTTCCACATCCAGGTTC
>247987_130_11_1
TGAAACCTCAGCGAATAAAGCACACATTTGTGCGTTTTACAATAACAGGGAAGGTGGAATGTGTTGCCTTCGTCCTTATTTTTCGCGTTGTGAAATATTTTTACTAATTTTTCTTTTCGCGTGGTCATTT
>290837_121_11_1
ATGTATATTCATGTTAAACGCCTTTCGAATTGTTCGTTGGCTTTTTTTGTGAAATTATCTCGGGAAAAGGGCGAAATTATATTATTTTGCCGTTGACATTTTGAAAAGGAATAAAAGATCA
>302554_124_11_1
TTCCAAGATGAAGCGGTGGCTCAATGGTAGAGCTTTCGACTCCAATTAAATCTTGGAAATTCCACGGAATAAGATTGCAATCGAAGGGTTGCAGGTTCAATTCCTGTCCGTTTCATTTTCTTTT
>310795_107_11_1
AGTTTATTTGGAAAGGCAAACACCTTTTCAAATTCCGCATCAGGAGGTTTATTTGGCCAAAATAATCAACAGCAAGGGTCCGGGCTGTTTGGTCAAAATTCTCAGAC
>313878_121_11_1
TACGTTGCTAGTATATTATCATATACGGTGTTAGAAGCTGGCGCAAATGATGAGAAATAGTCATCTAAATTAGTGGAAGCTGAAACGCAAGGATTGATAATGTAATAGGATCAATGAATGT
>322101_162_11_1
GGGCATTTTGAGCGCGGCAAAAAAAGCCCGAAGATCCGTTCCTCGAAGGAACGGCAACCGCACACCAAGAAAAAGGGAAAAAGGTGGGGTTGGCTGTAAAGTACGAGCGCGGGGACGGATCCGTAACAATTTCTATGTGGGGCCAGCAGCCGGCTGCTGGTG
>336184_156_11_1
AGTAGAAACCTCTTGAATTTTTAGAATTGTAATCATAACCGTTGTAGCCATATGGTACACCTTGTTGGGCAGCAGCAGCGGCAGCGGCAGCAGCTTGTTGCTGTTGTTGTTGGAATTGATAGTATTGTTGGAACTGCATTTGTTGTTGTGGGTTAA
>336550_120_11_1
GAGGTTGACCATATGGGAATGACTGTTGGTAAAAGTGGGCGTAGTATGGCATGAATGAGCCACCGTATGGCTGTTGTTGTTGAGGTTGGGCGTGAGCTGTAGCTGGAGAAGCGGCAGCAG
>340966_120_11_1
TTTAAAAGTCCAGGTAACTGGCTGTTCATAGTACCCTGGATTGCCTTCATTCCATGGTATGGTATGCTGATAGCCATGCTTATTTGCTGGGCCAGTCAAGGCCATCCCATATATTGGTTC
>352570_120_11_1
TCTTTCTGGATGTACGAAATTAAATCGCGCCTCGAACGGGTGCAAAACCGGGTGACGGGACACCGCTACGAATATAGTACGATACACTTATACATATATGGAAGCATTTATAGCGTATAT
>355765_202_11_1
TTTTTTCTGCGAGACCAATTTTCTTCTTTTGTTTTTTTATTTCGATATTTAGTTTTCATGCAAACGGGTATTATTCTTGACAGGCCATTATGTAAGAGTGTGGAAACATAATTCTTGCACATACGACGTTTTCTTAACTGTTCCTGTTTCAAGTTACGGAAACGCCTGTGGCCCAGGTAGCGTAGGCAAAATCAAGCTCAGA
>364266_122_11_1
CGCAGGAAGACCAGAAGTGAGGAATTCCCTTTGTTCAAGGATGAACAACGAAGCCAGATAACGTAAGGTTGCGCGCTGCATCAGTGCTAACCTTATTAGCTTTCTCTGGCTTTTTCGGTCTT
>370063_160_11_1
ACAGAATCAGAATCAGATCTTTCAATCAATCCAGGTTCCCAAGAGTCTACAAGGATTCTTTATTGCCTGTCCCCACCGAATACGATTCTCCACTGGATGCTTGGTATCCACCAGGTCACGGTGATTTGTTTGAATCTTTACACGTATCTGGTGAACTGGA
>373645_120_11_1
TGGTAACGCCTTGTAATCACGTATTTCATACTTCGTGTCTAGAAAACTGGATGAATTATAAGTTACAATGTCCTGTGTGTAGGTCACCATTACCTCCGTTGTAGATAGCATCTCTTGATC
>374513_120_11_1
CAAAACAAGTCATTTAGAGGAAGGTTTTGATCTTTTCGATACCATTGTCACTGGTGATGATCCAAGAATTGCAAAAGGTAGGGGTAAGCCTTTCCCGGACATTTGGCAGTTGGGTTTAAA
>379323_86_11_1
GGTTTCGTGGTCTAGTCGGTTATGGCATCTGCTTAACACGCAGAACGTCCCCAGTTCGATCCTGGGCGAAATCAATTAATTTTTTT
>382960_120_11_1
CAGCCAACCAAACACGTTGGTTTGACGTTCTCCACCACATCATGTAAAGAGCGGGTGTTGATACCAGCCCATTCCGCATCACTCTTAGCGTATACGTGTTGGGCGGGAGTGGAGTTAGCC
>384465_159_11_1
ATACGAGTAAGTATAAAGATACGCATATATATATATATATAATATGTCAATCATGCCGGTAACGGGTACGACTTCGAAACTCTATAGCGCTAAAGCTGTAGACCAAAGGAAGTCAAATGGAGCATACGCGGTACAGTAATAGGAAATTGCGAAAATTTT
>428591_251_11_1
AAAGAGTGAAAAAAAAAAAATGACGAAAATGGTTCCGCGGATCTAGCAACTTTGTTGGAATGACCGGAAAAGACAGTTGTTTCCTTTCCAACTATTTTTCATTCCTGGTCTTTTTCCTGTTGAAGCCCAGCATTTTTTTTTTCGCGTCGCGTTTTTTCACAACAGTTCGGATCACGTGATAATCACTGCACGTGACTATCATGTGATACGATAGCCGGGTTATGATCCCCTTTTTCTTCCTATTGGAATAC
>428956_137_11_1
TAAATTCGAAGAGGTCATCAACAAGATCATCAATGACAGCCCTCCAGGAGAATTAAGGGAAGTATACGACGATCTAATCAAGATCACAAGTGAAAACTCCAAAAATACTATTTTGGATGCTATTGAGAATTACAACG
>441036_120_11_1
CGACAAACAAAGATGGGGCAGAACCTGAACTATTGTACATAATGGTTCTGATATCAGAATCTTTGATCTGGTCGAATGGATCCAAAGAGTCTACACCATTTTTGAAAGTTTCATGGAATA
>458234_81_11_1
CAAGAAATATCTTGACCGCAGTTAACTGTGGGAATACTCAGGTATCGTAAGATGCAAGAGTTCGAATCTCTTAGCAACCAT
>464799_78_11_1
TCTTGCCGACGGCTACGTATATATATATATATATATAAATATATATATATATATTCATGTATACTGTATATGTACAAT
>477757_120_11_1
TTAAAAGTATGTTCTACCTGTGCAACGAGAGTGTTGTTGTGGCAAGGGTCCATTACACAATGGGCCTTTTTGTGATGATTCAACTTCGATATGCTTTATACGAGAAATCATCGAATTTTC
>490603_96_11_1
AATTCTTGTTCCTCGTGGCCCAATGGTCACGGCGTCTGGCTACGAACCAGAAGATTCCAGGTTCAAGTCCTGGCGGGGAAGAATTTTTTTACTTTT
>519605_120_11_1
CCGCCACCTCTTGTCAAGACGGATACTACTGTTCTTACGCTTGTTCTCCAGGTTACGCTAAGACCCAATGGCCTTCTGAACAACCTTCCGATGGTAGATCCGTTGGTGGTTTATACTGTA
>524118_120_11_1
TCTTTAGCCAGGTCCTTGGTTGGGTCGATATAGTTCGACTTGACCTTGGACTGGATCTCCTGCGACATACCTCTGGTCGTTGAAGACAACTCTGCCACGTGGGGCAAAGAAGAAGCATCA
>535356_160_11_1
AAAATAGATTCCCTTGGCAATTGAAGCCATGAACTGAGTGAATCTGCAGGCTCAATCGTATTAGACAGTATGGCAGTAAGCCTTGCCCGTTCCTCTTCTTCACTTTGTTGAAGAAGAGGCTGTGGGATTCGTACCCCAGGAACGATCTGCAAATTGTCCG
>554763_160_11_1
ATCTGCCATTCAACAACGTGCCATCATGCCTATTATTGAAGGTCACGATGTCTTGGCTCAAGCTCAATCTGGTACTGGTAAGACCGGTACCTTTTCCATTGCTGCTTTGCAAAGAATTGACACCTCTGTCAAGGCTCCTCAAGCTTTGATGTTGGCTCCA
>563923_120_11_1
TTCCAAGATTTGTGGGATATGGTCATTCATATCTCAGAGAAGTGCTACAATTACTTTTTTAACAGTGATGCCTTAGAGGTGGATTCATTGACAAAGTTTTATACCAATAGAATCGTGGAA
>577733_121_11_1
TTGCTTCCCGCTAGTAGAGGCGACGGCAGTCATTGCTGTTTGCTTCTAGATCTTTCTTCCCTATTAATTTTTTCCTAACTAATATTTCTTTATATTTTATCCCGGAATATAAAGTAGTATG
>578596_120_11_1
CGAAGAACTCATCCTTGTTAGCTCAGTTGGTAGAGCGTTCGGCTTTTAAGCGCATTTGCTTAAGCAAGGATACCGAAATGTCAGGGGTTCGAGCCCCCTATGAGGAGTTCTTTACTTTTT
>617791_200_11_1
AATGATACCACCTCTTAATCTCAAGACCAAATGTAAAGTGGATTCCTTTTGGATGTTGTAGTCAGATAGAGTTCTACCGTCTTCCAATTGCTTACCAGCAAAGATCAATCTTTGTTGGTCAGGTGGGATACCTTCCTTGTCTTGGATCTTGGACTTGACATTGTCAATGGTGTCAGAAGATTCAACTTCCAAAGTGATGG
>1674_162_12_1
GGCACTAGCGTTGGTACTTTCAGTGGTAGTAGCATTAGTGCTGGAGTTGGTGCTAGCAGTGGTAGTAGCACTAGTGTTGGAGTTGGTACCTTCAGTGGTAGTAGCATTAGTGCTGGAGTTGGTACTTTCAGTGGTAGTAGCATTAGTGTTGGAGTTGGTACT
>1996_118_12_1
CTAGTCCTGACGTTGATGCTGGCAGTGGTAGTAGCACTAGTCCTGACGTTGGTGCTGGCAGTGGTAGTAGCATTAGTGCTGGAGTTGGTACTTTCAGTGGTAGTCGCACTAGTCCTGA
>7297_155_12_1
TCTTTATTGGCGTCCTCCTTGGCACTAGCGTTGGTACTTTCAGTGGTAGTGGCATTAGTGCTGGAGTTGGTGCTAGCAGTGGTAGTGGCATTAGTGCTGGAGTTGGTGCTAGCAGTGGTAGTAGCACTAGTGTTGGAGTCGGTACTTTCGGTGGT
>7549_100_12_1
CTGGCAGTGGTAGTAGCACTAGTCCTGACGTTGGTGCTGGCAGTGGTAGTAGCATTAGTGCTGGAGTTGGTACTTTCAGTGGTAGTCGCACTAGTCCTGA
>13168_160_12_1
GTTATCATTCTGGTCACTTGGTCTGGGGCAATACCAGTCAACATGGTGGTGAAGTCACCGTAGTTGAAAACGGCTTCAGCAACTTCGACTGGGTAGGTTTCAGTTGGGTGGGCGGCTTGGAACATGTAGTATTGGGCCAAGTGAGCTCTGATATCAGAGA
>19867_32_12_1
CCAATAACAGCGGCACGTCCAGGTTCTGTGAC
>24382_102_12_1
ACTGTTGGCATCTTCGGCTTCCCTTTCAAAGATACGCAGGTCATTATGACTAAATTTGGAAAATGTAAATTTTTTGGATTTGGAAATTCTAGAGACGTTGTC
>48308_160_12_1
TTCCTTCTTTTCAGCAGCGGTTTCTGGTCTGTACTTGTTGAACAACTTGAAGGTTTCAGCAGCGGTGTTTCTGTCCAAAGTGTATTGGAATTGAGCAATGGTTGGAGGAACCTTCAATCTGATGGACAAGATCTTCTTTTGTCTTTGCAATCTGACATAT
>72982_120_12_1
TCTTCTTCACCCTCGTTGTTCTCGCCCTCTTCTCCTTGGGATTCTTGTCTCAGAGACCTTTTTCTGTCCAAAGTTTTTTCTTCCAAGAGACGATAGATAAGATCGACGATCTTGTTATCT
>76850_126_12_1
TTAGCTATATAAACAAAGATGACTTTTCATCCTTTATTTCTTTTATTTTGTTTTTGTTTTTTGCCTTTGTGGAAAAAAAACAATCTACAAGCGAAAAGAAAAATTTTGGAGAAAAATATAATTTAG
>84210_150_12_1
GGTTCCGCCAGACCCCGTTGCTTTGGTTCCATGGAGCAGGAGCAGGATTTTCCGTGGAAAGAGAAGCACCGAGCGAAAAGCGGATACGGAAGGCGGATGCGGAAACGGATGCGGACGCGGAAGGAAGGAAGGAAGCAAACCCTTCCGTCT
>92543_114_12_1
ATAAGGGCGTGTGGTCTAGTGGTATGATTCTCGCTTTGGGCGACTTCCTGACTAAACAGGAAGACAAAGCATGCGAGAGGCCCTGGGTTCAATTCCCAGCTCGCCCCTTTATTT
>95233_126_12_1
TTTTAATAATATAGATTTGGTAAAATAAATAGGCGTATATACACATTGTATACTGTTGATATTATCAAGTTTTTATTATTAAAGAGCTCTTTTTATTTTTTATTTATAGGGGAAAATGACCGATAT
>95563_160_12_1
GCTTAATCAACTTCTTCGACAGTTGGACCTTCAGCTTCTGGAGCTGGAGGAGCACCACCTGGGAAACCACCTGGAGCTGCGCCTTCTGGAGCACCACCAGCTTGGTACAATTTAGACATGATTGGGTTGGCAACCTCTTGCAATTCCTTCAATTGGTCAT
>101452_120_12_1
TTCTTTGGTCATTCCTAAGATGGCATCTATCGATTGGTCTTCTGAGGAAGAAGAAGAGGAGCAAGTAAAGGAGAAGCCAAATGAACCGGAGGGAAAACAAACAAGCATGGATGAAAAGAA
>111397_120_12_1
CTTCTCTTTCAGCTTCCAACTGGAGAGCTCTTTCCTCCTTCTTTCTCTGTTTCTCTTGCTCTTTCTGCAATTTCTTCAAGGCCTTCTTGGACAATGGCTTACCATCTTCCCCAAGAATAA
>123555_160_12_1
TCATTGGGTTGGGGTAGGCAAACGGGAACGGAGAATTGTTTGGAGGGGACGAAGGTGAAGAAACAGAAGAAGGTCTGTTTGCCTTCTTCTTTTTCTTACCATTTGAGTCTTCGGTGTCTTCATTTGCTGGAATCTGTACTGAAATCATCTGGGAGATGAA
>128574_157_12_1
TTTCCAGGTTAAATATTCCATGGATTCTAAATATATTATCAGTGGATCTGATGATGGGAATGTTAGGCTATGGAGAAGTAAAGCTTGGGAGAGGTCTAATGTCAAAACTACTCGTGAAAAGAATAAATTAGAATATGACGAAAAATTAAAAGAAAGA
>145180_120_12_1
AGCCAACTGTTCAACGCTTGGCGAAATAGATTTTGCTTCTACACAGAAGAATGTAACATTCAGGCTATTTCAAAGAGAAACTACCAGCTTGAAAAAATGGTGCTGAAGAAATTTAGAGAA
>171551_102_12_1
TGTCCACAGTGTGCGGTGATAAAAACTTCTCCGCAATGGAGAGAGGGTCCTGATGGAGAGGTGACATTGTGTAATGCCTGTGGATTATTTTATAGAAAAATA
>186570_120_12_1
CTTCAATGAGGATTTCCGTCTTTACCATGGATTTTCTCATTGGACCGCAATAGTCTTTCACGCTGGAAATATAATTGTTTTCCTCTTTGATTTTTGTATCATTGAGACGACTTGTTGGGG
>197590_160_12_1
CCGTTTAGGTCCAAAGACTTAGTTTCGTTGGCCCAGTAAGGGTAAGTCGCCGTTTTCAAGCCTTGATTCTCAAAAATGGCCATGTGGTTGGCCCAAGTAGGCTTAGACAAATAGACCAGTTTATCTGGGAAGAATTTTGAAAAAAACTTCGCAGATATAT
>198781_321_12_1
AAGTAACCATAGTCTCGTGCTAGTTCGGTACTATACAGGGAAGGGAAGTCACTCGCATACGTGTGTGTGCATTTCTTGCTATTGCTGCTTAGCTTCTCTAAAACACTGGGCTAGCGTTTTTCAACGCTCGAGAGGCAGAGTCTCAAGGAGCCTCCAATGGGCCTCACGTATTCATCTAGATGGCGCTTCGGACAACGGCATCACATAAGAGATGCAGCTCCTGACTTCTCCTCTGATCTTCGTGATCAGAGTTTTGAGTCGTCAGACTACGAGCAGTTTCTCTTAGTCGTTGCATCGGGTGCTGTTGCCTTAACGATGTGT
>199182_238_12_1
GTAGGACGCATGATCTTGAGCTCTTTTCCTATACTTTGTCCTATGGCCAGCTTTCTCCTTATTACGAAGAGATTGCGGGATGTGGGTGCAGAGTGGGAAAATCTGAGTTCGGTCATCTTTGTTGTTCGTCCTACCGCAGTATATTCCTAAACACTATGAAATGACCCTAGTTGGTCCATGATCATTTGGGTAAAACCATACTGCAGACATCTCTATAATTCACATATTCACATCTTGT
>202064_120_12_1
CTTGTTGATACCTCTGGATTTCTTACCAGTGGCAGTCAAACCTCTAGCTTCACGGTGCTTGTGAACTGGGTCACAGATCCAGTTGTAACGAGCATCTCTTCTGATAGCCTTGTGTTGAGG
>215081_120_12_1
TGAGATATATGTGGGTAATTAGATAATTGTTGGGATTCCATTGTTGATAAAGGCTATAATATTAGGTATACAGAATATACTAGAAGTTCTCCTCGAGGATATAGGAATCCTCAAAATGGA
>215641_200_12_1
TTGTAGATTTACTGTCGGTTAGTAATCCTTTAGTAATTGGTTTCTTGTTAAGTTCTTGCACAAGGTGACTGAGGTTATTTAATAATGGGACAGATTCACTTATCGCGTGTATTTCTGCTTCCGTAGTTGAAGTACATGTTAATGAAGCCTTGGTGGACTTTCCTCCAATTACTTTTCCATTAAGTAAATATATGTTGCCA
>217146_120_12_1
TCAGTTTCATTATCTTCTAATGATCTTTTCTTACTGTTGATAGTAGTATAGGCATTAGAGTCACCAATACCACCCAAACTGGAATTAGTTTGATGAGAATTTATCGGTGGGAGTTCTTTA
>220413_120_12_1
AGATGGATTGGCTTGGTTTTGGGTCATCATGCACTGCTGTGGGTACGGCCCATTCTGTGGAGGTGGTACTGAAGCAGGTTGAGGAGAGGCATGATGGGGGTTCTCTGGAACAGCTGATGA
>222697_200_12_1
CAGCAGTGTAGATACCGTCCTTGGATAGAGCGCTGGAGATAGCTGGTCTCAATCTGGTGGAGTACCATGGGACACCAGTGATGACTCTAGTGACTTGATCAGCGGGAATACCAGTCAACATAGTGGTGAAATCACCGTAGTTGAAAACAGCTTCAGCAATTTCAACTGGGTAAGTTTCAGTTGGATGAGCAGCTTGGAAC
>233645_120_12_1
TGGGGCGGTAGCAATGTCAGTGATCATAGCAGTGGTTTCAGAAATGTTGGCAGACATTCTGTGGAAAACAGTGAAGTCACCGTTACCCAAGGTGTGGTGCAACAACAATTGCTTAGCTTG
>234211_120_12_1
AGCCTTGTTTATATATTTTTTTTTCCTATGTTCAACGAGGACAGCTAGGTTTATGCAAAAATGTGCCATCACCATAAGCTGATTCAAATGAGCTAAAAAAAAAATAGTTAGAAAATAAGG
>243102_120_12_1
GGTTTAATCTGGTACTTGTTGGCTAGAGAAGTTTTGAGACTAAGAGGTGCTTTGGTCGACAGAACTCAACCATGGTCCATCATGCCAGATTTGTACTTCTACAGAAACCCAGAAGAAGTT
>243343_120_12_1
AATGGTAATCATTTGAAAACCTTGCAATGTGTGTGAATATTGTAAGGAATTGAGAAAGAGAGATAAAAAAAGAGACAGAAGTATCACTTCCTTTTCTAATTTTTCTTTTTCATTTTTTTT
>248726_120_12_1
TCCGGTGGTCGTGATTGTAATCTTGATAACAATCGCGATCATGATCACGTTCTTTAGCCTCATTATCGAACAGTACTGGAGGTGAATAGGCACACCGTTTATCTAAAAGTTCCATGATCG
>253416_120_12_1
CTGCCGTGTGGCACGACCCACTGCGGCCTAAACGACCGAGATCGGTGCCCGGGGCAGACCACCCGAAAACTCCCGGGCATTATTTCGGTCGTTTAGTTGCGCCCCAGGGCAACCGGGGTG
>258453_120_12_1
TCCTTGAATTCTGGAGTGGCAGCTTGCTTCAAAGCAGTGGCCAAAGCAGCAATGGTATGGTTGTGTGGACCACCTTGGTGACCTGGGAAAACAGAGAAGTTAATTGGGTTTTCCAAGTCG
>263653_160_12_1
GAAAACGGTGTCTTCGACCCAGCTTCCTACGCTAAGTACTTGATCGACCACATCAAGGTCGAAGGTGCTGTCGGTAACTTGGGTAACGCTGTCACTGTCACTGAAGATGGTACCGTTGTTACTGTTGTTTCCACTGCCAAGTTCTCTGGTAAGTACTTGA
>275221_148_12_1
GTGTTCTCTATCCTCAAGGCAGTATGAATATGTCTTTTTAGTGTGTATGGATATATTTATGTATATACTTATACAGTTTTCAATTTTATTTTGAATTAATTCAGGAGAGGGGTTACAATCTCCTAAGGGATAGTAGCGCCGGTGACAT
>276297_120_12_1
TTGGGAATTGGAGTAATCTATCCTCAGAAACATGGAACTTTCTAATATGGAGTTCAGCGCTTTTGAACCTTCCAAAAATGACTCCAATTCTAGAGTTATTATTGATATGTTATCATTAGT
>281219_120_12_1
GTTGTGTTTGCGTTTATGTTCGGCTTGGCTATATTATTAGCGAGTGATGTTTGCAATTTGCTGTATTGAGAATCAATTTGGGTGCGTAAGCTTTCAATAATTTTGCAGACCGCAGGCACT
>281787_129_12_1
GCTCATCGCCTAGCAATGAAAAAATTTTTTCTTTTTTTTTTCATTATTTCTCTTTGTTGCGTACTTTTTTTCATTGCGTTTCGCGGCAAAAGCGATTCGAGTTGACTGGAAGTGTGTTATACTATAAAA
>283342_120_12_1
AGAACCAAGGACAGCAACAAGGATGTTGTCGTTGAAGGTTTGAGAAGAGCCAGATACAAGTTCCCAGGTCAACAAAAGATTATTTTGTCTAAGAAGTGGGGTTTCACCAACTTGGACAGA
>289817_120_12_1
GGAGATATCTGCGCCGTTCAGGGGTCCATGTGCCTTGGACGATATTAAGGCAGAAGGCAGTATCGGGGCGGATCACTCCGAACCGAGATTAGTTAAGCCCTTCCCATCTCAAGATGGGGA
>290867_120_12_1
ACTGCAGGTATCTTTTTGGGCTACTGTACTAATTACGGTACAAAGAGCTATTCGAACTCAGTTCAATGGAGAGTTCCATTAGGGCTATGTTTCGCTTGGTCATTATTTATGATTGGCGCT
>319913_120_12_1
ATTTTTTCTGCGCTTGAAGTGAGAGTCCTTATATGATATGACTTAATAACGTGAGTTATAGAATTACTCACTGTGAAGTGATTTTTGGCAGACAGTGATAACATCGTGGAGAGAGCAAAA
>320551_124_12_1
GGGATTTGAGTAGCGACGAGCCATCCTCTGCAGAAGGGAAGAAGAAAGAAAGGCAGAGAGGCAAAGAAAGAGTCAGGCTTATCTTATCTTAAGAGATATGCCGCTTGGACCCAAAAGAAAGGGA
>323151_159_12_1
TTCATTGCACCCGGTGGGAAGTTGATTAGTTGTTGTTGGCTGTTATACTGGAGTAAATGTCACGTGCCACTGTGGCCGTGTCAGGTCACGTGAAGAGAGAAATTCGGCCACAGTTGTGGTCCTAAACAAGGACTGAAAAAGATCGCAGAAACTAGCAAC
>326133_160_12_1
AAATCCTGAAAAATATAGCGTTTATACCGCTTCAGGAACAAATCTACCTTTCTTCCATATCGATATCCCAGATTTTGCTAAATGGGATATCTAGCCAATGCATTTACAATGGACATGCAAACATTTATATCATCTCTTTTTTTCTATATTCCTAAACCAA
>361046_120_12_1
TTCGGTAAATCTTGATCTGATACCCATAGGTAAGTCTCTTTTACCAACATCAGTAGCGGGGTTCATACAAGCAAATATTCTAAAATCGGGGTGAGCTTTTATAGGCTCAGCGTCACCCTT
>361690_120_12_1
CTGTTTGTTGTGAAACATTGATTACCGTTAATTTTTTTGCTAACATCTTAGCAAGTTGTTGAACGACTGTAGTTTTCCCGGTACCCGTTTCACCGACTAGTAAAACAGGTTCAGTCATCT
>374351_85_12_1
TCTTGTTCCTCGTGGCCCAATGGTCACGGCGTCTGGCTACGAACCAGAAGATTCCAGGTTCAAGTCCTGGCGGGGAAGATTTTTT
>410319_120_12_1
TCTGATGCATACTTTATGCGTTTATGCGTTTTGCGCCCCTTGGAAAAAAATTGATTCTCATCGTAAATGCATACTACATGCGTTTATGGGAAAAGCCTCCATATCCAAAGGTCGCGTTTC
>410725_120_12_1
TGTCTGAAATAACCTTAGGTAAATATTTATTTGAAAGATTGAGCCAAGTCAACTGTAACACCGTCTTCGGTTTGCCAGGTGACTTTAACTTGTCTCTTTTGGATAAGCTTTATGAAGTCA
>422071_129_12_1
GCCAGAGGTGGGCGGCACAGGAGTGAAGTTCAGCTGTATGAAGGATTGATGCGCATTTGTTATTAGATGTTGATCAAGAGGCACAGGCACAGGTACGGCTGATGATGATGATTCTTTGTACATTGGTAG
>422609_240_12_1
GATATTTTCTTGGTGCTTAGGGCTGAAATCTTGTACATTTGCAAGTCCGGGAGGTATTCAAAAAAAGTGTGAGTTTCCTTCTGAATAAGGTTGATGACGTCTTTTGATGGCATGAGGGAATACATACGCACATTTTCATGAGTGATGTTTGACCATATTTTGTTTAAGGATATTTCTGCGTATTTGAGCAAGCTAGGCGAACCCTTGACGGTCAATTCGTTATCCTGAATGGAGATGATG
>423858_55_12_1
GGTGTAGACTGGGACAGCGAGGAGAAGAATACCTTTTTCTGGTGCCTTTCACGCT
>427132_82_12_1
ATCCGTGATAGTTTAATGGTCAGAATGGGCGCTTGTCGCGTGCCAGATCGGGGTTCAATTCCCCGTCGCGGAGAATTTTTTT
>438999_120_12_1
GTGACAAAGAAGCGTTATTCAAAGGAAATTTTAAATCCGCATAACGCTTCACTAGTGTTACATCTCTATTACTTACATCGCATTGGTAAAGATGACCATCATTGTTGCATGCAAAAAGAT
>441045_123_12_1
TCAAGAACGTCAAATCTAAGCAATTGAAGACCAAGGAGTACTTGGAATTTGATGCCACTTTTGTTGAATCTAACACTAGAAAGAACTTCGGTGACAGAAACAACAACAGCAGAAACAACTTCA
>459668_183_12_1
TAAACTATCGGTTGCGGCCATATCTACCAGAAAGCACCGTTTCCCGTCCGATCAACTGTAGTTAAGCTGGTAAGAGCCTGACCGAGTAGTGTAGTGGGTGACCATACGCGAAACTCAGGTGCTGCAATCTTTATTTCTTTTTTTTTTTTTTTTTTTTTTTTTTTTTCTAGTTTCTTGGCTTCC
>464189_120_12_1
GTACCAGATTTCAAATTTGAGCTTTTGCCGCTTCACTCGCCGTTACTAAGGCAATCCCGGTTGGTTTCTTTTCCTCCGCTTATTGATATGCTTAAGTTCAGCGGGTACTCCTACCTGATT
>472464_131_12_1
TCGGTTGCGGCCATATCTACCAGAAAGCACCGTTTCCCGTCCGATCAACTGTAGTTAAGCTGGTAAGAGCCTGACCGAGTAGTGTAGTGGGTGACCATACGCGAAACTCAGGTGCTGCAGTTGTTTTTTTT
>475992_120_12_1
TTGAGATAATTGTTGGGATTCCATTGTTGATAAAGGCTATAATATTAGGTATACAGAATATACTAGAAGTTCTCCTCGAGGATATAGGAATCCTCAAAATGGAATCTATATTTCTACATA
>476585_160_12_1
GTTCTTGTATCAGGTAACTTAGATTATTTAATAATGGGACAGATTCACTTATCGCGTGTATTTCTGCTTCCGTAGTTGAAGTACATGTTAATGAAGCCTTGGTGGACTTTCCTCCAATTACCTTTCCATTAAGTAAATATATGTTGCCAATTTGTGATTT
>478016_120_12_1
ATGTGTCTCGTGATACCTTAATTTCAGTTTCATTATCTTCTAATGATCTTTTCTTACTGTTGATAGTAGTATAGGCATTAGAGTCACCAATACCACCCAAACTGGAATTAGTTTGACGAG
>481306_120_12_1
AGATGGATTGGCTTGGTTTTGGGTCATCATGCACTGCTGTGGGTACGGCCCATTCTGTGGAGGTGGTACTGAAGCAGGTTGAGGAGAGGCATGATGGGGGTTCTCTGGAACAGCTGATGA
>482044_131_12_1
TCGGTTGCGGCCATATCTACCAGAAAGCACCGTTTCCCGTCCGATCAACTGTAGTTAAGCTGGTAAGAGCCTGACCGAGTAGTGTAGTGGGTGACCATACGCGAAACTCAGGTGCTGCAGTTGTTTTTTTT
>485696_131_12_1
TCGGTTGCGGCCATATCTACCAGAAAGCACCGTTTCCCGTCCGATCAACTGTAGTTAAGCTGGTAAGAGCCTGACCGAGTAGTGTAGTGGGTGACCATACGCGAAACTCAGGTGCTGCAGTTGTTTTTTTT
>489348_132_12_1
TCGGTTGCGGCCATATCTACCAGAAAGCACCGTTTCCCGTCCGATCAACTGTAGTTAAGCTGGTAAGAGCCTGACCGAGTAGTGTAGTGGGTGACCATACGCGAAACTCAGGTGCTGCAATCTTTTTTTTTT
>491223_133_12_1
TATTGCTTTCCCTTGCTGCTATAAGGGAAAATTCAGTAAATAATACCGAAGATATAATGGTGTTTATCAGATCAGTGTGATGTGTTCAGCTAAATGGAAAGCTACAGATGCTATCTGATCGAGATATTGCAAG
>506692_120_12_1
TCTGGGCTTCCTGTGAAGCTGGTACTTATATGCGTACTTTGTGTGTTCATTTAGGTATGCTATTAGGTGTTGGTGGTCACATGCAAGAATTGCGTCGTGTTAGATCCGGTGCTCTGTCTG
>518165_160_12_1
ACGACCGAGGTGAGTTATGGATAGAGCTGGAAAAATGTTTACAATTATTAAACATGCTAAATTTATTCGGTTTGTTCCAGGATGCATTCGAATTTGAGGAGCCTGAAACAGATCAGGATGAAGAAGATCCCAGCCATTCGAAACTACCAGAAAACAAGAC
>521770_120_12_1
GGAAAAGCTGGAGAGGAAGGGATGGCGTCAACCTTATTCGACCTAACGGGAGACGAAACCCTTCCTATACTGGAAGAAGGAAATGGAGTTGGATAATCTCCTTTCCCGAAATTTCCAATT
>528524_93_12_1
AAGTTGTCCAATGCAAATTCAAAATCCTCGGGGTTTAAAGACATTAAACGGCTATTCGTCTTATCTAAACCGGAATCCAAGTACATTGGTCTT
>534573_158_12_1
GTTTTTCCAAGTCATCTCAAAACAATGACCTATTTTATTTCTAGATAAACCCTGGTGTAAGCAGGGTTAATTTTGTCCCAAACGGGCAAAATATAAATACCCCTTTCGGGAAATAAACTAAAAAGAGTTCTAATTAGCCAATTGGCAAGAAAGCTCGA
>553920_120_12_1
GGTCCGATAACGCCGACCCCGAGCAGGTGCAAATGGCCAGGCGGTATCGCCAATGATCCGTTTATCTAAAGATAGATAGATGGCCGAACGTGGACTGCCTCTATGGGTACAATAACATAT
>558124_120_12_1
TAACAATGGAATCGTAGAATTCCAATTATCCAAATTGGCCACTTCATTCCCTGAAGAAAAAATCGGCGACCCATTTAACTTAATGGAAACTGCCTACTTGAATGGATTCATTCCAGCCAT
>561545_120_12_1
TTACCGGGGGTGGATTGTCTCTAGACAGCTTGGTAGATATTCCACCAAGCCCTGAACCACATATAATCAAAGTTCTCGGAGGCTCGAAATTTGTTGTATTTTTGAAATGTGGTTCTAAAA
>573860_124_12_1
GAGGCCCCTTTTTTTGTTTCGGACATTTGTTGTGAGAAAAAAAAGAAGAAAATAAAAGCATAAATGAAGCGAATGGATGAGAAGAGGGGAGGGAAAGCAAGAACGAGAAGGACAAACATCAGGG
>593178_130_12_1
ACTAGTATTTACATTACTAGTATATTATCATATACGGTGTTAGAAGATGACGCAAATGATGAGAAATAGTCATCTAAATTAGTGGAAGCTGAAACGCAAGGATTGATAATGTAATAGGATCAATGAATAT
>597084_50_12_1
TGATTGCAGCTGCAAAAGCAGTAAAATCAATCAAACCAATACGAACAACC
>598940_104_12_1
CAGATTCCCTTTTATGGATTCCTAAATCCTTGAGGAGAACTTCTAGTATATTCTGTATACCTAATATTATAGCCTTTATCAACAATGGAATCCCAACAATTATC
>602614_121_12_1
ATCGATTTCGGTGACTAGTTAGTAGATGATGTAATCGTAGACGCAGGGAACCCTTGCTTTTCCCCAATCGTAACAAAAAAAAACAAGGGGAAATAAACTATTAGATAGTACGAGTTCGTTA
>605285_58_12_1
AAAAAAAAAAGAGAAAGTGCTCGAGGTGGGGATTGAACCCACGACGGTCGCGTTGCTT
>605726_75_12_1
AAAAGAAGATGAAGGCGATGCGGTCACTCTAGGACTACAACTTATCCATCGCCTCATTTAGTGCATTCACCGCAA
>626123_120_12_1
CGTCCTTAGCATTGTGCAAAGCTTTGTGAGCTTTGTAGTTGTTTTCATAACAGCTTGTGTCGCAGAAAATGGAAACGATGCCTTGTTTTAGACAAACAGGGCATTTCATTTGGGACGAAG
>628230_88_12_1
CAGTAGTACGTAAAATATAAAAAGGTTACTGAAAGGAGTGAATTCCGCCATAGTATAGGTTGAGTATACGCAAATAAACGTTGGAAAT
>628378_91_12_1
AATAAGTGGTTGTTTGGCCGAGCGGTCTAAGGCGCCTGATTCAAGAAAATATCTTGACTGCAGTTAACTGTAGGAATACTCAGGTATCGTA
>639446_120_12_1
GTTTCTCACTCCAGAATTAGAGGTTTGTCTGGTGGTCAAAAGGTTAAGTTGGTCTTAGCTGCCGGTACATGGCAAAGACCTCACTTGATTGTCTTAGATGAACCTACCAACTATCTGGAC
>648437_160_12_1
CTGGTCACGATTCCGAGTCTCACCAGATCCTATTGTCCAATATTACTCAAATGGCCTTTAGTTGTGGGTTACACAGAGACCCTGATAATTTTCCTCAATTAAACGCTACCATTCCAGCAACCAGCCAGGACGTGTCTAACAACGGGAGCAAAAAGGCAAA
>654765_50_12_1
TGATTGCAGCTGTAAAAGCAGTAAAATCAATCAAACCAATACGGACAACC
>656443_242_12_1
ACTAGTATTTACGTTACTAGTATATTATCATATACGGTGTTAGAAGATGACGCAAATGATGAGAAATAGTCATCTAAATTAGTGGAAGCTGAAACGCAAGGATTGATAATGTAATAGGATCAATGAATATTAACATATAAAACGATGATAATAATATTTATAGAATTGTGTAGAATTGCAGATTCCCTTTTATGGATTCCTAAATCCTCGAGGAGAACTTCTAGTATATTCTGTATACCTAA
>657497_114_12_1
ACTAGTATATTATCATATACAGTGTAAGAAGATGGCATAAAGATTGAGAACCAGTCATCAGACTAATGAAAGCTGAAATGCAAGGACTGATAATGTAATGGGATAATGAAATAT
>669498_160_12_1
CCACCCACTAAAGGTTTACCACTTTTCATATTAGCCATCAAAGCTTTCTTAGCAGCAGCATCGGCCTTTTGCTTCTCTTTGAAGGCAATGTCTTCAGGATCTAAGTCCTGTTGTTGCTTCTTCTTTTGCTTTAGAGGCTTCATCTTACCACCTTGGCGAC
>673636_161_12_1
AAAACAGAGAACAAATGCGTAGAAATACTCAATGATGTCAATTTTTCAAAAAATGAATTAAATGATTGAAGTCACTTAATTTTTGTGGTTTTTTGGAGGTGGGTTGAGTGTACAACTCACTATAATTGATGAGATATTCGACGAACTTGTTACTTTTTTGG
>674423_117_12_1
CTTGCCTTAGTTTTTTATTCTCACCTTTCCAAATTTTCTTTTTTTCTGTGGGTATTCTTCGACCAAAGAAGAACTTGATTTTGTTTTTTCTGGTGTAGCCTCAGATTCAGAAAAATT
>689080_120_12_1
GATGGTTAGGGTGACGGCGACTTATAAAAATAATCACGAAAAATGTGAATTTTATTAGGGCTAAGAGAGGTTCTCTCCTCATATTCTCCTGAGCTGTCACTCATATTATCACCTGGAAAA
>703916_120_12_1
ACGGCCCTTTTTGTCTTGCAACAAGACGTCTGTCCTGTTACCGGCCAGCTCCAGTTCTCTCTTCAACTGTTGTATTTTCTCCTGGCTAACATTCTTCCTTGGACGGCCCATTATTATTTA
>704827_160_12_1
TGCCGCCATGAAGGAATTTCTCAGTGCATTGTGCTTCCATCTCTGGCGTGAACTTTGGTCGCGGTGGTAGCTTGTTCTTTTTAATCAGCAGCACTGCGGCACTGCTGATTGACCTCTTACTCGCTCCCCTCATCATAGTTTACTAGTCTCGGATTCTTCT
>721513_120_12_1
TTCTTCCTGTTTAAAAACGAAACAAACTTAAAAGGTGAGGAAAAGTTGATCATACAGTTCAAATTTTTCAAAATCTTCGCCAAAGAAAAAAGAAACGAAAATTTTTTTTCTATCTCGGTG
>731330_120_12_1
GGTTATTGTTATTGGTAGATGGATTCAAGGGTTTTTGTCCCAAAAGAATAATAACACTATTGAAGGCTTGAACTTCATCAGATTACTTGAAAAAGATTCAGGTAAATCTGAGTTCTTATT
>732092_120_12_1
GGGAGTTTGGCCGAGTGGTTTAAGGCGTCAGATTTAGGTGGATTTAACCTCTAAAATCTCTGATATCTTCGGATGCAAGGGTTCGAATCCCTTAGCTCTCATTATTTTTTGCTTTTTCTC
>734804_113_12_1
GGTCTCTTGGCCCAGTTGGTTAAGGCACCGTGCTAATAACGCGGGGATCAGCGGTTCGATCCCGCTAGAGACCATTTATTTTTAAATTCGACCGTCTGACAGACGGTGCACTT
>742641_120_12_1
GAAACATACGAATCAGAGTTAATGACAATTTTTCCGTGAAAAAATTCAGTAATGAGGCAGAAGCTACAATTGCTTTTATCAAAGATGGTGTAACGACATCAGATAAGAAAAATTTATCAA
>746089_120_12_1
TCATTTGATTGGTACACACACGTGGTCACATGAATTCTTGCCAAGTTTATCAAACGAAGAAATTGTAGCCCAAATTGAATGGTCAATTTGGGCTATGAATGCCACAGGCAAACATTTCCC
>747560_163_12_1
CGGCTGTTATTTTTACTTCCGCTAAATTTTCTTTGTTCTTCCATTGTTTTTTTGCCTTTGTGTTCTCCATTAATCCATCCAATTTTAATGTCGGATTAATGGAACTTTCTATTAACCCATAAATGCCACATAGTACGGCTGTAGCAGTGAAGGTTACAAAAGG
>748454_160_12_1
TACCTGGTCTCACGTATATTTGCCAAATGTATCGAATGAAAAAATTATAGCTCAAATTGAATGGTCCATCTGGGCGATGAATGCTACTGGCAACCATACCCCCAAATGGTTCAGACCTCCATATGGCGGAATAGATAATAGAGTAAGAGCAATAACAAGG
>754713_120_12_1
CGCAGAGGCAATAGCATCTGCCATCTTTGGTGGAATCCTTGATATTGAGGAATTTTTGGACGACGAAGCGGTCACTTCATTAGATGTGACAGCTTTGTTCTTTGTCGCATTACCAAATTC
>758870_120_12_1
CTATTATCGTCACTGCGTATTACTCTGCTACTGTGCTTGTTACTTTATACCGGAACAGTAGCTCCTAAACGATTATTCCAAATGAAGAAAAACGTTTGGCCAGTAACCTGCATAAAACTG
>789982_162_12_1
AAAACGGAAAAAAATCTAAAAAAAGAAATTAATTGAGAGATCTCACGGAAATGCCGCGAGGAATGTTTCTCGAGGCTGAGCGGCGTGGTCTGTGCAAAAAAATGGCAATTTTTTTGTAGGAGTTTGCATTGGGCCATTCAGAAGGAGCACCGTTAGATGGGA
>793918_93_12_1
TCCGTGATAGTTTAATGGTCAGAATGGGCGCTTGTCGCGTGCCAGATCGGGGTTCAATTCCCCGTCGCGGAGATTTTTCATTTTTTTTTTTTT
>796808_115_12_1
TTATTAGTATATCATCACATACGGTGTAAGAAGATAACATAAAGATTGAGAAACAGTCATCAAATATAATGGAAGCTGAAATGCGAGGATTGATGATGTAATAGGACAATAAAAA
>801790_120_12_1
TTTTTGCGTAATATTGCATGTCCATCTCGTCCCTTTCAAACGCTGATCTGTCTGAAGGGGCCAGCGGATAACTCACAAAATTCTCATTTGTATCTCTGTTACGAATATGTTTCTTTTCAT
>806106_120_12_1
GAAAAGTTGTTGCCTTTTGTCAAAGGTAACGTTGGTTTCGTTTTCACTAACGAACCATTGACTGAAATCAAGAACGTTATTGTCTCTAACAGAGTTGCTGCTCCAGCCAGAGCTGGTGCC
>809443_161_12_1
TGCCACTTGGATTTCTATTATAGGAAATAGTCTCACTTACTGGGCGACGAATTTTCGCGTTTTGATGAAGCACAGGAAGAATTTCTTTTTTTTTTGGCTTCTTCTGGTTCCGTTTTTTACGCGCACAAATCTAAAAAAAGAAATAATTATAACCTAGTCTC
>809979_42_12_1
TCATACAACGGTCAGACCATGAACACTGATCAACAACCTTAT
>818608_83_12_1
TGCTCCTCTAGTGCAATGGTTAGCATGCATTCTTCCGGTGGCTGTGATCCGGGTTCGAGTCCCGGGAGGAGCTTTTAATTTTT
>834844_120_12_1
TGGGAGAAGATGTTGAAGGAAGCCCTATAGAGCAAGAGCATAGTAGGGTCGTATCTTCATTATACTCATCTTTGGCGAATCGCGGGAACGACGAGTCAAAGAATGGAACACCTCCACGTC
>837505_46_12_1
TACACGCACACATATATATATATATATATATGTATATGTGTATATA
>858431_120_12_1
TAGCAATAATACAGGCTATCACTAAGAGATATAACGTTGATTCATATCTTGCTCGAGATCATTTGGTGGTGTCTGAACCAGACTTTCCAGATGGACGGGCATTTGTTACCGTGAATGAGG
>860755_120_12_1
ACCCAGATGAAACAGTTGCTTTAGGAGCAGCTATTCAAGGTGGTATTCTATCCGGTGAAATAAAGAATGTCTTACTTTTGGATGTGACACCATTGACATTAGGGATTGAAACATTTGGAG
>872379_120_12_1
GAATTCTGTCACAGATTATGCACAATTGAAATCGTTGCATCAAATCAAGGGCACATTCAAGTGCCCATTCAACTCCACCTTAATACAATTGGACATGGATATGTACCCGTATAAACTGAA
>875362_122_12_1
TTCGAAGAACTCATCCTTGTTAGCTCAGTTGGTAGAGCGTTCGGCTTTTAAGCGCATTTGCTTAAGCAAGGATACCGAAATGTCAGGGGTTCGAGCCCCCTATGAGGAGTTCTTTACTTTTT
>899156_273_12_1
TTTCTGATTTTTTTTTAAGAGGGTGAATCAAAAATTTATTTTTTACACGGAAACGATGCCACAGTTGACTGAACCTGTCTTCTAACAGTAGTTAATTGCCAGTATTTCAAACAAGATTTGAAATACGAGTTTCCCAGAATAATTTATTTGGACAGGATAGGAAGTCCGATTTCTGTGTTGTCTCAAACGAGGCGATAGAATTGGGATGTCGAAGAAAGTCTACATTACTCATATATTTACGTACTGTCTCTTGCAGGTAAAAAGTCTTGAAGA
>925857_120_12_1
ATTGCCAAGTTACGGAGAGAATCAATAGCCCATTCTCAAGGGATGGGTGGTGTTTCATGGGGATCCATTAGTGTTGGTTCTTGGTTAAGAGATGAAATTATTAGCCGTAGAAATAGTATT
>940192_120_12_1
GAACAATTCTGGAAAGAACAGTAGTAATAGTGTTGGGTCGTTAGGATGGGTTCTGGAAAGCGGAAAAACATCTACAGCAAGAAACCCCAAATCTTCTTCTCAATTCGATGAGCCACGCTT
>947247_45_12_1
AAGATGAATATGGGAGGCAGTAGCAGCACTGCTGCCAAAAAAGCG
>950303_127_12_1
TTTTTTTTTTGTTGAAAAAATTCAACAGTTCCTATTTTTTTCTTTTCATTCTTTTTTTTTGCCTTGCCTTCGTTTCGAGAATTCTTTTTCTTTTTCTTTAGGTAAGGGACCTTCTCAGCTGAGGCAC
>956321_120_12_1
ATCTATATGCAATGTACAACAAATCTATGCGTATAGGTACAGGCCTGATATCTCCCATGGAAATGAGAGAAGCATGCGAAAGATTCGAGCATTTAGGTCTAAATGAATTGAAGTTAGTGA
>974534_120_12_1
GAACTTCACGATGAAGTAGACCATGTTTCGCCAAGAATATGGGTCTTGGATTTTATGGTTTTAATTGACGATAAGATCAAAGACACAATTGTGGACAAGATTGAAGCAAAATTTTTTGCT
>981089_160_12_1
TGTTGGTAATGTGCCCAGTTAGAAGCCATAGCTTTGTTTGGGGTCATCATGCCGTGCTGTTGGTACTGTCCATTCTGTGGAGGTGGTACTGAAGCAGGTTGAGGAGAGACATGATGATGGTTCTCTGGAACAGCTGATGTCCCAGGTGTTGTCTCTTCTT
>998197_120_12_1
GATGAAGCATGTCAATGTACCGAACTTTCTTCAATTATTCCTCTCAGGTATGGAGGGAAGCGTTGTATTATGGTTGGTGATCCTAACCAACTACCACCAACTGTTCTTTCAGGTGCAGCA
>1002280_120_12_1
AACAAGATTTTTGAGTGTTGGGACCCTTGGAGGTTTACTCCAGTTTCGTGGGCTTGTGCATTTTCACCTAGTGTACTGGGAACTTTCTCTTTTTTACTCTATTTCTTTTCTTTCTTGCTT
>1002615_120_12_1
TGGTTTGTCTGTCCAGGAGTTGATGGACTCCAAGACCAGAGGTGGGTTGACTTATAACGACTTTTTGGTTTTGCCAGGTCTGGTTGATTTCCCATCTTCTGAAGTTAGCCTACAAACTAA
>1003255_120_12_1
AACTATCCATTGGCTTCTAAATCTGCCACCACCAAGCAACTGTTATGTGGTGCTGCTATCGGTACTATCGATGCTGATAAGGAAAGGTTAAGACTATTAGTCGAAGCAGGTTTGGATGTT
>1012871_120_12_1
GTACATGAAGAAGAACATCCCTCAAGATAAAGCCATCATTCTGGGTGCCGAGGGTAACTTCCACGGGAGAACCTTCGGTGCTATCAGTTTGAGTACCGACTACGAGGACTCCAAGTTGCA
>1013417_120_12_1
TTTGGCTTCCCGCGTTGCCATCGCCGCCCTCGAGGTCATCCGCGACGAGAAGCTGTGCCAAAGAGCCGCCCAACTGGGTAGCTCTTTCATCGCCCAATTGAAAGCTCTCCAAGCCAAATC
>1018318_200_12_1
TCCTTGTTGATAACTTCTGGAATCAACTTGGAGGTCAATTGGGCCAAGGTAGATCCTTGAACTTCCTTAGTCAAGATTTCGGAAATAACCTTTCTGATAGCTCTGATATGGGAAGATTGAGCGTAAGAGTGTCTCTTAACTTGGTTAGCTTGCTTTCTGGTGAAGGCGATAGCAAAGATTCTCAAAACGTAATCATCAGA
>1031226_150_12_1
ATCAACAAGCTTTGGATATTACCATTGCACCAGAGGAAGACGTTCAATTCGTCGTTACCGGTTCATACACTATCTCTCTAACCGGTAACTACGTCAAACATCCATTCGACAATTCTTCAGATTCAGACGAAGATGAAGAAGACTATTACA
>1040876_120_12_1
GAGTTAAACGATGACAAAAGAATATCAGGCATTGTTTTCAACCCAATATCTCTAACATACTTTTGTAAAACAGCAACTCCCTTAGGTGTTGGTTGGAAAAGAACTTTCTCTTTTGGCTCG
>1061507_120_12_1
AATTTATAATTATATGAAAACAAAGCTTGGAATGCTGAGTACTTTTTCTTCAATGCTGCTCACTGCCCAGAAGCGTTCAGAACAACTCTACTGGAGCCATTCTGCTTGAAGGAGGATAAA
>1065199_180_12_1
CGTAGGGACATATAGCATCTAGGAAGTAACCTTGTACGAAAATAGGCAATATTTCCTGTTTGACGCAGATTTTAGCCCAAAGATCTAGCGTCAAGGAATTTTTTTATAGTGGGACATTGCAAACCAAGGAAGTAACTTGATACGTCGTTGGTGAATGGGTCTGTTTTCTTATTCGGCGGG
>1067723_200_12_1
TACGCAACTTTTCGGCAGTACATGAGGGAACTTCCGAAGAATGCACCTCAGAAGCTGAATTTTCGGGAGATGCGTCAGGGGTTGATTGCCCTAGGACGGCACTGCGTAGGTAGCAGATTTGAAACAGATTTGTACGAGTCGGCGACGAGTGAACTCATGGCCAATCATTCCGTTCAAACAGGGCGAAATATTTACGGTGT
>1068799_240_12_1
GGAAGATCTCAGCAGAGGTCTATCCAGCTATCCAACACGGATGTTTAATCTAATCAAGGAGAAATCCGAGGTGCCTTTAGGGCATGTTCATAAAATTTGGAAGAAAGTGGAATCACAGCCCGAAGAAGCACTGAAGCTTCTTTTAGCCCTCTTTGAAATTGAACCAGAGTCGAAGGCCATTGTAGTTGCAAGCACAACCAACGAAGTGGAAGAATTGGCCTGCTCTTGGAGAAAGTATTT
>1070627_200_12_1
AGGCAGATCAAAGAGTTGTATTATAAAGTATGGAGCAACTTGCGTGAATCGAAGACAGAGGTGCTGCAGTACTTTTTGAACTGGGACGAGAAAAAGTGCCGGGAAGAATGGGAGGCAAAAGACGATACGGTCTTTGTGGAAGCGCTCGAGAAAGTTGGAGTTTTTCAGCGTTTGCGTTCCATGACGAGCGCTGGACTGCA
>1070947_120_12_1
AGTGCCGCATTGGACGGCATTCCTGTCGATGCTGATAGGGCTGTTCTACAATAAAACATTTCGGCAGAAACTGGAATATCTTTTGGAGCAGATTTCGGAGGTGTGGTTGTTACCACATTG
>1071810_137_12_1
TTATAGTGGGACATTGCACCAAGGAAGTAACTTGATACGTCGTGGGTGAATGGGTCTGTTTTCTTATTCGGCGGGGTAATACATTTTTGGGGGAAGTTTGTCTGTCTGACGCGCCATATGTAGGTACGCCAAAAAGG
>1072876_120_12_1
TTTGAAATTCAATAGAAAGGATTACGATACCCTTTCTCTTTTTTACCTCAACAGAGGATACTATAATGAGTTGAGTTTCCGTGTCCTGGAACGTTGTCACGAAATAGCGAGTGCCAGGCC
>1074396_120_12_1
TTCGGCAGTACATGAGGGAACTTCCGAAGAATGCACCTCAGAAGCTGAATTTTCGGGAGATGCGTCAGGGGTTGATTGCCCTAGGACGGCACTGCGTAGGTAGCAGATTTGAAACAGATT
>1074596_120_12_1
TCGTTAACTAGTGTCAGTGGGACGACCGCCACTTTATTGCAGGAACGAGCTTCCGAGCGCTGGATTCAATGGTTAGGCCTTGAAAGCGACTACCATTGTTCATTCTCTAGTACTCGGAAT
>1074918_120_12_1
CTGTGGCAGTACAGGCCCCACCGGGCTATGGTAAGACGGAGTTATTTCATCTCCCCTTGATAGCACTGGCGTCTAAGGGCGACGTGAAATATGTGTCGTTTCTGTTTGTACCGTACACAG
>1075462_240_12_1
GGAAGATCTCAGCAGAGGTCTATCCAGCTATCCAACACGGATGTTTAATCTAATCAAGGAGAAATCCGAGGTGCCTTTAGGGCATGTTCATAAAATTTGGAAGAAAGTGGAATCACAGCCCGAAGAAGCACTGAAGCTTCTTTTAGCCCTCTTTGAAATTGAACCAGAGTCGAAGGCCATTGTAGTTGCAAGCACAACCAACGAAGTGGAAGAATTGGCCTGCTCTTGGAGAAAGTATTT
>1077290_200_12_1
AGGCAGATCAAAGAGTTGTATTATAAAGTATGGAGCAACTTGCGTGAATCGAAGACAGAGGTGCTGCAGTACTTTTTGAACTGGGACGAGAAAAAGTGCCGGGAAGAATGGGAGGCAAAAGACGATACGGTCTTTGTGGAAGCGCTCGAGAAAGTTGGAGTTTTTCAGCGTTTGCGTTCCATGACGAGCGCTGGACTGCA
>1638_155_13_1
TCTTTATTGGCGTCCTCCTTGGCACTAGCGTTGGTACTTTCAGTGGTAGTGGCATTAGTGCTGGAGTTGGTGCTAGCAGTGGTAGTGGCATTAGTGCTGGAGTTGGTGCTAGCAGTGGTAGTAGCACTAGTGTTGGAGTCGGTACTTTCGGTGGT
>1890_100_13_1
CTGGCAGTGGTAGTAGCACTAGTCCTGACGTTGGTGCTGGCAGTGGTAGTAGCATTAGTGCTGGAGTTGGTACTTTCAGTGGTAGTCGCACTAGTCCTGA
>7388_123_13_1
TTTCGCATCTGGATGCTATTATGGCTACCACTTAGCGTCTGGTGGAAACTTTCCAACAATTGTATTTACCCACTTATAGTTTCACTTCTGGTCCTGTTTCTGGGACCAATATTTGTCCTTGTT
>7631_120_13_1
AATTCGTACTTATATGAAAATAACGTTTGGAATACTAAGTACTTTTTTTTCAATGCCATGGTCTGTCAAGAAGCGTTCAGAACAACCCTTCTCGAACCATTTTCTTTGAAAAAAGATAAA
>13344_124_13_1
TTTTCTTTTTGTTCTTACTAACGCCCAAAGCCGGAAAAATGCGAAAAATTTCCAGGGTCTTCTATAAGAGAAACCAAAGGACAAAGGGAAAAGGACATACTTAGCAGGTAGCTCAATATTATTT
>20181_120_13_1
ATTTTGTTGGTGTCGATGTTGTAACTCTTGATCAACTTAGACAAAACAGTTAGGGACATCGAGTAGATATCTTCTCTGTCATTGACAAAAGACATGTTGGTTTGGCCCAGACCAATTGTG
>28558_120_13_1
TGGAAATTTGGTATTTGAGCCATTTTATCAAAATTCTTGGCCAAATATTCGGCCTCTTGGTGCGCTACTTGGGCGGTTGGTGGCAACCCAGCAAATGCATTGTCACCAATGGCGAAAATG
>40360_120_13_1
ATGCAGGAAACTGTACCCCGTTTCTAAATATTTTGGCCTTCGCCAAAATAGAAACTCCCCCTACACCGTCCAAGTCCACCGCTTCATTTGGATCACCTTCTGCATCTCTGATATAGGCTA
>70380_120_13_1
AAGGGAGATAGGAAGGGGCGGGGGTCCGGGCAGCGGCTATGGTGTCAGTTACCTAGGGAAGGAGAAGGGGGTAGAACCAAGGGGCTAGCACACTCACCCTGGGGCCCCCGTCTAGCCAAG
>146677_120_13_1
GTCGAAGTTTGTTTGGCTGACTTGCAAGGTTCTGAAGACCATTCTTTCAGAAAGGTCAAGTTGAGAGTCGATGAAGTTCAAGGTAAGAACTTGTTGACCAACTTCCACGGTATGGACTTC
>163512_123_13_1
GAAAAAGGTGCGAATATGATTTAATTCAGAGTAAAAGTTCTCTACAAGATCGTTTGATCACAGTCAGTAGAACGAAAGTTATTGATATAAAAAGTTGATCATCATCTTAGATCTTTTTCACAC
>163953_120_13_1
GAGACAAAAGGAGTGTTCAAAGTGATTTTCTTGGTCAATTTGGTTTGCAAACTGACAGCAGAAGATGGGAAATTGACCAAGCCTGGTAAGACCAAAAAATCATTGTAGGTCAACCCACCT
>168346_119_13_1
TATTGAAGAATGGGTGAATTTTGAGATAATCGTTGGGATTCCATTTTTAATAAGGCAATAATATTAGGTATGTAGAATGTACTAGAAGTTCTCCTCGAGGATTTAGGAATCCATAAAAG
>168793_100_13_1
CACTCTCGGTAGCCAAGTTGGTTTAAGGCGCAAGACTGTAATTTACCACTACGAAATCTTGAGATCGGGCGTTCGACTCGCCCCCGGGAGATATTTTTTT
>188105_50_13_1
TGATTGCAGCTGTAAAAGCAGTAAAATCAATCAAACCAATACGGACAACC
>196369_121_13_1
ATTTACATTACTAGTATATTATCATATACGGTGTTAGAAGATGACGCAAATGATGAGAAATAGTCATCTAAATTAGTGGAAGCTGAAACGCAAGGATTGATAATGTAATAGGATCAATGAA
>200272_50_13_1
TGATTGCAGCTGTAAAAGCAGTAAAATCAATCAAACCAATACGGACAACC
>208570_120_13_1
GGCAGAGTGAGAATCATGCTCATCTAGGGCCAACTGTTTGGTGCCATTTTCCAACAACTGCTGATTCTCGTGATACGAGAAATTAGCATTCCGAGAATCAGCAGCTAAACTTTCGTGTGA
>211692_120_13_1
CGACGTCCAAGAAATACATTGGAATGAAGTGTCGATTTGAAAGAGAAATCTACCAAACGTATAAAAAATTTCAAAGGCCAATATGGCTAATGTTTTTACTGATAGTCATTAGTAAAGTAA
>218563_117_13_1
TAACCGAATCTGGAAATGACATCGTGCCCACAGATGAGCTTTATAGGAAATGCATTATCAACGGGGATGAAGTAGTATTCATTCCTGTTAGCGAACTAAATCCACAATCGAGCTATT
>220972_280_13_1
GCGACGCTTCTTTTCTTTCATATGATTTCCCTTCTAGGCGACACGCCATGCCCCAAACGGGGAACACCGCGAATTCCTTCTGGTGCCCGGTTTCCTCTTTGGGAAGGGCGTCAAAATGGTACAGCTCGCTATAGTCGCCAATTACTGCAGATGCTTAAAGGCTTCTGCAACTGTATGTCCAACCTAGTACGTGGAAACTTCAAACGCGAACAATCTGTATGCTGTTTCGGGCTACTTATTGCTCTATACGGTTTTTAGTGGACACGAACTCTTGTAATTA
>236804_122_13_1
CTCTCTTGGCCTCTTTTCTTCTTTTTTATCGTTTCTCTAAAAATCAAGCTGATTAGACATGGTCTTGCAATGTTTTTGCTTTCTCTAATCAGCTTGGTTTTCCGCAAAGAAGAGAAAGTCAC
>250512_120_13_1
GGTGCATCCGCTTGGGGCGGTGCTGGCGGCGGTGCCTCAGCTTGGGGCGGCCAAGGTACTGGTGCTACTTCTACTTGGGGTGGTGCTTCAGCCTGGGGTAACAAATCAAGTTGGGGCGGT
>272376_120_13_1
ACTGCTGCAGGTGTTGCCGTTGGTAGCACCATTGGACACACCCTAGGTGCAGGTATTACCGGTATGTTTTCCGGATCCGGGTCTGATTCCGCTCCTGTTGAGCAACAACAGCAAAATATG
>287642_125_13_1
TGAATCCGGAGAAAAGCGGGGTCTTTTAACTCAATAAAATTTTCCGAAATCCTTTTTCCTACGCGTTTTCTTCGGGAACTAGATAGGTGGCTCTTCCACCTGTTTTTCCATCATTTTAGTTTTTC
>297410_200_13_1
AATACAGTAGTATTTCTTCAATTTCTCTGCTCTCCTTTCATTTACCACACCCATTTCAATTTTCTTTTTATTCCATATTTATTCAAAGGTGTTTGTTCATATGATGATTATAACAAAAACAAAAGCTGGAATTACTGGCTGAACGAGTATATGTTGATACGTTTTTGCACTATCCTGACCTAGCAAACACCTTTAAAATA
>298100_120_13_1
TTTTTAAAGAAAATTTCTACCTTAGAGACGTCAATGCTGCAGAAGATGAAACAAATTACTCAAATAGACAAGCATATGTCTGATCTTCATGATTGAAAAGAGCAATTAGTGTCTGATGCA
>304554_120_13_1
GAGTTATAGAATTTCCATCATACAACGGGCTCACCTGTTGTTGTTGCTGAGGCGGTAGCAAACCCACTTGCGGAAGATTGTAGCTTAAAGGTCCATTTTGGCTGGTTGGACCTTGAGTTG
>305080_163_13_1
ATAATAATACGCTTGTGGATACGAATATGCCATTGATTGTTGGGCTTGCATTTGGGGAAAATAATAGTAGTATGGTACATTGTTACTGATATTAGTACTGTTATTGCTTTTTTTGGTGGTGATTGCAGAACCATTCGGTAACGCAGTTGCAGTAGCGTTGGAA
>346152_164_13_1
CCAGAGCCACTAGCATTATTAGTACTCTTAATTTCACTATCATTTTCAATAGTTCTTGCATCGCGATTTTTGTTGCTATCAGCTTTCAAATGCAAGCTGTTATCGGTAGTGGATGGTATCGTTTCCGTTACGGGCAGTGGAGAGTCGAAAGATAGTGGAGGAAG
>346396_120_13_1
AATACGGGATAACATCGTTGTTAATATTATTTGGGTTATTATTCTCCACGTATTGTATACTACTCATGCTTTCTATGGGGAATAAAATATCTTCGCTATTGAAATCATGGTCGACCGTCA
>347104_160_13_1
TTTTTTCGTATAAATGGCTCTCTTTAATTTATTAGAGACAAAAAGAGCCGATATGTATGACGTAGACAGATGGTGTCAAGAACCGGCTTGGCTGCTACGGAATGCGTAGCTGAACGCCGTGGTTTCCGGAGAAAGACGAAAGATCAACTCCGGCCGTCTG
>347384_120_13_1
GGATTGGAAACCGGCTTTGGCATATTGCCACATGCGTATGTACATGTCCGGCATCACGTGGTTATGATGTAGTATACTATATTATGTTATATCTGTATTACGCTACGTTGTGCTATCTTG
>352279_103_13_1
GCGGATTTAGCTCAGTTGGGAGAGCGCCAGACTGAAGAAATACTTCGGTCAAGTTATCTGGAGGTCCTGTGTTCGATCCACAGAATTCGCATTAATTTTTTTT
>357609_160_13_1
GTTCTTGTATCAGGTAACTTAGATTATTTAATAATGGGACAGATTCACTTATTGCGTGTATTTCTGCTTCCGTAGTTGAAGTACATGTTAATGAAGCCTTGGTGGACTTTCCTCCAATTACTTTTCCATTAAGTAAATATATGTTGCCAATTTGTGATTT
>359063_120_13_1
TCAGTTTCATTATCTTCTAATGATCTTTTCTTACTGTTGATAGTAGTATAGGCATTAGAGTCACCAATACCACCCAAACTGGAATTAGTTTGACGAGAATTGATCGGTGGAAGTTCTTTA
>362337_120_13_1
TTGGCTTGTTGGGTATTCATCATGCGCTGCTGTGGGTACGGCCCATTTTGTGGCAATGGTACTTGAGCAGCTTGAGGAGAGGCATGATGATGGTTCTCTGGAACAGCAGATGAGAGAGGT
>363062_84_13_1
TGCCATCTTAGTATAGTGGTTAGTACACATCGTTGTGGCCGATGAAACCCTGGTTCGATTCTAGGAGATGGCATTTTCTTTTTT
>365100_125_13_1
TGTATTTCCAAAACCAGTTGGTTTCGCTCCAAAAAGACTATTATTCTGTTGTGGTTGTTGTAACCCATTTTGGCCAAATGGCTGATTATTATTTTGATTGGTCTGGCCAAACAATCCACCAGGTT
>372717_116_13_1
GATAATTGTTGGGATTCCATTGTTGATAAAGGCTATAATATTAGGTATACAGAATATACTAGAAGTTCTCCTCGAGGATATAGGAATCCTCAAAATGGAATCTATATTTCTACATA
>373227_240_13_1
CTCTTCATTATTGGATATAATTATACTGATTGTAGATTTACTGTCGGTTAGTAATCCTTTAGTAATTGGTTTCTTGTTAAGTTCTTGCACAAGGTGACTGAGGTTATTTAATAATGGGACAGATTCACTTATCGCGTGTATTTCTGCTTCCGTAGTTGAAGTACATGTTAATGAAGCCTTGGTGGACTTTCCTCCAATTACTTTTCCATTAAGTAAATATATGTTGCCAATTTGTGATTT
>374761_120_13_1
TCAGTTTCATTATCTTCTAATGATCTTTTCTTACTGTTGATAGTAGTATAGGCATTAGAGTCACCAATACCACCCAAACTGGAATTAGTTTGACGAGAATTGATCGGTGGGAGTTCTTTA
>378028_120_13_1
AGATGGATTGGCTTGGTTTTGGGTCATCATGCACTGCTGTGGGTACGGCCCATTCTGTGGAGGTGGTACTGAAGCAGGTTGAGGAGAGGCATGATGGGGGTTCTCTGGAACAGCTGATGA
>379331_121_13_1
CTTCGATTGCAATCTTATTCCGTGGAATTTCCAAGATTTAATTGGAGTCGAAAGCTCTACCATTGAGCCACCGCTTCAACTTTTATTGTTTATATTGACACCTGTATAACAATATAACCAC
>388671_59_13_1
CATGTAGTGCGATTATATATATATATATATATATATATATATGTATGTAAGCAGGCCAT
>397493_120_13_1
TGTTTTTTGGTAGATATTCTTCTGTTCATCTCCAAACTGGACTGGCCCGGCTGGCTAATGCTAGCCGCTACTATTAGCGTAGCACTTTGTTGTTCCATGCTGTGGGTCATGAGAAGAGTT
>424288_120_13_1
GGCGTCCATTGTCTCAACCAACCTAACATTCTCCTGTTTGTCTTTTCATTACCAACCAAATCTAGAAATTTTTTAGGACGCCATTTCTCTACCCAGAGTGTGTCGCTACCTATCTTGCCA
>425860_120_13_1
GATTTTTATCTTGGGTTCTTCTTACCAGAAGGAATTATTAAAGCAAATTCCAGCTGAAAACTTACCAGTCAAATTTGGCGGTAAGTCTGAAGTTGATGAATCCAAGGGTGGGTTATACCT
>426126_127_13_1
CTGAGATAAGTACAAGTATGCTTATTTACTCTATTCTACTTTTTTGAATAGGCATAGTTCACACTTTTATCTCCTTAGTTTGTACTACTCTTTTTTTATTTTTTTTTTTTCTTCCACTCAGCTATTA
>430379_160_13_1
GATGATATTTTCCCATGGGAAATCAATTTTAGTCGATTATTCTTTTCGTTGGAGAGATAAGACGACGGATATGCAGCCGAACTTGAATTCAGATTCAAATACGAGTTGGAATTCGAGGCGGGTGTTGAAACAGATGTTAATGGGGAAGTGAGATCATTTG
>442031_262_13_1
AAGAAAAGAAGGGTAGTTTCGGCAAAAAACTGAAAAAAATCTTTGGTAGAAAGAAATAGGGACTCTCGGCAGAAATTCTCTCCTTGTACAAGTTATGTATTTTATTCTTTTTCGTGCTCGTTCAACTTCTGAACGATGGCTTCCATGCACTGTAACATATAAAGGATTTTTTAATAATGAATAATCAAGAAATCTCCATTTTATATGCTTTTTTTTTTTTGCCGTTTCCACTGCAATCAATGGCGATATAATCGGATGAACA
>456134_120_13_1
TCAAAGTAAACCATCTTTATGACGGAACGCTTATAGATGCATTAGAATGGACGTACCTTGATAATGAACTTCGACTGGCCTACTTCAATAAGGCCAGTATGTTAGAAGTTTGGTATACTT
>463553_80_13_1
TCCGTGATAGTTTAATGGTCAGAATGGGCGCTTGTCGCGTGCCAGATCGGGGTTCAATTCCCCGTCGCGGAGATTTTTTT
>464447_66_13_1
ATCAAAAGATAATCCATTGGCCACAATTTGGTCAATTCTGGGTTAGCAATTTCTGGTTTCAAGCCA
>481942_123_13_1
GCTACTGTTCAATAAATATTGTTGTAATGAAGACGGTCCAACTGTACAAATACAGCAAACTGTCATATATAAGGAGTCTTATGTGACAGCACTTGCGTTATTGTCAGCCGGAGTATGTCTTTG
>482220_147_13_1
ATCAATCAGAGAATGCAAAAAGCACTATCATAAAAATGTGTCTAGGGGATGTGAGACATGTCAATTATAAGAAGTGATGGTGTCATAGTATATATATCATAAAAGATTATCAAAGTTTCAATCCTTTGTATTTTCTAGTTTAGCGCC
>500135_115_13_1
AAAATATATCACATACCTTAACCATTTTGTCGTTACCGGCAGAAATGATGGTGACAGAGTCATCATCAGCTTTTTCGTTTGGAACAACTCTGACTTGGGAAACCCAGTCATTGTG
>500842_161_13_1
AAAATTGGTCTTACACATCCAAAAAAAAGTTGCGTGGATGAAATTTTTTTCAACAAACGTTCTGAGACTTTCGCTGGAGAAGCACGTCCTCGCTAAGAAATTTTCAGAACGGAGCGATAACGAAGACGGCCTAACATCCGTACATAGTCATAAGGCTACAG
>504385_116_13_1
TATATTATCAATATATTATCATAGACGGTGTTAGATGATGATATAAATTATGAGAAGCTGTCATCAAAGTTAGAAGAAGCTGAAATGCAAAGATTGATAATATGATAGGATAATGA
>509871_120_13_1
ACGATGCTTATGGACGGGATTGCAGATCCAGTTGTACCGAGCATCTCTTCTGATAGCCTTGTGTTGAGGATCAACCAATATAACTTCGAAGTACTTGTAAGTAGAGTCTTGGTTGACCCA
>512355_129_13_1
TAATTTACTGAGAAAACAGATTTACTATTCTGGAGGCAGGAGTGATATATTCTTATTCTTCCTATCCATGGGAATAACGATGCACTTTTTTATGGGTAAGGTGTGCTCCCAGTTTTTCTTACCAAGAAG
>523732_120_13_1
GATCCGGCCATATGGCCAAATTAAAAGAACTGAAAAGAATTAGGAATAAGCAGTTCACTAGACAGGATGAAAACGATGAAAGAGTAGAAAACCCAGATTCAGCTCCCGCTGAGAGTTCTA
>551523_121_13_1
TATAAATGTATGGGTGCGTAATGTACAGATTTTATGGCACTGAAAATCTTTTTCAAGATAATCTCACCGTATTACTTAAACATCAGTACATATTGGCACCCATACATTATAAAATCATCTC
>552528_120_13_1
GCCCATGTCAAGGCCGGTAAGGGTTTGATCAAGGTTAATGGTTCTCCAATCACTTTGGTTGAACCAGAAATCTTAAGATTCAAGGTTTACGAACCATTATTGTTAGTTGGTTTGGACAAA
>556345_120_13_1
TGTCCTCTAGCAAATTTCTTGCTGCATGGAACGATCTATTTTTGGCATATTTCACAAGCCCCGACTTGCTCTGTAGGCTAAACCTGGAGGAGTTAGCCCACACTGTTTTCATTAATGATT
>559925_161_13_1
CCAATGATCCTCGACCTTAGCGCGGCTAATCAATTCTACTCACTTTTTTGTTCGCTTTTTTTTTTTTGACCCGTTGAACCAAGCGGGTTAATTATTTTTTAAGGATAAAGGCTACCACAATCATGAGAGAGACACCATGTACTTGCAGGATTCTGATATTT
>600724_120_13_1
TTATCGGTTCGCCAGTAGCTGGGTTCACAGTTTCGATGGTCTTTCCATCTGATGATGGACAAAACTCATTGTTGATAAACAACCCTAGCGGTTGCTTTAAAGAGATTTTCAATTGTGGGA
>603307_119_13_1
CTATTATTAGTATCCAAAAGCCGCCGGGAACATCATAGGGCGTTAGCAAGTAAACGCATGGCACGATAATGGCAACCTTGTTTCTTCTGGCGGCAAAAGATAAGGCAATGCAAAATAAA
>603593_120_13_1
AGTAAAGATGGCAAAAGTACGGAAAGTAAGAAGGAAGTTTGCGGGTCAACCAGTTGCCCTTACTAGTGTACGTAAACATATGTATATATGTATGTAAATATCTATATGCTGCACTGCGAT
>624038_124_13_1
GCTTGTGTTCATTTTTGCTTCCGCCTGCAAAAGTGGAGTCATTTTTTTTTTGTTCTGAAATCAGGAGAATTAGAGTAGGGGGAAGGTGAGTAAATATAAGGGGTCGAGGAACAAAATCCTTATA
>625607_144_13_1
CTCGAGAAGTTGCTACCGGTGTTTAATTTTTTTTTTATCTTAATATTAGGAAGAGAAAAAGCATCAGTTACGAGACTCCTGAAGGAGCGCCGGAAAGTTTCTTTTTTTTTTTTTTTTTTTTAATTTTTTTTGTGTGGGGAAAGA
>626193_169_13_1
AGCATTTGCCGAGCGCTTCAATGTTGATTGGTCTAGAAGTAACAATCAAGACAGATAAAGTCTAGTACGTGTGCAGGTTAATGCGCAAGTGAGAAGTGTAGATATTGTAGTTGTGATATTTACTATTCTAACTTGGCGCTATTAACGCTTTCACAACCCAAAAACATCA
>632385_120_13_1
AAATCACTCAGTTGATGAGTTTGATCATCAACACTGTCTATTCTAACAAGGAAATTTTCTTGAGAGAACTGATCTCTAACGCCTCCGATGCTTTAGACAAAATTAGATACCAAGCTTTGT
>639916_120_13_1
TATGATCACTGGAATCGGCGGTAGCAAATCCATCGATTCGGTCTCCTCTGCTCCATATGGTAATGCTTTAGTGTTACCAATTTCTTATGCCTATATCAAAATGATGGGTAATGAGGGATT
>653011_126_13_1
AAAGTAATATCCGTAAAAGTCTCGCTAACGGATGACGTTAACAACGCACGCCCGCTCCTTGCGAAATTTATTGTGGGGACGTCGTTCACGTGCAAAAGTCGCCAAATATTAGCGACGGGCAACATC
>662132_121_13_1
TTGGCGATTTTGCTGGATTGAGCTGAATGGTGCCAGGTCGAGGCTGGGAGGGAGACTAACTCGAAAGTGACGAAGACTCGAAAATTAAAAAAAAAGATACTGCAGAAGGCAAGATTGAGAA
>674305_120_13_1
GGTGGAGTTGGCTTGGTTGAAACTGCGTTCTTAGTAGAAGTAACACCAACAACGTTACCTAATGGGTCCAAAGTGTACAACTGCATTGGAAATAGTTCTGTTGGGTAGCCTTGAAGAGGA
>674826_248_13_1
AATGAGGTATAAGAAAGGCTTTTAAGCAAGAAGAAGGAAAAAAAAAAAAAAAAAGGAATTTTCTTCTTTATGAAACCGAAGATAAGAAGCTTTTAATCAAGGAAGTAATAAATAAAGGACAAAAAGAAGAAAAAAATATTATTGTTTTATAAAATGCAAGTAGGAAAAATAAGAATGAGAGCGGATAAAAAAAAGGCAGGAAAAAAAACAACAACATGAAGCGAGAGACTTCATTGCGATGTAATAAA
>675962_123_13_1
AGGAAGAGGGGGAGGATATGAGAAGCGGTGCCGGAAGTGGTGGCCATCATGACGACTATTTTCTGGAGAGTAACAGATCTCCCACTCCTAATAAGAAACATGAGTTCATTAAAACGGTGCTCA
>732185_113_13_1
TTATAAAATCAAGACATAATACATCCGCACATCGCGCATGTGTGGGTGTATATGCCCTTTTCACGATTTTTAAGTTGCGTCTCAAAATAGTTTCCGAGTTGGAAGCCTGAGTT
>756360_124_13_1
AGGGAGGGACGTTATTTTTCGCAAACAAAAACGGCATTTTTTTTCTTTTGAAAAATGAGGTTTTCCGAGGGTGTGTGGGTCTATGCCAAGAAATCATATTAGAGTTTTTGTTTCTTTAAGGTTG
>768594_121_13_1
CTAGTATATTATCATATACGGTGTTAGAAGATGACGCAAATGATGAGAAATAGTCATCTAAATTAGTGGAAGCTGAAACGCAAGGATTGATAATGTAATAGGATCAATGAATATTAACATA
>774406_121_13_1
TAAGCGCATTTTTGCTAGCGCCGCCGCGGCGCCCGTTTCCCAATAGGGAGGCGCAGTTTATCGGCGGAGCTCTACTTCTTCCTATTTGGGTAAGCCCCTTTCTGTTTTCGGCCAGTGGTTG
>779318_119_13_1
CACTATATGTATACGTGCATATAATCAAACAATAAAGCAATTGTAAGCGTCAGCAATTCTAGCTGTACTAAGATCGTAGTGATTATATGCGCTTATATTTACATGGTATGAAGAATAAA
>802110_120_13_1
AACAATATCTTTCCCTATCACGGCTATATACACAACTATGGTGCTATTCCCCAAACATGGGAAGATCCCACAATTGAACATAAACTGGGGAAGTGTGACGTGGCTTTGAAAGGTGACAAT
>807875_164_13_1
ACAAGTGAAAGAATAAAGTGCTAAAAAAACTATCAGGCTCTCAGAAGGCAATTTAGCCATATGTATACATATATATGTGTGTGTATAAACCTCATATAAGGGGCCCCAATGGTTTATCTAAAGGATATCCTATTAGGACTTGTCTGTCACACGCAAAACTTCAA
>808224_98_13_1
AAAATACGAAAAATGAAGGGAAGGTCCCACCCGGATTCGAACTGGGGTTGTTCGGATCAGAACCGAAAGTGATAACCACTACACTATAGGACCTTTTT
>831212_163_13_1
GTTTGCCTCCGAACTTGAAGTTCTATTAGATATGCTAGGACCGCTAAGCGCTTGTGAACCCAGAGTTCTAATGACTCTGGGTTCCAAACCTTGTCGATCAGAATTATTATTTGCCATAATTTTGTGTCTTGTCTTTTACTCAACTTGTAAATTCTCTTTAGGG
>861651_124_13_1
CAGTACACTTCGGTAGCAACCTTCGTTTGTGATTGTCTTGGTAATTGCTTCCAACAACTTTATCCATCATTGAGACAGGGGCCATATCACCCGCGGGGTCTCAAAGAAGGGGCCCACTAATAAA
>874524_192_13_1
AAAAAGTGAACCCCATTTCTATGCTCTCCTCTGCCTTTTTTTTTTTTTTTTTTTTCATTCTCTCAATCTGAAATTCTCTTATTTCTCCAACTTATAAGTTGGAGATGCCCGGTGTTCCGGCAGAGGAGATCAGTCTCGTGAAGTGGATGGTTTCCCGCCTGCGGGCAAAACGTCATAACATTTTTATGAGCG
>875265_120_13_1
AAATTAGATGAGACTACGGGAGAGATGGTGCCAGTTGATCCGGACTGGTATTGTTGTGCTCAGTTTGCCATTGGTATATCTAGACCTGGTAATGGTGACACCATCAATTTAATTAACAAA
>895230_160_13_1
CAGAATCATCAGAGTCTACATCAGCTTCACTTTCACTTTCACTTTCATTGAAAAAGGAGTCGTCAGATTCTTGGTCCAATTCAGACTCAGAGGAGGAAGAGCTTAACAAATCTTCTTCAGACGAAGATAAAAGATCTTCTTCGGATGAAGAACTGGCTAC
>1545_155_14_1
TCTTTATTGGCGTCCTCCTTGGCACTAGCGTTGGTACTTTCAGTGGTAGTGGCATTAGTGCTGGAGTTGGTGCTAGCAGTGGTAGTGGCATTAGTGCTGGAGTTGGTGCTAGCAGTGGTAGTAGCACTAGTGTTGGAGTCGGTACTTTCGGTGGT
>1797_100_14_1
CTGGCAGTGGTAGTAGCACTAGTCCTGACGTTGGTGCTGGCAGTGGTAGTAGCATTAGTGCTGGAGTTGGTACTTTCAGTGGTAGTCGCACTAGTCCTGA
>8474_123_14_1
TTTCGCATCTGGATGCTATTATGGCTACCACTTAGCGTCTGGTGGAAACTTTCCAACAATTGTATTTACCCACTTATAGTTTCACTTCTGGTCCTGTTTCTGGGACCAATATTTGTCCTTGTT
>8717_120_14_1
AATTCGTACTTATATGAAAATAAGGCTTGGAATACTAAGTACTTTTTCTTCAATGCCATGGTCTGTCAAGAAGCGTTCAGAACAACCCTTCTCGAACCATTTTCTTTGAAAAAAGACGAA
>65374_120_14_1
AGTCGCCAAAAGGTGAAGATCCTGACACGAAATGTAGCAGAGTCACTACATTGATACTGATCTTGTACTTCCGAATAAGGCACCGCCAGATCAATTCTGTCTGATTTTGGCGTCTTCTGG
>68535_120_14_1
GTGGGTATTTTCCCTTTCCGGAAATATAGAGCCACCAAAAAAGGATAGTTTCCCGATATGGAAATTTTCTCGAGCCGGTAAGATGACGAAATTTTTCATCTCTGGCATGATAGAAACATA
>87556_120_14_1
CACGAACAAGAATTTCGTGTTAAAAATCGCGTCCGGCGCGAAATTTTTCGCGGAGGCATGCGACGCAAAAGCGACTCGAAATGTCGGGAGCCAAATGAGGCTACAAGGCTGTGGGCAGAT
>90309_120_14_1
CGCTCAAAAGCCAATATATGGCAATGGAGCAGGCGTGAACATGGGTGGTGGTGGTCCTTCAACTAATAATCCAGGATCTATGTCCATGCCTGGGGTTCCAACTTCAATGGGTCCAGGCAT
>93523_120_14_1
TTGTAGCTTTATCTAAGTTTGCTTTGACGAAGAACGATCCTACCTTATATGAGTCAATCATAAGTTTGTTAAAGAGAATCGCTAATGATAAAGACGATGAAGTCAGAGACAGAGCCACCA
>96622_120_14_1
ATGTTGAGATAATTGTTGGGATTCCATTGTTGATAAAGGCTATAATATTAGGTATACAGAATATACTAGAAGTTCTCCTCGAGGATATAGGAATCCTCAAAATGGAATCTATATTTCTAC
>97213_160_14_1
GTTCTTGTATCAGGTAACTTAGATTATTTAATAATGGGACAGATTCACTTATCGCGTGTATTTCTGCTTCCGTAGTTGAAGTACATGTTAATGAAGCCTTGGTGGACTTTCCTCCAATTACCTTTCCATTAAGTAAATATATGTTGCCAATTTGTGATTT
>98667_120_14_1
TCAGTTTCATTATCTTCTAATGATCTTTTCTTACTGTTGATAGTAGTATAGGCATTAGAGTCACCAATACCACCCAAACTGGAATTAGTTTGACGAGAATTGATCGGTGGAAGTTCTTTA
>101621_120_14_1
CTGTCGGAATAATATCACCGAGATTCGAATTTTGTAAAAATTTGATGTATGTTTTAACCCAATTTAGAAAGTCATTAGGTGAGGTTAACATTGGTGGTGGTCTGACATATTTTTTAGTGG
>101941_120_14_1
TTGGCTTGGTTTTGGGTCATCATGCACTGCTGTTGGTACGGCCCATTCTGTGGTGAATGTGACTGAGCAGTTTGAGGAGAGGCATGATGGGGGTTCTCTGGAACAGCTGATGAAGCAGGT
>102695_101_14_1
AACAAATCATATATTATAAGACTCCATGGCCAAGTTGGTTAAGGCGTGCGACTGTTAATCGCAAGATCGTGAGTTCAACCCTCACTGGGGTCGTTTATTTT
>118682_162_14_1
CAATTTTTAAAAACCAACTGCAAGGCCATTACCGATGCCGCTCCAAGAGCTTGGGGAGGTGACGTTGGTAACGATGAAACGAAGACGTCTGTCTTTGGTGAGGCCGAAGAAGTTACCAACTGGTAGGGATAGATACCACACATACCTCAGGCATAACATAGA
>129324_113_14_1
AAAGGAATTATTTCAAAAATGCAATAGTAGAGATCATTTGAGTAAAGATGAATGTAAAGTGTATCATAAGTGATCTATAAACATTAAAATTATATATATATATGTGATTTAAT
>139348_120_14_1
CTTTGATTATTGTCTGCGGTGGATCCCACCAGGGCCCTATCGGTTTCAGGTACTGGAGAAATCCAGGAGCCTGGGGGCCAGGCATCATCTCCAGTGATAAAAGTGAAGGCCGTTTTCTCG
>167323_160_14_1
TTCACCTAAGCCTTTGGACAATCCTTGGAAATATGGCCAGTTTCGTTACAGTTGTAACAAAGCCTGTCATTTTGACAGTCCCTGGACATGTGGCCAGCTTGACCACAAGTGTAACATTTCAATCCACTAATTCCGTCCTCTTTCATACAGTCCTTAGCCA
>183854_120_14_1
AAGCAACTTTGCTGATAACGGAAAAAAGTCGAATAATGATTTTGCTTTATGGAAGGCTTCCAAGGCAGGTGAACCTGAGTGGGAATCACCATGGGGTAAGGGTAGACCAGGATGGCATAT
>195776_120_14_1
AACCCACAATAGTGAGTCTGTACGCAGATCAGCCCCTCGACCTGCCCACGGGTTTGAAGGAGGCGTATAGTTCATTAGAAAAGCATATGCATATTGCGTACGATGCGGTATGGAGGGCAA
>204470_34_14_1
ACAATATTTTTGATTGGCGCCACATTTTTGGTGT
>252737_120_14_1
GTAACACTCACTTGGGTGGTCAAGATTTCGACACCAACTTGTTGGAACACTTCAAGGCTGAATTCAAGAAGAAGACTGGTTTGGACATCTCCGACGATGCCAGAGCTTTGAGAAGATTGA
>252925_107_14_1
TTGTTTGACGGTGAAGATTTCGAATCCTCTTTGACTAGAGCTAGATTTGAAGACTTGAACGCCGCATTGTTCAAGTCTACTTTGGAACCTGTTGAACAAGTTTTGAA
>258356_123_14_1
CATATGTTCTTATGATGTCTAATTGAATTCTGGAGGGAGAATGTCTCCCCCAGTAAAACAAGAAAAAACTGGCGAGGGTAAATGGGGCGTTTCATGCAACTTCTCGTTAAAGTGCACGAATGA
>261147_120_14_1
CCGGCGCATATAAATTTTTTGAAATCATATATCGATGATAGTATTTATCATCGAGACACATAAGGTTTTTAATGCATCTTACTGCTGTTAACCTTAGCTGCATCATATGATTACCGCCGA
>271851_120_14_1
TGTTCCACGCGTCGATGTGATGAGGTTGACTTTGAGGTGAACCTGCACCGGGAACATGTTGGTCGATAGGCCCATTGAAGTGCGGATCAGAGGTGTCTTGACAACCAATCGGCACGTTCT
>283185_282_14_1
TTTTCTCTTTTTTTTATACAAAAAATGGAGAAAGGAAATTGGGACCTACGATTTAAAGAAGTGTTATTTCCTATTTCAACGAGTTAAATGAATGTGTGTGTTTCGTTGACTTGTAAGGATAGAGAAAGATCATCCAACTTTTAATCATGGTTTCCTTTCCTTTTTTATAGCAATCGAATGTGGAAGGAAAATAGAGCGGAGCTTGATAATTGTGTGTGTGAATGTCTTGCTTTCTCTTTTTCCTTATTTCTACGCTATACAAAAAGTGTGCTTTTTTCTTCT
>298345_120_14_1
ATATTATTGGGACGGCTCTCCTAGACGGGACTGACAAGATTCCTTACTATCAAACAATCAAAAAGGTGGCACCTTATGTGCTAGCGACTGGTGCCATTAAATATTGGTCGAGAGGGCCAT
>302714_120_14_1
TCGCTGACGGTGTCTTCTACGCTGAATTGAACGAATTCTTCACCAGAGAATTAGCTGAAGAAGGTTACTCCGGTGTTGAAGTCCGTGTCACTCCAACCAAGACCGAAGTTATCATCAGAG
>332017_120_14_1
GCTAAGACTACCAAGAAGGTTGTTTTGAGATTGGAATGTGTCAAATGTAAGACCAGAGCCCAATTGACCTTGAAGAGATGCAAGCACTTCGAATTGGGTGGTGAAAAGAAGCAAAAGGGT
>335555_166_14_1
TTTTTAAAAAGGGCAAATTTAGGAATGTCTGACGGAATCCCTAATCATCTTTGGCTTTTCCCTTCACTCCCTTCTTTTACCGACGATGGTTTGAAGGAAAGAGAAAAATGAGCAATAGGAAAATTCAGTAGTCGATTTCCATTTCAATTCCCTATTGGGTAATGTG
>335929_201_14_1
GACTTTTTTTTTTGCGAAGTTTTCTCGTCATCCGCGGAAGATCCGGCGGGCGAAAAAGTCTCTCACTTTTACCCAATCGGGGCATGTTATGTGGACATGTTATGTGTCCAAGAGACACATGAGCCCAAAAAGGGTACACTGTCTAAATAGTTTACCCTTTACGAATCGAAACTTCTCGAAGAAGGGGCCGAAAATTAGCGC
>366765_120_14_1
CAAGGTTATAACCTTGTTAAGCTATTAAAAAGGCTAGAAGAAGCCACTGCAAGATTAGAGGATGTCACCATCTATCAAGAAGGTTATATTCAGAATAAATTGGAGGCATCTAAAAATAAC
>370041_120_14_1
AGCCTTTCTTGGCATTATCTCTGTATTTTAATTGTAACCAGTCTTCCGTACCAAAAAAGTATAAAGGAGCTCCTACTCGATATATATTCGAATTAGTTGCACTTCCTCTGGGGAAACCTT
>371897_122_14_1
CAATTCGACGTCGAAAACCAAAGTACTGTTTGGTGGAATCAAACCTGGGAAACCACGTGGGCCATAAGCATATGGGCCAGGGATGGTTAACCTAGCTTTTTCACCAACAGACAACTTTGGAA
>374869_95_14_1
GCGGACTTAGCTCAGTTGGGAGAGCGCCAGACTGAAGAAAAACTTCGGTCAAGTCATCTGGAGGTCCTGTGTTCGATCCACAGAGTTCGCAATTT
>388944_120_14_1
ACGTAAATCGTCCTTTTGGCAGGAAAGAGTATCTACGAATTTTCAATTTTTTATGGAGATTTAAAAAGAACAATTATTTCTATCAAAAGGAAATGTTGAAGAGTAATGATATAATCAGAT
>392473_126_14_1
TTTTTTTGCAGATTGCCGAGATAGCCCGCGGCAAAGATACGTTATCTCGGTTATCGTCGGCAAGCGCTATTGTAACTAGATATAGGAAACTGTGGTCTGCAAAGATGCGGTATAAGGCCTCCGTCT
>405776_124_14_1
AAATTCAATAACTATCACTATATACGCAACAGTATTACCCTACATTGCTATCGGCTCAATGGAAATCCCCATATCATAGCTTCCATTGGGCCGATGAAGTTAGTCGACGGATAGAAGCGGTTGT
>414782_161_14_1
GAAGATGGATGGCCCGCCTTGGCTATTCATGGTGACAAAGACCAAAGAGAACGTGACTGGGTTCTACAAGAGTTTAGAAACGGTAGATCCCCAATTATGGTTGCTACTGATGTGGCCGCCAGAGGTATCGGTATGTTAAAATTTTCTCCATTTTTTTATTG
>416137_120_14_1
TGGCGGTCACCCAAGATACGGTGGTGGTCGTGGTGGTCGTGGTGGCTATGGCCGTAGAGGTGGTTACGGTGGTGGCCGTGGTGGTTACGGCGGTAACAGGCAGAGAGATGGTGGCTGGGG
>427367_131_14_1
ACTTTTCCGCTATGGCTTTTTCCCCGTTTCCTTTTAATCACGTGCGCGGGTAGCACCCGGCACACAGCTGGTGTCTCGTCGCACATGCTATTGTGTGTCATCGGGCCACACAAGCATATTGCTTGAATTTT
>440943_121_14_1
TGCCTAGCTTCACCGTCCTAAATGTCACGCTCCAGGCAGAGACATGGCGCAGGGGCGAGGCCAGGGGCAAAGGGGTCAGGCAGGAACCTCCAAGGGGGGCGAGGTGAATGAAAAGGTCCTT
>442977_160_14_1
AAATAATGCTTTTTCTTCAACAAATAAGTGGTTGTTTGGCCGAGCGGTCTAAGGCGCCTGATTCAAGAAATATCTTGACCGCAGTTAACTGTGGGAATACTCAGGTATCGTAAGATGCAAGAGTTCGAATCTCTTAGCAACCATTATTTTTTTTCCTTTT
>447748_120_14_1
CCTGACGTCATCCATTTCTCAAAAGACAATGGATGGCATCAGGAGCACTACGAATTCCTTCGAAGGTTATAATGACTTGCCTATGGAATTGCCACATAATACCACGATAACATATTTTCC
>457490_127_14_1
CCTTACGAGGCGATGAGTGAAAGACGCGCCAGTAGGACGCGTCTTTTTTTTTTCAGTATAATGTAAACATATTATTGAATTGCCGAAGGAGACAAAAAGAAAAGAAAAGAGGAGATCATCTTTCATA
>461885_73_14_1
TAAGAAATCTTACGTTGAAACTTTAGAATTATCTGACGACAGTTTCATCGAAGATGATGAAGAGGAAAACCAA
>478757_120_14_1
GCTTTCCTCCAAGTCTTCTTCCAATTGCTGGTTCTTCTTGGAGAAATTGTCGTTGTTGGACTGCAAGTGGTGAGAGTCCTCGGACAATTGCTTGGATTCAGCCAATTCTGCTTCCAACTT
>479304_192_14_1
GTTTCTCGTAGATCGTGCTATGGTGTGCTGATTTTTTATTTTAATGGTTACCCGACTTCTTTACCCGGCTCTCCGTCGGGTAAGATATATGTGCTAGCGCCACGCGATGGCTGGTTTGTCTTTTTAAGTTCTTAATATTTATTTTTATATTTTGATTTTTTTTTTTTTTTTTTTTTTCCATTAGTGAATGAC
>500273_200_14_1
CTTTGCGCTTAGAGGCGCTTAAATATGTACATTATTCCTACTTTTTTATTTAGTATTATGTAAAGACTGAGGTTCTTTGTCATTGGATGTGCCTCACTTCCAATGATGAATTGACAGGCTCTCTAGGGAATGCTGTCAAGGGGAAACGTTGCTAGTGCTCATTGAAATAAAGAGCCACTTTACGTTTTCTCAAATTGCTT
>515871_120_14_1
ATGAGGCCCAAGGAGGATTGGTTTCTCTTATGGTAGCCTTCCATTGAGTTAATTTTCTTTTCCTTTCTTTCAGGTGACGCTGCTCTTTGTGGTCTATTGAGGTTCAGCTTTCTCTCTTCT
>518927_120_14_1
GAACGAGTTGGGGGTAGTTATATAGTAGATCAACTCGTGCTCTGCTGGCTATAAAAGGGGTTCTTTGTTGAGGAACGGCCGAAATGGCGGTGTTTGATTGGGCCGCAGCCGGCAAAAAGC
>523081_50_14_1
TGATTGCAGCTGTAAAAGCAGTAAAATCAATCAAACCAATACGGACAACC
>557017_120_14_1
ATATGATTAGTAAAGAGTATGAATTTGGTAAGACTAGTATACTGAATAGAAAGAAGTATACATTAGTTATCGATGAAGACAAGAATGGCAATTTTATAAGATTTACCGTTTTACCTGTAT
>562055_120_14_1
TAATTGTTGGGATTCCATTTTTTATAAGGCAATAATATTAGGTATGTAGATATACTAGAAGTTCTCCTCGAGGATTTAGGAATCCATAAAAGGGAATCTGCAATTCTATACAATTCTATA
>562637_160_14_1
GTTCTTGCACAAGGTGACTGAGGTTATTCAATAGCGGAATAGCTTCACTGACTGCGTGTATTTCTGCTTCTGTAGTTGAAGTGCATGTTAACGAAGCCTTTGTCGACTTTCCTCCAATCACTTTTCCGTTGAGTAGGAAAATGTTACCAATTTGTGACTT
>567382_160_14_1
TTGTTGGTAATGTGCCCAGTTAGAGGCCATAGCTTTGTTTGGGGTCATCATGCCGTGCTGTTGGTACTGTCCATTCTGTGGAGGTGGTACTGAAGCAGGTTGAGGAGAGACATGATGATGGTTCTCTGGAACAGCTGATGTCCCAGGTGTTGTCTCTTGT
>585677_487_14_1
CCACCAATTCGTATGCGGAAAACGTAATGAGATTTAAAAATTTTAAATTGTTTAAATCAACTCATTAAGGAGGATGCCCTTGGGTATTCTGCTTCTTGACCTGGTACCTCTATTGCAGGGTACTGGTGTTTTCTTCGGTACTGGATTCCGTTTGTATGGAATCTAAACCATAGTTATGACGATTGCTCTTTCCCGTGCTGGATCGAGTAACCCAATGGAGCTTACTATTCTTGGTCCATGGATTCACCCCTTTTTATTTTTTTAACAGTTTGTTGTTTACACTACTTTTTAGCAGTGTAAAACTTTTGCATAGTTAAATATGCCGAACTGATCTAATAAAAAGTCTGAATAACTCAGATGAGTTATTTATTGGTAAACTTGTGTAAGAAGAAGATGGAATAGTGAATAATTCATCAAATGATGAAATACCAATGCAACAGAGTCAAGCTCTGAGTTTCAAAAAGAAACATGGACGAGATTGCTTTTT
>600417_120_14_1
GAGAAAAATGAATGTGATCAAGAACCAGATCTATTTCTCTTTGTGTGTTTTTCCAGGGACAAGAAATGGAGTAGGGCTCAATCCTCTGGAAACCTTCGTATTTGTATTGGTATGAATAAA
>602296_125_14_1
AAAACAGATAACAATGGTCTCTTGGCCCAGTTGGTTAAGGCACCGTGCTAATAACGCGGGGATCAGCGGTTCGATCCCGCTAGAGACCATTCTTTTTTTACATTTCTCGCAATGTGATTTATTTT
>603109_120_14_1
TGGTAGGGAAACTTCCGATAGAGTTTTATATGTTGGTAACCTAGACAAAGCTATCACCGAAGACATTTTAAAGCAATATTTCCAAGTTGGCGGACCAATTGCTAACATCAAAATCATGAT
>609054_120_14_1
CAAAGACCCCATTTGATTGTTTTAGATGAACCTACGAATTACTTGGACAGAGATTCATTGGGTGCTCTTTCAAAAGCATTAAAAGCTTTTGAAGGTGGTGTCATTATTATTACGCATTCG
>631123_121_14_1
TGTAATTACTTAAATGCAAATAAAAGCCAAAACAAACCTGGTTTGTATTTTAGTAAACAGCAAATTTCCCCCTTAAGACTAGCAATCCATAACAGGGGAAGGGTAAAGAATAGTTGCTGCA
>632583_98_14_1
CTGCAGAATTTAAAGTGACTCCATGGCCAAGTTGGTTAAGGCGTGCGACTGTTAATCGCAAGATCGTGAGTTCAACCCTCACTGGGGTCGTTTTTTTT
>642409_122_14_1
CGTGTATTATTTCAAAGAGCGAAAAGAAGGCGCGTCGCGTCGACGCGCCTTTTTAGGCTAGAAAATAAACAGAAAACAAAAACAAAAACAAAAAAAGGCGAAAAAACAAACGAAAAAACAAA
>650036_120_14_1
AAGAATAAAATGTGGGTTTGTACCGGCGGATGCCAAAATATGCGTAGAAAGGACTTTGGCAATGTTGTACTTGGAAAGGGCGGCTGCTAAAGTAAACCCACCCAGCAAAAGCATGATGAC
>652334_52_14_1
TACGAGCACACAAATGTATATATATGTGTATGTATATATGTATATAGGTATG
>659881_120_14_1
AATATTACCATTGTTACCCACGGAGAAGTAACCCCAAACATTAGAGGAAGAACGGAAGTTTAGTTCATGCAAAGTACCACCCGATGGCTTGAATCCATCGTTTGGATCTTCTGATGTGAT
>661756_170_14_1
ATATATATATATAGATGCAAATGGCGATTGCAAATTAGGGAATTGGCTTTGTTGTTTTTTATCTTCAGGTAAACTGTACGAAAGGGATAAAAAGAGTAGAATAAGGAAAGGAAAATTGAAGAGAGCAGAACAATTGTAGAACCGATAACAATTGTGACAGTGATTGTGCT
>685787_120_14_1
CAAAGAAACGCCCGAAAAGTGGCGCGAGTTTCCCGGGTGATGGAGCAGTAATTAATAATGCAAAACTGCTAAAATACCCACTGTTTCAGGGTATGAAACGCGGTATTTTCAGCGAGTTGT
>687876_120_14_1
ATCCCAACAATGGTGCACAAGATATGGGTATAATATCTGAGCTTTTCGAGAATGCCAATGGAAAGTTAGATGAAGTTCCAATATTGGGTATATGTCTTGGGTTCCAAGCAATGTGCTTGG
>715147_200_14_1
GGATGGAAGGTGTATGGAATCAAAGAGATGACAACATCGTTATCAGCCAGAACTTTGTCTAAGGCACTGTCATCGGTAACATCCAATGAAATAGCCTTGGATCCAGAGGGCTTGGCCAATGCTTGCGCATTGGCTAATGTTCTACATGCGACAGTGACATTGATGTCATCATTAGCAGCCAATGTGTCGATAACAGGTTG
>716071_247_14_1
CTTGTTTTTTCCTTGATTTTACTTTCAATTTAGTTTACAATATCATGGGACTTTATCTCCATGACTATGCCATTTCTAGGTAGCCTATGGTAAACGAATCCCGTAGATTATTCACACGTTTGTTGTCTTTGTTGACAACAACACAGAGTAAGAAAAAGCAAAAGATTTATCTCTTTTGTCCATCTTTTTTTTATTTTGAAGGCGTGTAACATTTATTGGTTACAACATGGCTTGTTTTCTTGTCCCT
>746904_115_14_1
TTAATCTAAAACTACAAAAGCGTTCGCAACAAGCAGTATGGACAGATCTAAGGACGCTAGAAAGAGATCTATTAGTTTGGCCTGTACTGTGTGTAGGAAACGAAAGTTGAAGTGC
>763744_120_14_1
GCACAAGCTGTACAGTTGCTTATATGACGGCAGACGGTATTTATGTAAGCACCTTAGTAAAATAACTTTGTATGAGACATTCCTGGGCCGTAATATGATAGCTTTTAGCTTGTGAATGAT
>764225_134_14_1
TTTTATTCGAGACATTTTTGGTTACTTCAAAATATTGTTATTATATAAAGATCATATAAAGTTCTTGGACAAGATTGGATACATTTAGTTTTATTTTTGAAAATCACAAAGATGAAACAAAATAAAAAATGTCA
>769757_206_14_1
CCAACGTTCAGAGGGACCTACTTACAGAGCGTATGTTTTATATTTACGACGAACGCGATCTAATTATTATCCGCTGGTTAAACAGCGTAATAATGTTCATAGGGGCCTTGCATGACATTTGAATTTGAACATTACTAGAGTTCGTGAAATTTTGTCAATGAAAAAATAATGTGACAAACGTCTGCAAATAACCTGAAGAATTTTAT
>774900_120_14_1
GACTGAAAAGCACCTCAATGTTGAGCAGTTCGTGAGGATCTTTACCACCCTTAACTGCGGCTGCCTTCAAGGTTGGTGCCATAGGATCCTCGATTTCGAATGGCTTCCCATTCATGTCTA
>775820_120_14_1
ATCTCGGGAGCATCTGTCATTAAGGAGTTTGTTGCTTCACTGTGGTAGTAACCGTTTTCTGTGACCGTCAAAGAAACAATGTGTGTGTCTGGATTGGCCATCTTTTCAATAACAGCTCTT
>2907_120_15_1
AATTTTGAGAGAATTGTTGGGATTCCATTGTTGATAAAGGCTATAATATTAGGTACACAGAATATACTAGAAGTTCTCCTCGAGGATACAGGAATCCTCAAAATGGAATCCATATTTCTG
>7623_120_15_1
TGACGCATTGGAACAGCTGGGGTATCAAGCAGAAGCCAGCACGTGGCGCAACGCTTACCTTGTAGGCGCCATGGAGTTGCGCCAAGGTGTACCAAAAAGACGAAGTACTGGTAAGCGCAA
>7946_121_15_1
GAACTACATTTGAAGCTTTATTGGCCAATGAAATTACTATGGTTGATTTTTTAAGATCAAAAGAAGTCGAAATAGAGGGTAATCGACTCAGAATTGAAGAGCTGTTGAAGTTGTTTGACGA
>11593_240_15_1
GATAGCTGGCTTTAATCTGGTGGAGTACCATGGGACACCGGTGATCATTCTGGTGACTTGGTCTGGGGAAATACCAGTCAACATGGTGGTGAAGTCACCGTAGTTGAAAACGGCTTCAGCAACTTCGACTGGGTAGGTTTCAGTTGGGTGGGCGGCTTGGAACATGTAGTATTGGGCCAAGTGAGCTCTGATATCAGAGACGTAGACACCCAATTCCACCAAGTTGACTCTTTCGTCAGA
>29034_126_15_1
TCTTAGGGGCAGCACTGGTTTCTGAAGTTTCTGAAGTTTCTTTAGGAGCTTCAGAAGTGACAGTCTTGGTGCTACATCCATTGTCATCGCACTGAGTAACAGTAGCGGTAGTGTATGTCTTTGGAG
>29240_120_15_1
GTAACAGTAGTGTATGATTTTGGAGAAGTAGTAGTTGCTGAAGTTTCTTCAGGACATTCAGAAGTGACAGTCTTGGTGTTACAGCCATTGTTGTCACAGTGGGTGACGGTAACAGTGGTG
>34187_180_15_1
GTTTTGCCGTTTCTTTTTGGGCAGTATGCGATCAATTTATGCTAGCCAAAAGAAAAAAATCGTATGCGCGCTGAATCAGCCGTAGCTAGCTGTCGACAATGACATGGCGGAAGCGCTGTTTTTAAAGGCTTCTTATAATTGACCTTCAGGGTTAGGACCCTGAAGGTTTTTTGTAGCCAT
>45757_283_15_1
ATTATGACATTGTAGTAGAAGAGGGCGTGCTACTTGCGCTCTGTTTCTTCTTAGTCATTCTTTTCTTTTTAGGAGCTGGTGTACCGCTCTCGCTTTTTTTTGCATTTTTTCTAGGTCGCTTAACCTTTGGTTTATCTAAATTATTATTATTATTATTATTGTTACTGGTGGCATTGTTACCACTCCGTTTATTTGCGTTTTTCATGGCTCCACCATTCTGTTGTTGCTCCAAGGCCTGCTGTTGTCTTTGAAGTAGCTGTTGCTGTGGAGTCAATGGTGCTGT
>59440_120_15_1
TAACCGGATTGAAGAAAATATGTCAAGATAATGATGTGATTGTCATTCATGATGAAATTCAATGCGGTTTGGGCCGTTCAGGTAAACTATGGGCTCATGCTTATTTACCAAGTGAGGCTC
>61144_115_15_1
TCTTGCAATGTAAAACTCTCTTTATCAGGTATTGCATTAAACTCTATTGACGACGAAAAAAATTTTCTTTTCGGAGAGGGTAATAAAATTTTACCCGACCTTTTTGACGGGTAAT
>79461_125_15_1
GTTATTCACTTTAAGCATTAGGTATGTTAGTGCTAAAAGCAAAATGTATGTAGTATTTTCTTTTTTTTTGTTTGTTTTTTAGTGTCCTCATCGATGTACGTACTGTATCAACACAACGAAGAACG
>82691_120_15_1
TGGGGGTGTCTATATGAGACAAGTCGGCGGTAACACCGTTGATGGCTTCTTGGTTGACATCGTAAAGAGCCAGATGAATGTGGGTAACGCTCCGGTTGCTCTCCTTTAACTGGTATTGCA
>83242_160_15_1
TAGGGGAGTATTGGGGGCAAGGCACGGCGGCTTTAGAACGGCTACGGCCGAATGGGCAAAGTAATTGCGGATTAAAGGGGCCGTATCGTAGATGATGAGTCCATTTGGCCGGGGAAGGCCGAGATGCCGGCAAGTGACATCTTTTCCGTACTTCGCTATA
>89274_120_15_1
AATGATGACCACAATAGCGGTTATGGCTACAACCGTGATCGCGGTGATCGTGATCGTAACGATCGTGACCGCGATTACAATCACCGTAGTGGTGGAAACCATAGAAGAAACGGCCGTGGT
>97550_92_15_1
ATGTCTGATGAAGATAACAATTATGACGACTTCATGTTATCGGATGACGAAGGCATGGAGTCAATTGAAATGGAGGAAGAAACCGATGATGA
>113797_92_15_1
TTTAGCTTCTATGGCCAAGTTGGTAAGGCGCCACACTAGTAATGTGGAGATCATCGGTTCAAATCCGATTGGAAGCATTTTTTTTTAATATT
>121643_50_15_1
TGATTGCAGCTGTAAAAGCAGTAAAATCAATCAAACCAATACGGACAACC
>140259_120_15_1
ATAGCCGTTAGATGTGAATTTGTTCTTGATAGAATTGCTATATCGGAAAACTTTGCAGAAGAACAAATCAATTGGGTAATTTTATCAATAATAAATTCAGATTCTGCGGCTAGATCATCA
>150631_120_15_1
ATCAGATATTCCTTTCCTATTTGAAGATGGCGATAGGTCTCCAAAATTTGAGATGGGGGAGTGAGATTTTAATAGTTTTAAAATTTCGACTGATAACTCTCCAAATAAGTTTATTGGTGC
>154447_120_15_1
TACATAAAGTTGGCCCGAAGAATTCACAGTTAACTTCAAGGAAGTTAATTGGGGTATCATCTTTATTAGCTTTTTTGGCGTATAGCTCACCAAGCTCTTCGTATACTGGGGCCAGAGTTT
>159792_120_15_1
AAACGGTGGTACCGTTAGCTCTAACGTATCTGGTAGAAGCTTCAATAGCGGCTTCGGAAACGGAAACGTTGATGACACCGTGAGCACCACCGTCAGTGGCCTTTAGAACAGCACCGACAA
>163127_120_15_1
ACAAGTTGTACAATAACGGTACCAAGCCAAAGGACGATTTAGAGACATACGTGCCACATAAAAAGCGCCCTAAACATCGTTTGGGAAAATTGCCGCTTTGTCTAGGCGGCAAAAAAGTTA
>179591_120_15_1
CATTCTGATTTTCATCATTAATAAAGGACTATCCAATCCTTTCATTAAGAGTACGGCTTTTGATTTCTTGAAGATGATGTTTAGAAACTCCTACTTTGAGCATCAAATCAATCAGAAATC
>193991_120_15_1
GTAGCAGCAGTAGCTGCTTCTACAGTGGCTCTTGCTGCTGCTGTATTCGTGGCCGCATTGGCCGCTATAGCAACGTTAGCCCTCGTGGGTGGGCCTTGAGAGATGAAATAGGATACAAAC
>217725_120_15_1
AAAGGGTTCGAGTTGGGCTCCAAGGGTGTGCAATTGCTATCCTCCTATGTTACTGATGAGTTAGGAATCCAATGTGGCGCACTATCTGGTGCAAACTTGGCACCGGAAGTGGCCAAGGAG
>219221_160_15_1
AAAGTTTGTTTGGCTTATTCTGGTGGTTTAGATACCTCCGTCATTTTGGCTTGGCTACTAGACCAAGGCTACGAAGTTGTAGCTTTCATGGCTAATGTAGGGCAAGAAGAAGATTTCGATGCCGCCAAGGAAAAGGCCTTGAAGATCGGTGCCTGCAAGT
>220519_113_15_1
CTCCTATTTCTGCACACTCTTGTGATGTAAATACATATGTAGACATATGTAAGCTTTTGTATAAATAGTTTAAGAAAGCATCATACCAATTTTGAATAGAAGAAAAAATAGCT
>241338_131_15_1
GTCCTCAGGGATATACCTTGCCCTTTTTTTCCTTTTTTTGACGTCCCTTCACCTTTCTTGAAAGTGATTTACTTTATTTAGGTTTTGAAGTTCCGAGTGTAACCACCCTGATTTTCATAAGTCCCCTGATT
>253800_160_15_1
AGTTTCTCAGAGAACCTACTCCGAGTGAAACGGACGGAAGAGACCTTCCAAAGAGAAACGAAAATCGGTTCTAGGAGGACGCTCCCTCTAAGTGTCTAGGCCCGTGTTGGGCGGAACTGCCGCCCAACACGGTTTCCGGGACTATACGCCCAGACATAAC
>254652_121_15_1
CTTGGAAGTTATAGAGGGAAGGGCGCAAAAATAAACCCTTTCCTCTTTTTTACGGCGACCATACTCTTTTTTTCCTAATCCTTTTCAAGTTTAAATCCATGATTTAATATCTATTTATACA
>259370_120_15_1
CACTACGATATTCGTCGGACTCCAGTCGGAGTGCAGTGCCCGATTACTCTTAATTGCACGCATCGTGCCAAGTTTAATTGGTATTGCTCGAACATCTAGGAATAAGAGAAGGACTTACTT
>270176_120_15_1
TTCGAAAGTGATTGACAAAAATTCCTACTATGGGGGTCTGATCTACATTGCTTGCAGCTTCCAGGTATCCATGACCCATCCTCTTTAGTGATCGGTCTATTCTCGCTATCGTAGATTTCT
>288187_109_15_1
AGCTTCTCTCGGTAGCCAAGTTGGTTTAAGGCGCAAGACTGTAATTTATCACTACGAAATCTTGAGATCGGGCGTTCGACTCGCCCCCGGGAGATATTTTTTTACTTTT
>292299_81_15_1
ATAAAAAATTAGTAGGGTTAGAATGTCATATGGTAGGGTGATATAAACGCGTGAACTTTACGCGTTTATATGTACTAAGTT
>301083_123_15_1
TCTCAGAAAAGATCGGGCGTGTGGTCTAGTGGTATGATTCTCGCTTTGGGCGACTTCCTGATTAACAGGGGGACAAAGCATGCGAGAGGCCCTGGGTTCAATTCCCAGCTCGCCCCCTTTTTT
>306031_120_15_1
GGGGCAGAGCCTTGGCGTATAATTTTTTCCCTTCTCTAAATAGAGGGGGTATAGGCCTGACTTGGTCTTCCATTAGGGATTTCCCAGTGTTTCAAAATGCTGAAATGCCTTTTCCAATTT
>326143_128_15_1
GGGTATTATGAAAGCAATCATGATTGAGCAAAATTAAAACTTTCCATTTGTACATATATATATATATATATATATATATCTGTGTGTGTATAATAAGCAATTGGCCATCATTTGGCTAAAAAGTTCAA
>391464_120_15_1
AAATTAAAATACAGCAGAGAAGACTAGGCACAACAAAGTGGGATTGTGTCTACGCTTTTAACGGTGTACCCTTTTTCCTCGCCACGTTTTCACTCAGATCTAAATCTCTGCTGTAATTTA
>426773_120_15_1
TTAAATTTGTATCTTTGGAGCCTTAGTTTGTTCAGCTTCTAGCTTATCAGCGTTTCTTTGATGTAGCTGTTCTTTGCAGCTCGTTAAGCCATTACAAGCATGGTTTTCCATTAATCTGTG
>427099_160_15_1
AATCTGATTTCTTTATCTTAGCGTGGTATGTGCTTTTATCCTCGATCTCATGCATGGGATCCTTGGGAGTAACTTGTCTAATTTCATCCTTTCTGGATGGAATTTCGATTTCGTTTATATCAGACATTTTTAGTTTCTATTCTTTTGGTGATTTTGATAG
>438635_113_15_1
AAGAACTCATCCTTGTTAGCTCAGTTGGTAGAGCGTTCGGCTTTTAAGCGCATTTGCTTAAGCAAGGATACCGAAATGTCAGGGGTTCGAGCCCCCTATGAGGAGTTCTTTAT
>445407_120_15_1
AAGACTCACAGAGGTCTAAGAAAGGTTGCTTGTATTGGTGCTTGGCATCCAGCCCACGTTATGTGGAGTGTTGCCAGAGCTGGTCAAAGAGGTTACCATTCCAGAACCTCCATTAACCAC
>459473_120_15_1
CTTTGTCATCAGACAACTTGTTGAGTGGTACTAAAGGAGTGCTTTTCATCATCCTTTTGGTGAACGATTTCAAATACGTTAGTGTTTTCTGAGCTAGTTTTGATCAATTCAGGTGATTCG
>462062_141_15_1
GACACGATATTTCTTGTCGTTCTGTGCCAGTAATTCCTTTTCTTCTCGACTATGCCTCTAAGACGTCAGTCTTGGAAGCATAGTCTTCGTAAAAAAATTTTTTTTTTGAGGTTTTTGCTTCCATTTCTTTAGACTGAACTA
>464447_129_15_1
ACAAGGGCGTGTGGTCTAGTGGTATGATTCTCGCTTTGGGCGACTTCCTGACTAACAGGAAGACAAAGCATGCGAGAGGCCCTGGGTTCAATTCCCAGCTCGCCCCTTTTATTTTTGATTATTTATTTC
>487438_97_15_1
TAGACTCCATGGCCAAGTTGGTTAAGGCGTGCGACTGTTAATCGCAAGATCGTGAGTTCAACCCTCACTGGGGTCGTTAATTTTTTAATTTTTCTCC
>506546_200_15_1
TTGACTGCTGTTCATGACAAGATCTTGGAAGACTTAGTCTTCCCAACTGAAATCGTTGGTAAGAGAGTTAGATATTTGGTTGGTGGTAACAAGATCCAAAAGGTTTTGTTAGACTCAAAGGATGTCCAACAAATCGACTACAAATTGGAATCTTTCCAAGCTGTTTACAACAAATTGACTGGTAAGCAAATTGTTTTCGA
>509849_114_15_1
TTGATTTTGGAGGCGCGTCTGATTCTGTATGATTTTCACTTTTTTCGGATGTCTTTCCAAATTTAAAAGGTTGACTGGCAGAAGTAACGGTATCTGATTTACCACCAAAATTGA
>513372_120_15_1
TTAGTAAAGCAGGACCTAAACCAGGGAAAAATCCCTTGATACCACCTCTTTGTAGATAAATTTCCTTTGTGGCGGAAAGCATATTCTGCCTCGTGGAGGAAGCCTGCAATTTTGTCTTTA
>513865_120_15_1
CTCGTTACTGCCTCCTTGCTTGTTATTAAAAGTAACCAGTTTCTTACCCACATCGTAACCCCAGAAAGAAACAGCGAATATGGGAGTAACACCTAATAAGGGCGGGATAACACCTTTATA
>514828_129_15_1
CCTTGATCGCTATGTTCTACGCTGCTACCCGTTCGGTAGGGAGTGGCGGGGAAATTCACATTGGCACAATGTAAACCCGTAGGAAAAAAAAAAAGCACGAAGAAAAAAAAAGAAACCAAAAATATTTAC
>515495_120_15_1
TTTCCTACTGGTCTATTCCGTCACCTCTAGAAATTCCTTTGATGAGTTACTGTCTTATTATCAGCAAATTCAAAGAGTAAAAGATTCTGACTACATTCCTGTAGTCGTGGTAGGTAACAA
>523158_120_15_1
AAAAATGGTCAAGAGGATTTGGCCTGACAAAACTATTCAAAAGGCTCCACGTTGGCTGTCTACTGACTTGAGGGACGGTAATCAATCTTTACCGGACCCAATGTCTGTGGCTCAAAAGAA
>545236_120_15_1
AAGAATAATAGACAGTTACCGTACCTTGTGGCTAACGTTGTCGAGGTCATGGATATGAATGAGATTGAAGACAAAGAAAATAGTGAATCTACTACACAAGGTGGTAATGTCAACTTAGAT
>559606_120_15_1
CTGACACTTGGGAGCATGCTCAGGTTTTTCGGTGTGTTTTGCTGATGTATGTTCTGTTATCTTTAAAGATGATAAGACGGAAAAGCCTCTGCTGGCAGGTTTGAAAACTGAAACACGGGA
>575095_120_15_1
AAAATGGTTGCTTTCACTGTTGACCAAATGCGTTCTTTAATGGACAAAGTTACCAATGTGCGTAACATGTCCGTTATTGCTCACGTCGATCATGGTAAGTCCACTTTGACCGATTCCTTG
>575415_120_15_1
AGGTCACGTTGACTTCTCCTCTGAAGTTACTGCCGCTTTACGTGTCACTGACGGTGCTTTGGTTGTCGTCGACACCATTGAAGGTGTCTGTGTCCAAACCGAAACTGTTTTGAGACAAGC
>576371_120_15_1
ATTTGTTCATCAAGGCCATTCAAAGAGTTGTTTTGATGATGGGTAGATTTGTCGAACCAATCGATGACTGTCCAGCCGGTAACATTATCGGTTTAGTCGGTATCGATCAATTCTTGTTGA
>576918_120_15_1
CCCAAGAGATGATTTCAAGGCCAGAGCTAGAATCATGGCTGACGACTACGGTTGGGATGTCACCGATGCCAGAAAGATCTGGTGTTTCGGTCCAGACGGTAACGGTCCAAACTTGGTTAT
>594851_121_15_1
AACTAATAGTTATATTATCAATATATTATCATATACGGTGTTAAGATGATGACATAAGTTATGAGAAGCTGTCATCGAAGTTAGAGGAAGCTGAAGTGCAAGGATTGATAATGTAATAGGA
>598756_50_15_1
TGATTGCAGCTGTAAAAGCAGTAAAATCAATCAAACCAATACGAACAACC
>628871_120_15_1
GGTGTGTCATTTATATTTGTAGTAGCGCCTTGGTTCAAAAATGACCTCATTTGAAAAGCATCTTGATAATTATCTTGGTCCATAGTTGGAGAACCTTTCGGCGTTGATGTATGATTGGGG
>632164_200_15_1
ATGGGGAAAGGTGCGGCCAAGTATGGTTTTAAAAGTGGGGTTTTCCCCACAACAAGGTCCATTCTGAAGAGCCCCACTACAAAGCAGACTGATATTATTAATAAGGTAAAATCACCCAAGCCCAAGGGTGTTCTTGGTATTGGGTATGCCAAAGGTGTAAAACATCCAAAAGGATCACATAGATTATCACCCAAGGTAAA
>664856_121_15_1
CGTTACTAGTATATTATCATATACGGTGTTAGAAGATGACGCAAATGATGAGAAATAGTCATCTAAATTAGTGGAAGCTGAAACGCAAGGATTGATAATGTAATAGGACCAATGAATATTA
>698751_197_15_1
ATTAGGTTTTTTGCTCATTAGGCAATTTGTTTTTCACTGGAAGTAGAGGATTCCTTTTCATTATCTTTCTGATGAACAATTTCAAACACTTTTGTGTTTTCTGAACTAGTTTTTGTCAACTCAGGTAGTTCATCATCGGAGCTCTCAGGTTTGTATTCGTGTCCACTTGTGAAGCATTCGCCTAATGTGTAAGCACG
>704670_160_15_1
GTTCTTGCACAAGGTGACTGAGGTTATTCAATAGCGGTATAGCTTCACTGACTGCGTGTATTTCTGCTTCTGTAGTTGAAGTGCATGTTAACGAAGCCTTTGTCGACTTTCCTCCAATCACTTTTCCGTTGAGTAGGAAAATGTTACCAATTTGTGACTT
>709418_160_15_1
TTGGTAATGTGCCCAGTTAGAAGCCATAGCTTTGTTTGGGGTCATCATGCCGTGCTGTTGGTACTGTCCATTCTGTGGAGGTGGTACTGAAGCAGGTTGAGGAGAGACATGATGATGGTTCTCTGGAACAGCTGATGTCCCAGGTGTTGTCTCTTGTTGA
>710201_94_15_1
AGCGCCGTGGCGCAGTGGAAGCGCGCAGGGCTCATAACCCTGATGTCCTCGGATCGAAACCGAGCGGCGCTAATTTTTTTACCTTTGATCCTTT
>723470_120_15_1
AGACCGGTTCTGGTAAGACTGGTGGGTTTTTATTCCCAGTGTTGTCCGAATCATTTAAGACTGGACCATCTCCTCAACCAGAGTCTCAAGGCTCCTTTTACCAAAGAAAGGCCTACCCAA
>742484_133_15_1
GAGGCTTTTTGCCTTAACAGATTGACTTGTAGCCCTGTTAGGTTTACCCAACAGTTGTTTTTCTGTGTGTCGAAAATTTTTTCAGATTGTTTTCAACTGACACTTGCCTGTTTCATATTAGTTGTAACTTAAA
>750701_120_15_1
TAGAGTATGTCTTGATATCCAATTTAGAAGACCTGATGCTAACAGTATCAAATCAAGATTAATGACAATTGCGATCAGAGAAAAGTTCAAACTTGATCCAAATGTCATTGATAGGTTGAT
>758405_120_15_1
GAGTTAACTGTTATGTATCCGCTTGATGTTGTTAAGACAAGATTTCAACTGGAGGTGACGACGCCTACTGCCGCTGCAGTAGGAAAGCAAGTAGAGAGATATAATGGTGTCATCGATTGT
>773734_120_15_1
AGCCACAACATTCACGGGGACGTCATTCTATATGGCTCCAGAAAGGATTCAAGGTCAACCATACAGTGTCACATCTGATGTATGGTCACTTGGATTAACGATTTTGGAAGTGGCGAACGG
>780447_119_15_1
TAAAAATTTTGCTTTGCCGTTGCATTTGTAGTTTTTTCCTTTGGAAGTAATTACAATATTTTATGGCGCGATGATCTTGACCCATCCTATGTACTTCTTTTTTGAAGGGATAGGGCTCT
>785591_120_15_1
CGGTGAAAATGATGATACAACCGGCGACACCACGTCATCAACAACCTCCGCCATTCAAGAAGTGAATGATTTGGAAGTTGTTGATGACTCTTGTCTTAGGCATTGATCAACAGCATAATA
>793318_120_15_1
CATTATACTATGACGTTGATCCGTTTTTGTTTTATTGCATGACGAGACGAGATGAGTTGGGTCACCATCTGGTGGGATATTTTTCCAAGGAAAAAGAATCCGCGGATGGTTACAATGTTG
>795842_120_15_1
AGATCCAAGTCGATGCCGCTTCGTCGACATTGTTAGAAACGTAGCTCGATTTAGATTCTTTACCCCCCGTGGTGAAGTACTTCCCGTTATCTTTTTCGACAGATAAATTCGGGTCCAATG
>799605_120_15_1
TCCATATCTTTATTTTCCCTTGCGATTCTCGTGGCTTCCTCAAAAGAATTTATCGCTGCATCACACTCATTGAAACTTGAGTGGAAGGTGGCAAGGGACAACAAGGAGATATGGAAGTAA
>807780_123_15_1
GACAAATTAGGGGGTAGGAGTAATAAGATGCAGACTAGGCCTAGTGTTCTTGAAGAGGATGTAGAAGAAGAAGTCTCTTCGGTATATATCAGATTTTGTGACGACCATTCCCTGAGAGTTAAA
>811091_120_15_1
TTTCATTGTTCGATATGAACAATGATGGGTTCCTCGATTACCACGAGTTGAAAGTAGCAATGAAGGCCCTGGGATTTGAGCTACCCAAGAGAGAAATACTTGACTTAATAGATGAATATG
>825048_163_15_1
ACTATTTCCTTATTGAAAAAGTGGAAAACTGTTAAATCTGGAAATTCTTCACGATTCTAGAAAAATAGGAGGTGAAGAAGATTTCTAAGCTTTTTGAAAAAAACGGGAAAAGGAAGAGGCCCAAAAAAGTGAAAAAAAACTGTGTGTGTGAAATGTAAACGAA
>825492_160_15_1
GGCTACGTTATTGACGGATATATGAATCAAGACACAAGACTATTTTGTATAGTAAGCAGAACCGGCTTGTGTTTGTGATTCATGGATCAACGAGACGGTAGCGAATAAGCACCAACGGAAAAAAAGAAAACATACGCATACATGCACGTACAAGATAAAA
>826139_121_15_1
TAATTCACTTCCCTTTATGGAATTTGCACTGGTTTTGTGCTGTGGGATGTGGGTGTTTTGAAATATTTTCAGCTTGCAAGTCGTGCATATTGCACTTGTTTCTTATTTTTGGCGAGTGTAA
>830747_135_15_1
TTTTGTTGTTTTGTAACCTCTAAAAGGGTTGCACTCAAGAAAAAAGGTTTTCCATATCGACTTATCTGAGTTTCTTTTTTTTGCTTTTTTTTTTTTTAGCCCATTTTTTTTTTGACGCATTAGTCGTTAATGATG
>832891_120_15_1
ATGTACGCCCCCATCTCATTAAAGAGATATGGGTTGTCCGAAATTGTCAATCACTTGTTGGGCTCGGAAAAGCCTGTTCCTTTCGATTTCTTGATTGAAGGTGAATTGTTACGTACTTCA
>859842_120_15_1
AGATTGCCGTTGTGGTAGCATGTTATTACCACCATTGCTATTTAATGGCATCTGTGTTTGCATGATTGGTGATTGATGAGCAGAAGTGCTAAAGGTCTCATTTCCATTCAATTGCATATT
>871676_66_15_1
TTGGGGATCCAGTAATGGAATTCTATGAAACGCAGTCCGTAGCTGTAAAGAAATACTGGATCAAAT
>876120_160_15_1
CAAGTTTTATACTAAATGGGAATTTCTACAAAAGCTGAGGAAGGGGGAAGATCTAGCTGAATGGCCTCAGTTAAAATTTCTTGGTTGGGGAAAAATGTTTAACTTTCCTCGATTGGATCTACTAAAGAACATATTCTTCAAAGATGAAACACTCGCACTC
>882138_120_15_1
TTACCCGCATAGAGCACCCATTTACTCGGCAGCTTCTACGTAAGCGTGGACTGTGGTGTCTGCTTCTCGTAGTGGGTGCCACTGCCGCATTCACAGTTATTTTCAGCTGTGTTCCCGGCC
>882475_121_15_1
TCGCGGAAAAAAAAGGCGATGACATGATATATAAGGCTCTCTCGTAAGACACTTAACTATCCAACGTTCATTAGATTATTCGGTCAATTTCTTTTTTCATGCCCCTCCTTTTTCTTTTCTT
>892384_115_15_1
GTAATCGCATGTGAGATAATCAAGGGATTGTAGCCATTGTTTTCGAAAAATAATAAAATGACCGCACTTTATCCTCCACGGAGCGGAAGGCCATTCCCGTACGCATATTAATGTA
>902301_120_15_1
TAGTACTTCCTAAATTTCATCAACCTTCCATGGACAGGTTGGTAAACATAGTTGTCTCCATTTCTTGCTGTCGTATCCCTGAGCTGCTTTCCATACTTTTTCGACAAAGTATACGGAAGT
>909074_120_15_1
TTTTTTTTTTTTTTGCTTTTTTTGGTTCCTTTCGCGGATATCGTATTATCGATATTACAACAAAAATGTTTGGAGATCTCCTTCGCTGTCTTTAAGTAAAAGGCTTTAACCGCTTATTTT
>912018_121_15_1
TTTCTGCGTGCCTGTCTTCTCCACTTTTGTCTCGGTCAGCCAACAGGCACGTGGTGGGTGTGCCTGGAGATTAGAAATTGTAGTTCCTCAGATTATGTAAATTTTCTCAACAAATTTACTA
>923958_200_15_1
TTGGTTTCCTCTGGTTAGTCAAATATCCTAAAGAGGGATATACACCGTTTAAACTTCTTCTATCCACATCTTCTGAATCTGATGAGGTGGATGACGTGGACGAAAAGGCTGATGACGACAAAAATGCTGGTACATTAGAACGGGAATACAGAAATGACGAAGAATCGTTGACAGCAGAACCGTCCAAATCATGATAAAAC
>931301_202_15_1
AAGAATTTTGAGCCACTTTTGCGGAAGACAGGGAGAAAAAATAAAAAAAAAGTCACGCGTATATCATGTGACCAAGATCACTATAAACGCTCCGTGGAATGCGCTTTTAGGGCGACTGAATGATTCCATGGTCATTGTTACAGCCGCCCGTGGCTTTGTTCCACGGACTGATAAAGGGATACGCTAAGACCAGAAAAACCCT
>937051_120_15_1
ATTGCCGCACTAGTATTTTGGAATGAACTTATGCCATTACTGGCGTTATTGCCATTAACAGTAGACGCATTTGATGGCGTAGGATTTGGAGATGGTGAAGAAGAAAGTAAAGATTGAAAG
>956681_120_15_1
CGGGGTCCCTGGGAAAAAGAAATGTTCAAATTAACATTTCTTTTTCTTGTTTTGTGGCTCTTCTAGAAGGATTTTTAATCAGCATAGCCTGCGTTAAAATTTTTTACCGGATCTTATATA
>966128_121_15_1
GTGTGTTATGTAAATTAAGAGAGCTAGGGTATTATAAAGTGCATCATCATCAAGCGGATATGTAACGCATATACATTATATATGTGTAGTGAGTTCTTTATACCCTACAAATTTGATATTG
>968109_120_15_1
AAGCCGCTGAAAATACAAAGGGAAAAAGCCGCTCTCATTTCTTATTTAGGAAAAGAAATGAGCGGGGTAAACGGAGATCGCTGCGGACGGAAGGCGCGAAATACCCACTGCCCTGAAGTC
>969709_69_15_1
AATTTTTGTGCTTACACCATTTATAGATCACTGAGCCCAGAATATCGCTGGAGCTCAGTGTAAGTGGCA
>974091_114_15_1
AGACTAATTCCAGTTTGGGTGGTATGGATGATTCTAATGTTCTGACTACTACCAAAAGTAAGAAAAGATCATTAGAAGATAATGAAACTGAAATTGAGGTATCCCGAGACACAT
>975940_241_15_1
ACTAGTATTTACGTTACTAGTATATTATCATATACGGTGTTAGAAGATGACGCAAATGATGAGAAATAGTCATCTAAATTAGTGGAAGCTGAAACGCAAGGATTGATAATGTAATAGGATCAATGAATATTAACATATAAAACGATGATAATAATATTTATAGAATTGTGTAGAATTGCAGATTCCCTTTTATGGATTCCTAAATCCTCGAGGAGAACTTCTAGTATATCTACATACCTAA
>977838_76_15_1
TCTTCGATTGGAGAGCCTATCGAGGAGCTGGATGCAGAGGAGATAATGTTTTCCAATGGTTCGAACCATGTGGAAG
>980268_120_15_1
AATGTTGAGATAATTGTTGGGATTCCATTGTTGATAAAGGCTATAATATTAGGTATACAGAATATACTAGAAGTTCTCCTCGAGGGTCTAGGAATCCCCATAATGGAATCTATATTTCTA
>980679_111_15_1
GGCGTGTGGTCTAGTGGAATGATTCTCGCTTTGGGCGATCCCCCTGATCAAACAGGAGGAACAAAGCATGCGAGAGGCCCTGGGTTCAATTCCCAGCTCGCCCCTTTTTTT
>988573_120_15_1
TTTTCTCCATACGGATGGCGTCATCTTTTTCATTGTCGCTGCGATGATTATTGCGCGACCCGGACGATGGTGATTCCGTTACCTGGACAACATCCTCCTCCTTCTTGGTGTCGCCGCCGC
>995749_120_15_1
AGGTAAGAAAACAAATCACCACCAGGGATAAGATCCTGGAATATGTAAAGGTGATTGTTCCTGTCACAGAAAGTATGGTAGACTTTGATAATATTTGGGTGATCCAGTCTCAAAAGGATT
>1004646_121_15_1
TTGACTATTTGACTCAAATTACCAAAATCATAACTTTTCTTTTCAGCATTCCATTATTGAAGGCTTTAAAATAATAGTTTCTTTTTTCCTTATTATTTTATTTTTTCCTTTACATTGGAAT
>1014351_120_15_1
TTTGCTTCACATGCTTGAGTGGGGACAGAATTCCCATTTACAGTACCATAGCTGTTTTTGTTAATACCGTCTGGAGTATCATCATGATGGTGATACATCCAGTGGTTAATTCTCGTTATT
>1020929_160_15_1
GAAATATTTAAATCTCAGGTTTTGGGACGCAAGTAAATATACTTCCAACAAAAGCCTCTCGAAGTTCTCCTTGATAGTGTCCAATGACTTTATTTTCTCCTTTATTTCTGGGAGGTCACTAATGTCACCTCTGGCATTGCATTCGTTACATTTGACCAGA
>1051343_120_15_1
TGCGTGCCCTGTAGGGAACGTAAAAGGAAATGTAATGGCAAATCTCCATGTGAAATGTGCGTTGCCTATGGATATGTATGTCATTATATTGACGGTCGTGTCCCTTCGGCATCACCTCAA
>1057877_121_15_1
AATTAACTGAATTTTTTTTCTGGATTGATGTTCTTTCCAATTGTTGTGGTAATCCACAGCTGGTATAACATAAAAAGAAGTTTTTTGTAAAAAAAAAAAATTTCTCAGTAAGCATATAAGC
>1059546_120_15_1
TCGGAGCTACTACAGTTATGACTGCCGTCTCGGCAGCAGCTGTGTCGAGTGTAATGACCACTAAGACTATTACTGCTACTAACGGTAATAACGTTTACACTAAGGTCGTTACCGACACCG
>1060607_67_15_1
CTGAGCTGGTAGAAGTACTACTTGGAGACCAGGTGTTGCTGCTGCCTTCACCAGTCCAGACAAAAGT
>1074930_120_15_1
GGGGGAAGCCATTCGGGCTTGACGGAATTATCAGGGTAGAGGTTGGCTTTGAGGTCGTTTTGTGTGATTTTTCGGCTGATAACGTCGAACTTGTTTCAATGTTAGAAATGGTCCAGCCTA
>1075923_120_15_1
ACACTCCTTCCTGGGGCCCATCTCCAATGGGTATGACTGAACCAGGTTCCCACAATGAGGGATTTGGAACCCACTTTGATGAATCTCGACAAAGGTTGGTTATTAACAGTAAACTACAGT
>1076473_162_15_1
CAGGGGAGGAGAATCGTGCACTTTGATGGGTATATCGAAAGATGGTGACTATGCTAGAGTCACTGTCAGTGAGGAGTTGCGATGTATGAAAGATTCACTGACATAAAGTGGCGCGATTCATGTAGAAGTGTAAATCACTTTTGACGCAATGATGGAAGAGAT
>1079503_137_15_1
TACCTATCCTCCATAAAAATACCTATGCTGATACTGAATATCTTCATTTGCAGCTATGCAATATTTCAGATACCCCATTTTACCCAAGAGTTTCTTACTGGTGGTTGGATTTTCTTTAAGACGAGAAGATTACCAGT
>1085840_120_15_1
TTTGAAATTCAATAGAAAGGATTACGATACCCTTTCTCTTTTTTACCTCAACAGAGGATACTATAATGAGTTGAGTTTCCGTGTCCTGGAACGTTGTCACGAAATAGCGAGTGCCAGGCC
>1087360_120_15_1
TTCGGCAGTACATGAGGGAACTTCCGAAGAATGCACCTCAGAAGCTGAATTTTCGGGAGATGCGTCAGGGGTTGATTGCCCTAGGACGGCACTGCGTAGGTAGCAGATTTGAAACAGATT
>1087560_120_15_1
TCGTTAACTAGTGTCAGTGGGACGACCGCCACTTTATTGCAGGAACGAGCTTCCGAGCGCTGGATTCAATGGTTAGGCCTTGAAAGCGACTACCATTGTTCATTCTCTAGTACTCGGAAT
>1087882_120_15_1
CTGTGGCAGTACAGGCCCCACCGGGCTATGGTAAGACGGAGTTATTTCATCTCCCCTTGATAGCACTGGCGTCTAAGGGCGACGTGAAATATGTGTCGTTTCTGTTTGTACCGTACACAG
>1088426_240_15_1
GGAAGATCTCAGCAGAGGTCTATCCAGCTATCCAACACGGATGTTTAATCTAATCAAGGAGAAATCCGAGGTGCCTTTAGGGCATGTTCATAAAATTTGGAAGAAAGTGGAATCACAGCCCGAAGAAGCACTGAAGCTTCTTTTAGCCCTCTTTGAAATTGAACCAGAGTCGAAGGCCATTGTAGTTGCAAGCACAACCAACGAAGTGGAAGAATTGGCCTGCTCTTGGAGAAAGTATTT
>1090254_200_15_1
AGGCAGATCAAAGAGTTGTATTATAAAGTATGGAGCAACTTGCGTGAATCGAAGACAGAGGTGCTGCAGTACTTTTTGAACTGGGACGAGAAAAAGTGCCGGGAAGAATGGGAGGCAAAAGACGATACGGTCTTTGTGGAAGCGCTCGAGAAAGTTGGAGTTTTTCAGCGTTTGCGTTCCATGACGAGCGCTGGACTGCA
>1454_155_16_1
TCTTTATTGGCGTCCTCCTTGGCACTAGCGTTGGTACTTTCAGTGGTAGTGGCATTAGTGCTGGAGTTGGTGCTAGCAGTGGTAGTGGCATTAGTGCTGGAGTTGGTGCTAGCAGTGGTAGTAGCACTAGTGTTGGAGTCGGTACTTTCGGTGGT
>1706_100_16_1
CTGGCAGTGGTAGTAGCACTAGTCCTGACGTTGGTGCTGGCAGTGGTAGTAGCATTAGTGCTGGAGTTGGTACTTTCAGTGGTAGTCGCACTAGTCCTGA
>7995_240_16_1
ATCTGGTAGAGTACCATGGGACACCAGTGATGACTCTGGTGACTTGTTCAGCTGGAATACCAGTCAACATGGTGGTGAAGTCACCATAGTTGAAAACAGCTTCAGCAATCTCAACTGGGTAGGTCTCTGTTGGATGAGCTGCTTGAAACAAGTAGTATTGAGCCAAATGAGCTCTGATATCGGAGACGTAAACACCCAATTCGACCAAGTTGACTCTTTCGTCAGATGGAGATAGAGTGG
>12778_179_16_1
TGTTGTACTCATCATGGTCATATGTGACATAGGTAATGTACATATATATATAAAAAAAAAAAAAGCAATGCTGTGAGATCATTCGTTACTTACGAAATACGCAGATTGCAATTTGAAATAAGCTGTGTTTTCTTTTTTTTCCTTTTTTTTTCTTTTTTTTGGCTTGTTATATACAACTT
>21068_121_16_1
AGAATTCATATGAAGATGGTAGTGTTTTAATGTGGGTGCTTTTGTTATGGGAGTGCTACAATGATAGGCCATTGTCAAAGTTTGGAAACAGTAGACTTCAATGGTAAATAAAGTTAAATTT
>27743_120_16_1
GATCCGGGAACAAATCTAGTCTTGTTGAAGGCATGACGCAAGAGATAAGGAGGTGGAACACCCCAATGGCAATTGACCTCCTTATCTTTTATGGTTTCAAACTCAATCACATTAACAATA
>37960_126_16_1
ACAATACACAATAACAACTTCTGTTTTTCGCTGATTGCCTTCTCTTCAGCAGAAAGTTGATGCATATTTCGCGTAGCGCGTTGACGCGTCTTCTTTCTGAAGTTTTGTGCTTTTGTTATCATACTA
>49059_121_16_1
TTTTAATTTCTTGTCGTCGGGTAAGGGACCTAGTATTACCCGCATCACGGAAAGGGGAATTTTCAGAAATGATAACGAATAAGAGAGTACACCAGAAGAGCAAATCTCTTTAAGAAGTTTA
>56489_121_16_1
ATTTACATTACTAGTATATTATCATATACGGTGTTAGAAGATGACGCAAATGATGAGAAATAGTCATCTAAATTAGTGGAAGCTGAAACGCAAGGATTGATAATGTAATAGGATCAATGAA
>60392_50_16_1
TGATTGCAGCTGTAAAAGCAGTAAAATCAATCAAACCAATACGGACAACC
>67134_120_16_1
GTTTTTGGCGCGTTTCGTGACTAGAACACGCAGTTTTGAGGTTCAGCGGGACGAATTTCGTGTACTTCCGTTGAGACAAATTTCGCGATGATTTCCGTTTTCGGAAAGATGGAGCCGGGT
>74406_120_16_1
TTACTAGCAGCAGCAACTGCACTGGCGGCGTTGCCGTTAAATTCCATATCGAACATGCAATCGTCTTCAGTACTCGTTATTATGTTGCTGTCCGTCTTATCTTTAGTGTGCGTGCATTCT
>103372_160_16_1
ATTGCAAGCCCGTCGTGCTGCTGGTGTGATATTGAAAATGGTTCAAAATGGCACCATAGCAGGTAGGGCTGTTTTGGTAGCGGGCCCCCCTTCAACTGGTAAGACCGCTCTTGCCATGGGTGTTTCCCAGTCTCTGGGTAAAGATGTACCATTCACTGCT
>112186_120_16_1
TTGAGATTTGACCGTTTGGTTGCAGGTCAAATTCCAACTGGTTGGAATGCTAAGACTTATGGTATCTCTGATGATATCATTTCTCAGGTTGACCCAATCACATTATTCGTTTTGGTCTCT
>112426_120_16_1
GGTATGTTTAAGGACCGTTTCAAGGATGAGCCTGTCCAAAATGATATTTTACAAGAATCATTTATCAACACCATGTCCGCTTGGGTTAATATGTTGTTGATTTCCTCATCTGGTCCAATC
>132437_140_16_1
AAAACTTATTTAGATTATTAAAAAAAAAAAAAAAAGAGAGGAAACGAGGCGGAGGCGGAGAGGAGGAGAGAGACAAGAGACGGGCAGAACAAGAAGGGTAAAAACAGTGAGAAACAGTCTCCGCCGTTTTGACTGCGTAT
>135784_120_16_1
CAAAAATGTCCAAGATCACTTCTTCTCAAGTCAGAGAACACGTCAAGGAATTGTTGAAGTATTCCAACGAAACCAAGAAGAGAAACTTCTTGGAAACCGTCGAACTACAAGTCGGTTTGA
>152901_115_16_1
TAACCAACCATAACAGCCACCTTTCTCTTTGGGAGACGAGGCTCCTTGGGAAGTGGATTGCCATTTTCATCCAAACGAGGACCGCTTTTTGGTCTTTTATCTATGTGTTTGTCAT
>161896_120_16_1
TTTCATTGAAGTTAAAGGCGCCACGTTTAGTGGCTCATCTGATGGGAATGGTAATCCTTTGACAATGCAGAATATTCCATTTTACGAGGAATGTGTAAAATTTGTGAAGGCGTTTACCAC
>164835_120_16_1
AATAGAGCAAAGTAGAAGAGATGACTTAGAATCACTAGGTTATGTCTTGATCTATTTTTGTAAGGGTTCTTTGCCATGGCAGGGTTTGAAAGCAACCACCAAGAAACAAAAGTATGATCG
>173364_120_16_1
GTAGGGGATTTTCATTTTTAATGAACAAAGGCATTGTTTGTTAGTATCTATTACTTGTAATACACCGATAATTTCATTGATAGATATTTCCAGCATGTCTCTGCATCTCCCTTCCATCGA
>174144_160_16_1
AGAAACATCATTCAAGCTAAGCGTGATGCCAAGGCTGCTGGTTCCTACTACGTCGAAGCTCAACACAAGTTGGTCTTCGTTGTCAGAATCAAGGGTATTAACAAGATTCCACCTAAGCCAAGAAAGGTTCTACAATTGCTAAGATTGACAAGAATCAACT
>197998_157_16_1
TTAGACAAAAAAAATGATGAAGAAAGATAAAGTGAAAAATATGAGGCTGGAATGGACAGTTGAACCAATTAAGGAGCCTAATTGGTAAAGCAGAACAGGTGAGTCAGAAGACTTAAAAAGGGGCAAATATCAAATAACGGAAGAACGAAGAAAATAG
>208904_120_16_1
TGGGTGAGTCAAGAGAAATTACAAAAACGTCCAAAAAAAAGAACTTTCCATTCCATTCTTGGGAAATTCAACTCATTTGCTATCATGCAAGAGAAATTTTTTTGAATCAACCTACTCTTT
>211579_161_16_1
TGGAATAAAAATCAACTATCATCTACTAACTAGTATTTACGTTACTAGTATATTATCATATACGGTGTTAGAAGATGACACAAATGATGAGAAATAGTCATCTAAATTAGTGGAAGCTGAAACGCAAGGATTGATAATGTAATAGGATCAATGAATATTAA
>225668_123_16_1
AGTATATATTCCCTTTATTATGAGCAAGAACATTTCTCATCAAGTGAGCATATGTTCGAGGAAAGTAACTCATCTAAAGAGGAAAAAAGGAGAAATCGAAAAAAAGAGATACTATAGGCCTAA
>248736_120_16_1
GGTTGAAAAACTGGGCTGTTTGCCGTACATACGGGTTAGGTACCAGATTGCCTTGGGATGAAAAATACTTAGTTGAGTCTTTATCAGACTCTACTATTTATCAATCATTTTATACCATTG
>250093_120_16_1
GGCAGCACAAGCTTTGAAAATTGCTGAATTTAGCGCAATTTCTTTCCCATATGGCGCCAAAACCGGTAAGGATATCTTTACTGGTGAAGAAGTTGAAATTCCACCTGTAACAAAGATTGT
>271970_120_16_1
GTATGACTGGAGTCAATCCTACGTTGAAGGATATTGAAGGCGATATTCTGGACGTAAAGGAAGGAATCAATGGTAATGATGTCATGGTTATTTGTCAAGGAATTGAAATTCCTTGGCATA
>282754_120_16_1
ACTCCACAAGATGCTCAATTTTACTTGGGTAAGCGTATTGCCTACGTCTACAGAGCCTCCAAGGAAGTCAGGGGTTCTAAGATTAGAGTTATGTGGGGTAAGGTTACCAGAACTCACGGT
>303439_120_16_1
GAAGAACCTTGCAAAAGTTGGGTTTGGACGAAACTTACAAGGGTGTTGAAGAAGTTGAAGGTGAATACGAATTGACCGAAGCTGTTGAAGATGGTCCACGTCCATTCAAGGTCTTCTTGG
>303679_120_16_1
CCGAAGAAATTGACCCAGAATTATTGAGATCTTACATCTTTGGTGGCCACGTTTCCCAATACATGGAAGAATTAGCTGACGATGATGAAGAAAGATTCTCTGAATTATTCAAGGGTTACC
>307018_120_16_1
GATACTACCATTATTGTTGCTGTTACTGCTGTTGTTATGAGAGGAATGAGGACCAGAGCTGCTGTTGCTCATCGAGGCCGCAACAGCGGCATCCACAATGGATTGTGTGATAGCGGGGTT
>370356_120_16_1
ACTGGGATCACCATTTGTGCCTTTATAAGTTGAATAAAGATTTCACGTGACTTAAGCTGGTCTTCGATCTTGTTAGAAGGTATAGTTGGATATATCTCTGGCTGTCTTGCAGATTTGTTG
>404945_167_16_1
ACATGCCAAGTACGTCGTTAATCTTCTCCTTTTAAGGGGTTGAGAATATTTTTATTAAAAAATCATACTTGCTATGATTTTGAGGATCGGGTCCTCATAAATATTTTGAAGAGCCTTTGTTGAATTTTTTTCTTTTCGTTTTGTTCAATAATGGACGGTTCTTCATA
>407198_120_16_1
CAAAAGGGTATGCCACACAAGTTCTACCAAGGTAAGACCGGTGTCGTCTACAACGTTACCAAGTCTTCTGTTGGTGTTATCATCAACAAGATGGTCGGTAACAGATACTTGGAAAAGAGA
>409434_120_16_1
TCCATTTGGATTTCTAATTGCGCTGCTACTATGCATGTTGTTGCTTGTAGCTTCATCTCCGACGGATTTTCCTGTTGGTGATGGCGTTCTAGTCATCATGGCAGCAGCGGTTGCGACCGC
>424527_120_16_1
GGGGTGGCTAAATGGAGGTTTCCTCTCAGCTAGCATTTTTTTCAATTTGTCTGAGTGCGCTTGAGAGGAGGCCTTTAATTTGGAAGTAGTGACTGGTCTTGTCTTCGAGTCACTGTTTAA
>425292_160_16_1
TCGTTTTTACCTGTTCCGCGGAATAGCGTTCCCGTGGGAAGAAAAGCAGCACGTGAGCGTGGAAAATCCGGGCAACACTTTGTAGTTCCGGGTAGTTGACAAACCAGGCCACGTGACCCGAGCTTAGAAGTGGACGCAGTAGCGGCTGTGCCTGCAAAAA
>425897_158_16_1
ATGCTGGCGTCCTTAGCCTCACGCCTACTAAACAAGAGCATCTTACTCTCACCATCCATTTATATACATATATAAGTACGTAAAAATAGATGTGTATAAGTCGTTCTATCTATAACGCGCCCCGAAGTTGTTTAGTATAACAAAAACGGAAAAAAAAA
>439605_137_16_1
GTTTAAGATACTCCCAATATTTTTACTACGAATTCTGTCGGAGATTCTGTTTTCGTCATTGATTTTAATAGTATTTTTACTTCCTACCAGTTTCTCTTGTATAATCGATGGAATTCTGTGGACTTTTTCATCATACT
>440187_120_16_1
ATAGTTGGGAATTGTATAATTATCAGATGTGACAATTTTATTTTTGGATGGTATAAAGAATTTGTATCCATAACTATTTGGATCTTTGCATAGAATTATAGAAGGAAGTCCAGATGGTTT
>440667_200_16_1
TTCTCTGACTTTCCTGTCAAATTGTGTTTCCACGTACTGAATATTCTTTCTGATTTGAGCTAAAATAGTTTCAGCATTCTTATTGAAGTGTGTGGAGGTCATGCAATATCTCGTGTTGTTATCCACCATAATAAGCATGTACCTTTTAGTGTCCGCGTTTGAACTTGATACAGGGCCAAATATATCCATGCACCATGATG
>441727_120_16_1
TCTATTTGATCGTCTGCAATTGGGCTCAAATCAATTACTGTTTCAATAACAGTATTGATTAGAAATTCTTCGTGATTAATTCCTACGTTATGTGGAATGTTGTACAAACGTTGTTTCACA
>450902_117_16_1
TAAAAAGAAAGATGCACCATTGCCAAGCTGCCCTGAGGAAGGGTTTTGGTTACCCTGTGAGATGGATGCGGTAAAATGACCAAGGGACCGGTTGGTAAGGGACCAGGTTAGGAACCG
>457043_69_16_1
AAAATAAATAAATACATATGTATATATATTCATATGTAGAAGATTATTGTTCTTATACATCAGTGTTTT
>474508_58_16_1
CTATCTTTTCTTGCCCTATAAGGTCCAATAGTAAAAACATCATTATTGGCCATTAGCA
>483607_160_16_1
AATCGGCCATCACTGGTGAATCCTTAGCCGCTGAAAAGCATTACGGTGATGAGGTGTTCTCCTCATCCACTGTGAAAACCGGCGAGGCTTTTATGGTTGTTACTGCCACTGGTGACAATACCTTCGTCGGTAGGGCTGCCGCCTTAGTGGGGCAGGCTTC
>490049_80_16_1
TGCTTCAGTTGGCGTTAGTGCTTCAATTGATGTTTGAGCTTGAGATTGGGCTTGAGCTTGGGCTTGGGCCTGGGCTTTTA
>511474_120_16_1
AACGGTCAACCAAAAGAGTGCGCCACTTGTGGTGACACCTGGACTTCTCAGTGGAGAAGTGGACCTAATGGAAATGTTGAGCTATGTAGTCGATGTGGCATAGCATATAGGAAAAAAATG
>521338_55_16_1
ACGAACTTTACTTCTCCAACAGCAGTCGTTAATAATGCCGCTCCTGCTAATGTTA
>545175_120_16_1
TGAAGTTTTTGGGGGATGCTAAACCTATGCTTGGTGGATCCCCCTTTCAGATTAATTACAAGTATGATTTAGCAAATGAAGAAAAAGAATGGCAGGAATTTAATGATGAGGTTTATGCTT
>545735_120_16_1
TGGGTGAGTAAAAATTCTGAAAAATTCAAAGAAAAAGAGTACTTCGATGATAATTTTGGGCCATTTTACAGGACAGAGCAAATATTTGTTGTGAATGAGACAGGCCCTGTGTTATCATAT
>546175_120_16_1
ATCAGCTAATCGCTGGGAAGAAAGATTGGAAGAGTATTTATTGGATTTAAAGGTCCCCGAGGGCCTGAGGATCAGTTTTAATACCGAAATATCCTTGGAAAAAGAGCTTAATAATAATAA
>547232_120_16_1
TGTAGATTAAAGAAGGGAACAGATGAGGTTTGTCCTCCCTCTTTTCCAAGTAGACGTTGTGAAACTTGTTTCCAGCAGGGTTCTTGGAATTACAACATGTCAGGGTTTCCTGAGGGCAAG
>550217_120_16_1
TTGGAAAAAAGAATGGCGTATATCAAAGACAATGATGTAGCTTTCAAAAAAGAGCTAGTAAAGAGGAGAATAGTTGGGGAGGTTTGATGAGGGAGGCATAAGTGCCCTGGCATTTGGACA
>572266_79_16_1
GCGCAAGTGGTTTAGTGGTAAAATCCAACGTTGCCATCGTTGGGCCCCCGGTTCGATTCCGGGCTTGCGCAATTTTTCC
>572953_122_16_1
ACTCTACCATATTTGACAAGAAAAAGGAAACAAAAGTATAGAAAAAAAAAACCTAAAAAATAATGGTCTTGATAAATGGCATAAAGTATGCCTGTGAGAGGTGCATAAGAGGCCATAGAGTA
>573155_120_16_1
ACAACTTCGAAAAAACAAGAATGCAAATCCTGAAGGTGTTTGCACGTGTGGCCGGCTAGAGAAGAAAAAACTGGCACAGAAAGCCAAAGAAGAAGCAAGAGCTAAAGCCAAAGAAAAACA
>585009_120_16_1
GGTGACTCGCCATTGATATTGCAGTGAAGTTAGGTTCGGAGGCAATTGTTATTGGTTCTTTGTCGTATGGTGTCAATGGTTTATATACTGTTGGGACCATGACTGGCATCATCAAGGGAG
>594159_120_16_1
GAGTTGTCGGGCTCATCGTGCTGGATCAAGTGGTTCCCTACCTGGCGCGATCTATAGTGTCAGACGGCTTGCATATATGCTCACGCGTTCGGACGCGTGAAAGGCTTCAACTGAAAAAAA
>627488_161_16_1
CTTCGGCGGCTAAAGAATAGAACCATCTATTACCCGCTCGCCCGGTCGTTTGGATGCGTGGGTGGTATAGTTTCTTTTTTTTCATTTTAAGGGATACCGCTCCCCACGTACCCCACGACCAGCCCTAGTGGAATAAGAAATGCAAAATCCGGGGTTGGCGC
>628014_120_16_1
GCCACAAAAATCGTCAGGATTTAGTGGTAGAAGGAGGTCATCTAGTGTTAGGGACGCCCTTTCTTCTTTTTTTGGAACTGGTAATAGTCCAACATCTAGTATGGACGATTATTCCAATTT
>641327_118_16_1
ACAATAGTAAACAAAAGTGCGCAAGTACACATGCGCTGCACGTGCGGCCGGAACAATGGCGCTTTTGGCTCGTCCGGATGATGCGAAAGGGAAAATAAAATCTCGCAATCGGAAAAAC
>655853_120_16_1
TTTTAGATTGGTATTTGTCCATTAACAAGCAATACATTTTTTGTAGAATATTTGGGGGTCTGATCAAGTCAGGATTAGGCTCTGAAGTTAGTCTCAGATAAGATTTCTCTAGAGTTTGGC
>677368_120_16_1
AAACTGTGGGAGATTAGAGGGCAAAGTGTACAAAGATACCACTTTGTATACGACGCTGTCTCCATGCGACATGTGTACAGGTGCCATCATCATGTATGGTATTCCACGCTGTGTTGTCGG
>694962_120_16_1
GAATGAATCAAGAAGTCACGATCAAGTATGTAGGTAAAAGATCAGGGGGGAGTATGTACGTAACCAAAAAGATTGGGAAAGAGTTTATATATGAATCATGCCTACGATCGTACCTTCTTG
>700589_120_16_1
AAAATGGGTAAAGAGAAGTCTCACATTAACGTTGTCGTTATCGGTCATGTCGATTCTGGTAAGTCTACCACTACCGGTCATTTGATTTACAAGTGTGGTGGTATTGACAAGAGAACCATC
>701109_120_16_1
CCAACTTTATCAAGAAGGTTGGTTACAACCCAAAGACTGTTCCATTCGTCCCAATCTCTGGTTGGAACGGTGACAACATGATTGAAGCTACCACCAACGCTCCATGGTACAAGGGTTGGG
>701469_120_16_1
ATCACGAACAATTGGAACAAGGTGTTCCAGGTGACAACGTTGGTTTCAACGTCAAGAACGTTTCCGTTAAGGAAATCAGAAGAGGTAACGTCTGTGGTGACGCTAAGAACGATCCACCAA
>705911_120_16_1
ACAAAGGAAATCGAAGATATCAGCTCATTTGTCAATAGCATTGTGGATGCATCCATGTTGACACATGATTTGACTCCTATTAACTCATCAGATAGCGACAATTTATCAAACGGAGAAATC
>719492_117_16_1
TTTTTTAGGGCTCATACTAGAGTATTATACTGTTTATATCTTGTTTTAATGTTATATTGCATTACTACTCATCATGACAGTAAATTAGGAGTTCTGTGTGCACTCCAGTTCGGGCTA
>731552_120_16_1
AATTTTTTCGTTTCTTCTGATACCGAAAGTTCTGACAGTGTATCTGGCCTTGGATTGAACTGGAGTTTGACCAGATAATTGCTCTAAAACCTTGGAGGCTCTGGTCAATCTGTCACCAGA
>740653_120_16_1
GAAAGTCATATTATTCCATTCTATGGGTTGACATACATAACTAAATCCCATTTTAGAAGACTGAGGTCCAACGAATGTGTTCCTGGCCTTATTCTTCCGAAATGCGAAATGAGTTTATAT
>744282_72_16_1
GCCTCCTTAGCTTAGTGGTAGAGCGTTGCACTTGTAATGCAAAGGTCGTTAGTTCAATTCTGACAGGTGGCA
>785856_120_16_1
CAAATCATGGGATATTTGCTCAAGACGACGGTAAAATGAGCAAAAATGGCACGATCCTGAAAAGAGCACTTTTCAAGATTCGGGCTACAAAATGCAACATAAAAAATGTTGTATTGTCAT
>786211_160_16_1
GTATGAATATGGGTAGCAGCATGAATATGGACGCCATGTCTAGTGCATCCAAGACAGTAGCATCGAGTATGGCGTCGATGAGCATGGATGCGATGTCTAGTGCCAGCAAAACGATATTATCGAGCATGTCATCGATGAGCATGGAAGCGATGTCCAGTGC
>790776_120_16_1
CTGAGGGTGACTTTAGAAAGTCGTTAAAGAGATTTAGCGACGAGTCTTTGAAAAAAAACCTGACCTTGGTCAGGTTTCTACAGGAAGAAATAGTCGACAAGCGCCCACAAAACAACTCCA
>795676_120_16_1
TCCAGGTGTTAGATTCAAGGTCGTTAAGGTCTCTGGTGTCTCCTTGTTGGCTTTGTGGAAGGAAAAGAAGGAAAAGCCAAGATCTTAAGCAGAGTTATATTACGATTTCATAATTCGAAA
>797761_210_16_1
TTTTTGTATTTGCTTTTGATTAAATAATGGTCAATTTGCGCCCCCCACCTTATATAGTTTAGAGAAAGACGTGTAAATATTTTTTAAAAAATTGATACTGCTCTAATGAGCCTAAATCTCCTTTCTTCGCTTGTATATATGCGTATTCTGTATGTTTGTCCAGGCAGATTTTTCGGCTTTTTTTACCAGCTTTTATTATTAAAATGTGAT
>805248_160_16_1
GTTCTTGCACAAGGTGACTGAGGTTATTCAATAGCGGAATAGCTTCACTGACTGCGTGTATTTCTGCTTCTGTAGTTGAAGTGCATGTTAACGAAGCCTTTGTCGACTTTCCTCCAATCACTTTTCCGTTGAGTAGGAAAATGTTACCAATTTGTGACTT
>806702_120_16_1
TCAGTTTCATTATCTTCTAATGATCTTTTCTTACTGTTGATAGTAGTATAGGCATTAGAGTCACCAATACCACCCAAACTGGAATTAGTTTGATGAGAATTTATCGGTGGGAGTTCTTTA
>809969_120_16_1
AGATGGATTGGCTTGGTTTTGGGTCATCATGCACTGCTGTGGGTACGGCCCATTCTGTGGTGAATGTGACTGAGCAGTTTGAGGAGAGGCATGATGGGGGTTCTCTGGAACAGCTGATGA
>810671_121_16_1
CGACTCCATGGCCAAGTTGGTTAAGGCGTGCGACTGTTAATCGCAAGATCGTGAGTTCAACCCTCACTGGGGTCGTATTTTTTACTAAATTAGTTTTTTTTTAGGGAACAGACGTTAAGTT
>812831_165_16_1
AGCGAGGAAAAACCTCGAGATGGAAAACCAGTTTATGGAAAACTTCAAAATAACTCGCCCGCCTTATCGCGGGCAAACCAGCTACGAGAGATAAGGATTTGGCGCCGAGATAAGGTGGAGATGTTTCTCCGCCGCGCGGCACTTTTTGCCGGAACTGGAACTGGT
>819520_82_16_1
AGAATGGTCTCTTGGCCCAGTTGGTTAAGGCACCGTGCTAATAACGCGGGGATCAGCGGTTCGATCCCGCTAGAGACCATTT
>825453_120_16_1
ATGCCTCACTTCCGTTTGTAGATATATACATATTTACATGCACACTAATGCAATTATATGCGAGAACAATTTGTGAGATCATAAGGTCTCGTAAACTGTCAATTGTTGAGCAGTCACCCA
>830605_137_16_1
AAATGAAAAAAATACCAGAAAAAAAATAACAAATCATATGCACTTCTTCATTAACGATTATGAAGAAGTCTTATTTCTAACTAATATTATTATTATTATTATTATTATTATCATTCACCCCGCTTTCTTTTATTATA
>831672_125_16_1
CCTTATTCACTATTTCCGTACGTATATATGTCTTTGTATATACGTGTATGCGTGTGTGTTTCGTTACTCTCTATAATTCAACTAAAATGTATACATGCAGACACACACTCAGAGGGAAAAAATAA
>848352_50_16_1
TGATTGCAGCTGTAAAAGCAGTAAAATCAATCAAACCAATACGGACAACC
>851156_240_16_1
CTCTTCATTATTGGATATAATTATACTGATTGTAGATTTACTGTCGGTTAGTAATCCTTTAGTAATTGGTTTCTTGTTAAGTTCTTGCACAAGGTGACTGAGGTTATTTAATAATGGGACAGATTCACTTATCGCGTGTATTTCTGCTTCCGTAGTTGAAGTACATGTTAATGAAGCCTTGGTGGACTTTCCTCCAATTACCTTTCCATTAAGTAAATATATGTTGCCAATTTGTGACTT
>852690_120_16_1
TCAGTTTCATTATCTTCTAATGATCTTTTCTTACTGTTGATAGTAGTATAGGCATTAGAGTCACCAATACCACCCAAACTGGAATTAGTTTGACGAGAATTGATCGGTGGAAGTTCTTTA
>855957_120_16_1
AGATGGATTGGCTTGGTTTTGGGTCATCATGCACTGCTGTGGGTACGGCCCATTCTGTGGAGGTGGTACTGAAGCAGGTTGAGGAGAGGCATGATGGGGGTTCTCTGGAACAGCTGATGA
>859274_120_16_1
TGGTATGAATTCGGTGAGTACGGTGGCTACTTTCAAAAATATGCCATTGAGTATCTGAACGATGACGACAATGGTTATATCCGTTGGTTTGTTGGTGATACTCCAACTTATACTATTCAT
>860706_115_16_1
GTTTCCCACTAAGGAAAAAAGGCCGCTGCCCCACAGCGGGAAGGCCCTTCAAGGGGTAGCGGCATCGCCTAGTAGCACTGTGGGGGGAAGAATACAACGCTCAACGGAAGAGGAA
>863551_120_16_1
GAAGTTTGTTATGAACGGTGGTTTGATTATTGGTACTGTTGATGGTGCCAATGTGGAAATCACAAGGGAAATTGGTGAAGATAATGTCTTCTTGTTTGGTAACCTAAGTGAAAATGTCGA
>864717_120_16_1
AGTTGGTTTCCGGCTTGTTCACGTACCTAGGGTTATGATATCTAGAGTCATTTGGCGAGTTTTTGTACCGGGACTCATTTGAATTACCCTGGTATCTTGACTGAGGCCCCAATGGCAAAG
>896033_120_16_1
CAGCACAGGCCAATATGAGATCAGCAAAAGTATTGCTGATCAATCTTGGAGCAATTGGTTCTGAAATTACCAAAAGTATCGTCCTTAGTGGTATAGGGCATTTAACCATATTGGATGGAC
>898817_160_16_1
TTGCTGGGATGTTCTTATAGCAGCCCTGTAAAAGCAAAGATGCAATGTTCAAAGCGGAACCTGTGGCCCTTAATGGCCTATGACCCGCTGGAACAGACCATTGGTCTGGAGACAGATTTTCCAGTAATTGATTCAGTTTGAACTCGACCTGTTCCAAGGG
>925806_120_16_1
CGTGATGTTTGCGAGATTAATGTTACTTGGCTTGATCCAGGTCATCCAATTGAAAGTGTTTAGAATATTAATAATGTAAGTGGGAAACCAGTTATAGATGAACATGATAAAAAAAGTCAA
>928609_124_16_1
GTAAATACTATACTCTTTTTTTGCTTTTAGTACTTGGTATCCTACTAAATCTTTATTTTCTTTCGTTAGTGAAAAATATGAATTGAAGGATCAGTTCCTTCAAAAAGGTAAGAAAAGAAATGGA
>929022_299_16_1
CAATTTCCAAAAAATAAGTGAAAGAATATCTACTAATGCTTAGGATTACCAAATTCAAAAATAACCCTTTTAAAGTATAAACTTTGCATTTCAGAGATTCTCTGGCATGGCAAATATTACGAATAAGGAAAGCAAGGTAAGATATATTAGAAGGACCAAATTGTTAAAGAGACATCTAACAGGTGAGTTTGAAAAGTAATATATGGAAAGGATGGTAATACAGATTTAGCGCAAATAATAGTTGTATTATCAAATGAAATGTGAACTTTTTTATATGAAAGTCCATAGGGTAGACTACT
>940284_120_16_1
TTGTTGATGACAGCATTGGCGTGGATGGCGCTATTCGATTATAAGGAATACCGTCAAGGCATTATTATGATCGGAGTAGCTAGATGCATTGCCATGGTGCTAATTTGGAATCAGATTGCT
>943404_120_16_1
AACTTTGACGAGTTTGAGTCGGCTCTAAATAACAAAAACGACTTGGTACATTGTCCCTCAATAACTTTATTTGAATCGATCCCCACGGAAGTGCGGTCATTCTACGAAGACGAAAAGTCT
>945052_200_16_1
TTTTTGAGCGGCACAGCACCTGAGGCTGTAGCTGATGCTGCGTTGCAGCGTATTGGGCTTACGGGACTGGCCAAGAAGTCGATGGACATCAACGAGCTCAAACGGTCGGAAGATCTCAGCAGAGGTCTATCCAGCTATCCAACACGGATGTTTAATCTAATCAAGGAGAAATCCGAGGTGCCTTTAGGGCATGTTCATAA
>947095_200_16_1
AGGCAGATCAAAGAGTTGTATTATAAAGTATGGAGCAACTTGCGTGAATCGAAGACAGAGGTGCTGCAGTACTTTTTGAACTGGGACGAAAAAAAGTGCCGGGAAGAATGGGAGGCAAAAGACGATACGGTCTTTGTGGAAGCGCTCGAGAAAGTTGGAGTTTTTCAGCGTTTGCGTTCCATGACGAGCGCTGGACTGCA
>1501_279_2_1
GGTAGTGGCATTAGTGCTGGAGTTGGTGCTAGCAGTGGTAGTGGCATTAGTGCTGGAGTTGGTGCTAGCAGTGGTAGTAGCACTAGTGTTGGAGTCGGTACTTTCGGTGGTAGTAGCACTAGTGTTGGAGTTGGTACTTTCAGTGGTAGTCGCACTAGTCCTGACGTTGATGCTAGCAGTGGTAGTAGCATTAGTGTTGGAGTCGGTACTTTCGGTGGTAGTAGCACTAGTGTTGGAGTTGGTACTTTCAGTGGTAGTAGCATTAGTGCTAGAGTTGAT
>1956_108_2_1
TGGTGCTGGCAGTGGTAGTAGCATTAGTGCTGGAGTTGGTAGTCGCATTGGTACTGGCATTAGTGTTGGAGTTGGTACTTTCAGTGGTAGTCGCACTAGTCCTGACGT
>2155_128_2_1
AGCATTAGTGCTGGAGTTGGTACTTTCAGTGGTAGTCGCACTAGTCCTGACGTTGATGCTGGCAGTGGTAGTAGCATTAGTGCTGGAGTTGGTACTTTCAGTGGTAGTAGCATTAGTGTTGGAGTTGG
>5510_120_2_1
CCTTATTAGGTATACGACCTCGCGCTTCGAAGTAGAGGAGCCCTTTTTGGCGTACCTACATATGGCGCGTCAGACAGACAAACTTCCCCCAAAAATGTATTACCCCGCCGAATAAGAAAA
>7704_160_2_1
CACTTGGTCTGGGGCAATACCAGTCAACATGGTGGTGAAGTCACCGTAGTTGAAAACGGCTTCAGCAACTTCGACTGGGTAGGTTTCAGTTGGGTGGGCGGCTTGGAACATGTAGTATTGGGCCAAGTGAGCTCTGATATCAGAGACGTAGACACCCAAT
>9586_92_2_1
GGGTTGGCCGAGTGGTCTAAGGCGGCAGACTTAAGATCTGTTGGACGGTTGTCCGCGCGAGTTCGAACCTCGCATCCTTCAGTATTTTTTTT
>25463_120_2_1
TCAGGGTCATACGAGGCCATGATATTAGGTGATCCCATCGGTGAGACAATGGGAGAAGCTGGAACGGATATGGCTTCTTCAAAAGTTGGCGGAGGTGGACATGTGTTACCAAAAAAGTCG
>35609_144_2_1
TAATGAACGATAACACACACTATGAAAGAAGAATAATAATAATAACACTGTATAGAAATAGCGGCTCCCTCTTGTTTATTCTCACATCCTCGAGCAAAACTTCTAGCAAATCCTGTGTATTTAATATTATGGCCTCTATCAGCA
>36393_119_2_1
AAGCGGATTTAGCTCAGTTGGGAGAGCGCCAGACTGAAGAAAAACTTCGGTCAAGTCATCTGGAGGTCCTGTGTTCGATCCACAGAATTCGCATTCCTTTTTGCTAGCATTCTTTTTTT
>45140_291_2_1
TGAGCCAAACGAGGCTGAGACAATCATGCATCCGTACATTCTATGTATGTTTGGGTGTATCTTTCCAGATTCGGTTCTTTTTTTTTTTCAGTCCAATTGAAAAAAAAAAGGAACAGGAACAACGGGTCGAAATTTGCCGTCACATTCAGAGCGAAGAGCGACAGGGGAATTGGTGGGCTAACCACCTGTTGAGCCCAGCTAGCAGCTGTCGGTAAACCGTCGTTGGGCGGGGCGCGACAATGCAGCCAGCGGAGGCATTGTATGGTTTCCGTCTGGAGAGTGGGCTTAGCC
>88768_120_2_1
TGACCGTAGTGAGCTTCGAACCATTGTCTGAATGGAGTAGCATCAATTTGGACAATGGCAGCCTTGGTCAAAGTGTTAGTTCTAACCAATTCATTGTTGGATGGATGGTAAACAACACCA
>133607_185_2_1
ATGAGGGTAGAAGTGAAGGACTGTTACCAGGTGACGAATTAGTGAGTCCATCGATGAGCTCTTCACAAGAGGATAAGATGGTTGCGATTGCTGGTATTACCTACCGTGAGAATATTAGCAGTCCATTAGGCAAGAAGTCCAGATGATCGAGAGATGACTTCTCTACCAACAACTTCCCATTTGCA
>136386_118_2_1
TGCCCATGCATTATTTGTGATGTTTTCGGATGTAGTTCGCTGCGCTCCGCGGCGATATATCCTCTAGCGAGAGGCATATGTATAAATATATATATATATATCTAACAAAAGCATTCAA
>146498_120_2_1
TTTAAACAATGGTCATTTGTGGAGGCGTTTGTGTACAAACGTTGCTGTATGTATCAAGGGTAACGAAACAAGAATGGGTAAAGGTAAAGGTGGGTTTGACCACTGGATGGTGAGGGTACC
>176686_120_2_1
GCAATTCTGTTGCCTCCATAGCCACGAGATCGAATATTTTCAACATTTCTTCTGGACATTTAGCTAAAAATAGTGCCAGGATGGCTTTGGACTCCGCTAAGTGTCTATAATTAACCTCCA
>185696_200_2_1
ATCCTCTGAAATTCCACAGCAAGCTAAAAAAAGAATCTCCACGCCAAAGTTGAATTTCAAGGATGTCTTTGGAAAGCCTCCCCTGTGCAGGCATGGGGAGGAATCCATGCTGAAAACATCGAAAACTTCGGCCAATCCAGGTAGAAAGTTCTGGATTTGCAAGAGATCTCGGGGTGATTCAAATAATACAGAATCATCTT
>202758_43_2_1
ATACTGATGGACCAGTTGGGCGCCCTTGGCGCCCAACTTTTGG
>221070_121_2_1
AACTAATAGTTATATTATCAATATATTATCATATACGGTGTTAAGATGATGACATAAGTTATGAGAAGCTGTCATCGAAGTTAGAGGAAGCTGAAGTGCAAGGATTGATAATGTAATAGGA
>224977_50_2_1
TGATTGCAGCTGTAAAAGCAGTAAAATCAATCAAACCAATACGAACAACC
>227117_51_2_1
CTTTTGGGCTTTGCCCGCGCAGGTTCGAGTCCTGCAGTTGTCGTTATTTTT
>249569_120_2_1
TAGTTCACCTATTTTTGAATCTTTTTCCGTTGTATGGAAATCCGAGAAAGTTCTCAAATGAGTCCTATTTGGACGTGCTTTACTGTTCTTTTTTTTATCCGTGGATGACTGAGGTGTTGA
>263514_50_2_1
TGATTGCAGCTGTAAAAGCAGTAAAATCAATCAAACCAATACGAACAACC
>266370_88_2_1
CAAAAACTGCTTCTATGGCCAAGTTGGTAAGGCGCCACACTAGTAATGTGGAGATCATCGGTTCAAATCCGATTGGAAGCATTTTTTT
>273578_32_2_1
CAGCTGGAAGTTCTCCATAGCTTCCATTGCGT
>297205_120_2_1
TTCTTAAACTACAAACGAACAGAACAAATCCCATAAGATAGAGACAATAGCAGATAAACTTATGATTTGTTACGATAAAGTTCAATACAGGATACTCGTAAAAAGTAGCTTGGAAAAACT
>300550_120_2_1
ACTGCTGTTGCCTCTTTGGTCTTGGCCAGAGGTCACAGAGTCGAAAAGATTCCAGAAATCCCATTGGTTGTCTCCACTGACTTGGAATCTATTCAAAAGACCAAGGAAGCTGTTGCTGCT
>308075_205_2_1
TTACAGCTAATTGTTTATTAGCAAAGTTTGCACGAGTTCGCTGTTTATTTTTTTCTCGTTTTCTTATACCTAGTATTTTTTCTGACACTGTTTAAGGTGACAGAAAAAAAGGAGTTTAAGTTAGATTTGCAAACAGACGGTGCTAAGCGCTGTCACTTTATGTCTATCTTATCGTTAACTCTGGAAAAAGAAAAAGGAAAAAGAA
>309288_120_2_1
AATCAAGCTCGGCAAGGAACCAAAGATAATCGAGCCTAGTAGAGAGAACCAAAAGCTCTTGTCATTATAGAACAACGAAATGGATTCCACAGACTCACGGGAGGGAAATTTAGGAATAAA
>326305_279_2_1
TAGATGTATTGTTCCAAAAAGGCAATACATCCATACAACGGTGCCACCGATCTGTAATGAATGCTCCGTAATGTTTGGGGGATTCATTAAATTTACTGCTGGAACCGAGAGAGAAACACGACAGAGCAATTCATATAAATGAATAAATGAAAACTCGGTCGTATTGCCCTTAAACGTTTATAGGACCAGGTTGGCTACTTCCTCATCTCAATTTTGTGATAGGGGAGGTCTGCGTAAGGAATCAATTCGGATACCTTGGTAGTACTTTTAGGGGCACAT
>342260_120_2_1
AAAGGGTAAATTGAAAACAACCTACCGATTTTGGTACCACTTCCGTGATTTTCGATTCTTCAATTTCCGCATAATTTGCCTCAAATAGGAAATCTGAGCTGTTTTTTTCTTACCCTCGAG
>343108_120_2_1
TATGTTGAACTATTGAAAAGAGGTGGTAACGAAGCCATCAAAATTAATCCACCAACCGGTGCTGATTTCCACATTACATCTCGTGGTTCAGACTGGCTTTTCACCGTTTTTTGTGTTAAC
>350825_100_2_1
GGTTTTATAGTGTAGTGGTTATCACTTTCGGTTTTGATCCGGACAACCCCGGTTCGAATCCGGGTAAGACCTTATTTTTATATATTTTTTCATGAATTAT
>352912_120_2_1
TTATTCATTGGATCCAGCCAATAATCATTAGCAGTTGCCCCATTCATGATATTGTTATGATTGAGAGTATTTCTCATAGATGCTTGTGGTACATTCTGGTAATTATAGGTATTCATTGAT
>370841_120_2_1
GATAAACGATTTAAAGAGGGTGTAGGATTTGCCTGTTAGCGATGTAGGAGCTACTGCACGATGTAGCATGTAATAGCCAGACGTGATTCCCCTAAACTCAGGCCCTTCTCCAAGGAGAAT
>382313_120_2_1
ATATTTTGGACCATGACAACAACTACGAGTTGAAAGTCGTGGTTCCTGGTGTCAAAAGCAAGAAGGACATTGATATTGAGTACCATCAAAACAAGAACCAAATTTTGGTTTCTGGTGAAA
>415999_120_2_1
AAGAAACAAACTTTGCCATTAATTTCTTAATGGGTGGTGTGAGTGCGGCCATCGCTAAAACTGCTGCCTCACCAATCGAAAGAGTCAAGATCTTGATCCAAAATCAAGATGAAATGATCA
>421131_120_2_1
TCTTTGAACTAGTTCTTTTTCGTTATTCGAATTAAATTCAGGGGAGGGAATTTTTTCAAAGACTTCTTGTTTTGGTGGGTTTTGCACGTTAACTACATGCTTTGGCACAATGCCATTTGC
>426817_120_2_1
TTCTTATTAAGCCCATCCTCGTCCGCTGGGCTCACCCAGCGCCTTACATACTTTGCGAAAAAGTCGTTTTTCTGCTTGGTGTTAGGAGCTGTCTCCCATAGTGTAAACTCCCAGTATTGC
>447190_120_2_1
GGGTTCTTTTTTGTTTTTTGTTTAGGCTTAGCAGGCGATGGAGGTGTCTTTTGCTTAGCAGGAGAGCTTGCAGACTTCTTTACATGCTTCCAATTGTTTCTGGCCTTCTTCAAAGAAAAC
>452272_118_2_1
AAAAAAACGAAAATTAAAACCCGCCTGCCCCGCGGGGTGGGGGAGGGGTCACCGGAACAAATCGGATAATCCCTCGCCTGCCTTAGATATCGTTCTGAACGGCTGAAATTATGAAAGA
>460773_120_2_1
GCCGCCCTTCGGCAATGTCCAAGCTGTAGCCAAATACTTAAATCAAGGAACACTAACCATGTATGACATACAAGGAGCACTACCACTGATTTCAACAGATATTAATGGTAGTTTTTTGCA
>463306_120_2_1
GTAGAAGGAGAAACAGAAGCTGCTTTGGTAGCTTCTTCAGCAGGACTAGCTTCCTGTGGAGGTTCCTGTGCGCCAATTACTGAAGGTATTGAGTTTGCTTTTACAGGTTTTTCTTCTTGT
>466025_122_2_1
AATGCGCTTTTGCTTTGATAATCGGAAGGGAAAAGAACGACCGACCGAAGAAAAGAAAAATAAAATAAATTTAAACAAACCTTGTTCGAGTTGGATAGGGGAAAAACGCCAAAAAAAGATGG
>466940_133_2_1
AAATCTGTTACCCTTTTCCCGCCATGGTTGCCAGGGAAACAGTGGGGACTTCTGCGTTGCTTCTATTTTTCCCCCCTCCTTCCTCCTGCGCCTCCGTTTCTTTTTCTTCCCTTTTCATTTCCCTTTTCTTTTT
>477658_440_2_1
ACTAAACATGGGTAAAGAGAAGTCTCACATTAACGTTGTCGTTATCGGTCATGTCGATTCTGGTAAGTCTACCACTACCGGTCATTTGATTTACAAGTGTGGTGGTATTGACAAGAGAACCATCGAAAAGTTCGAAAAGGAAGCCGCTGAATTAGGTAAGGGTTCTTTCAAGTACGCTTGGGTTTTGGACAAGTTAAAGGCTGAAAGAGAAAGAGGTATCACTATCGATATTGCTTTGTGGAAGTTCGAAACTCCAAAGTACCAAGTTACCGTTATTGATGCTCCAGGTCACAGAGATTTCATCAAGAACATGATTACTGGTACTTCTCAAGCTGACTGTGCTATCTTGATTATTGCTGGTGGTGTCGGTGAATTCGAAGCCGGTATCTCTAAGGATGGTCAAACCAGAGAACACGCTTTGTTGGCTTTCACCTTGGGTG
>478540_120_2_1
GCATCACGAACAATTGGAACAAGGTGTTCCAGGTGACAACGTTGGTTTCAACGTCAAGAACGTTTCCGTTAAGGAAATCAGAAGAGGTAACGTCTGTGGTGACGCTAAGAACGATCCACC
>481681_120_2_1
GAACTAAATCTTTGTGGTTAGATAAAGGAACTAAAAGAACCTTTGTTGGAGCAACCAAAGGTGGGAAGGAAAGAACACTTCTGGCATTGTCTTCTGGTCTGTTCCAGAAAGAGTGCTCAA
>495218_120_2_1
CCTGAACTGGATTGAGCTGTCGGCGTTTTATTTTGAGACGTTGATGGCTTCTTGATGAGATTCGATGCGATCAAAATTTCATGCTGACTTGACGGAGCAGTCGCACCTGCTATCATTGGT
>525442_160_2_1
ATAGAGTTTGGACTATTAGTGTTGGTCGTCTTTGATGAAGAAGATGAATGATGAAGATGGTAGTGGTGGTCATTATTGACATTTGTTAATAATGATGATACACTAAAAGTGGAATAAACGTCATCGAATAACAGTGAGACTAGTTGGGATATAGACGTTT
>528575_120_2_1
AATGAATCAGGGTCAGATTCGGAGTCCGAGCTCCTTGAATTCAAGAACTTGGACGATATTAAAGAAGGAGAGTTGAGTGCAGCATCTTATTCATCATCCGACGAGGATGAGCAAGGTAAT
>538941_120_2_1
AAAAAAAACAATGATCTTATATTGGAAATGAACAAATTGAAAAAAAAAAGTACGAATAATAAAACAAATGAGTACATATCTACGGATGAAAACGAAAATGAGGAGATTACCAAATCCAAT
>553898_120_2_1
CTTTTCCTTCGCCCTGAAGGCTTTGTAAGTTCGTGTGATAATGAACGTGAATGCGAATGTGATGATAATTCATTACTTTCTACCCTTAAAGGTGATACCGCATTAGGCTTTCTTGGACAT
>590387_160_2_1
ATTTCTCTGGGAGCTGGCACTGTAACAGACGTTGTTCCTCCAAAACACAGGGGAAAGGCCATAGCGTATTTCATGATGGGTCCAAACATGGGTCCTATTATAGCACCCATTGTTGCTGGGCTTATTTTAATGAAAGGAAATTACTGGAGATGGCTTTTTG
>603270_120_2_1
TGCCATGGCTACTGACAGCGACTATTGGTATGTTATTGCAGGTGCTGTTATTGGTCATGCCATTTGCTCTGGATTAGCAGTGGTGGGTGGGAAATTATTGGCAACAAGAATTAGCATAAG
>605106_160_2_1
AAAAGGACCCAAAGAGATTGTTCGAAGGTAATGCCTTGATCAGAAGATTGGTTAGAGTTGGTGTCTTGTCCGAAGACAAGAAGAAGTTGGATTATGTTTTGGCTTTGAAGGTTGAAGATTTCTTGGAAAGAAGATTGCAAACTCAAGTCTACAAGTTGGG
>606762_200_2_1
GTGACATTGTCGACATCAAAGCCAATGGTTCTATCCAAAAGGGTATGCCACACAAGTTTTACCAAGGTAAGACCGGTGTTGTCTACAACGTTACTAAGTCTTCTGTTGGTGTTATCATCAACAAGATGGTCGGTAACAGATATCTAGAAAAAAGATTAAACTTAAGAGTTGAACACATCAAGCACTCCAAGTGTAGACAA
>616650_200_2_1
ATAGCAACCGTTCGGATGAAATGACACACAATCAACATCATTTAAATGTCCTGCAAATATTCTTAATGGATATATGTGATCGCATGACCATAACCTTGCGGTTTGGTCGTGCGATGCAGTGGCGAAATAATGGCCTAGCGGGGAGAAACTAACATCCCACACAGGGTGATTATGGCCCTTATAGCTTACTAGCGCGGTGT
>626727_160_2_1
CAAGTGCCAGTGGGTCATATTCCTAGGTCGCTAAATATCCACGTTAACGGGACGCTGGTAAGATCTTTATCGCCTGGTGATATCGTCGATGTAACTGGTATATTCTTGCCAGCGCCCTACACCGGTTTCAAAGCTTTGAAAGCTGGCTTACTGACAGAAA
>631043_120_2_1
GAAACACTCACGTTCTTCAAGCCTAGGTACCAATCCATCTAGTTGGATTGGAGGTCAGGCGAATTGGACAGATTACCCACCTCCAATCGATGCACAAACGAAAACAAGAGAGGAACACAG
>634247_120_2_1
AGAGTGGATACCGATATCACTTTATTCTGTGATATTCAGTATGACATATTCAAGTTTTTAAAAGTAAATAACAAGAAATATGGATTCATTCTTTCGGTAAGTGAATATGAGCGCACAATC
>645198_124_2_1
ACCGTGGAGACCGGGGTTCGACTCCCCGTATCGGAGTTATTTTTTGTTTCTATACCATTATTTTTCTTGAATGTTGCATTATGATAGTATAGTTTTGCTATACAAACTTCAATTCTCAAAACAC
>651162_120_2_1
TGCTTAGCGAGTACTGCTCGTCTTGAGCGACAGGGCCTCCTCTTTTAAGGGGCGCGTCCTTTCTATTGTGTAGAGAAAATCTACTGGGATTTTGTATATATTTCGCATATATAGGGGTTG
>680318_379_2_1
AGGAAAAGGAAACAAGTAAAAAAAAAAAAAGAGACTAGCATGAGAAACGAATTATACCAGTTATGGTGTGTGGCGAGTGCAGCAAGAGGGGTAGCCAAGAGCTCATTCGTAAGGGCCAATTCGGCCATGTGTGAGTACGTGCGCACGTCCAACGTCTTGAGTCGCTGGACTCGGGACAGGCAATGGGAAGCAGCTAAGGCCCTATCACAACGGGTCAAGAAAGAGTATGCCGCCAATTAGTGCACACACATACATATATTTTATATACTTACATATTTGGTTGCGTGGTATATAGAATCTCTCCTTTCGCTTCATGAATGAACTCATTCATGCGAAGTCAAAGGAAAAAAAAAATAAAAAAATAAAAGAGCGAACGGGA
>685271_135_2_1
AAATTGATTCTGATGCTTTATTTTTTACGGTACACTACATTGTGCTGTGAGTTGTAATAATATAGTCTGTATATGCCAAGTGAAGAAAAAAACAATACAAACTCAAGGTGTATTATGAGGTAGGGAATACACATA
>687705_160_2_1
AAAAGGTGCAGCAGGTTCGTTACTCAAAGGTAAGGAAACATTCAATGATTTATTTGGCGTTTTTTTTCCTGCTACAGCTGGTATATTCGCGGGCGCAGGAATGTCAAGTGAATTGAGAAAGCCCTCTAAATCAATTCCTAAGGGTACCTTATGGGGTTTA
>695259_192_2_1
GAGTAACGTTTAACAATTTTCAAATACAAAACCATTCTGCCGTCAACTGGTATGGAAGAAGAAGCAGCCTCCGCAGCAAATTCATCAAATGCACCAGAAGCAGTTGCTGCTTGCAATGCTGGATGAGAGTAGAAGTCCATTGGATTTTGAGGATTGTTGAACAAATGCTCTGGTGCTGGAGTATCCATTGGA
>704900_120_2_1
ATCACATGTACAGATTGAGCATAATCACCATGCTGATCAAGGATTCGCGGGTTAACCGCGATAAATGTGTCCGGATCGCATTGGTGCACGATATCGCCGAATCTTTAGTTGGCGATATTA
>725634_120_2_1
AGGTGCTTCTGAATCCCACTATTAGTAATGGAGGCACCAGCAGAAGGAGCAGTAATAATGGAGAGAGTATTAGTACCAACAGTAGCAAAAGTAGCATGGGAATTACTTTTGGAAACACTG
>736088_122_2_1
TCTGTCCAAGAGATAGAATATAAAAAAGACTCATTATTTTTTTTTAGGTACTTCGCTTATTGGTGGTCAATGAGAAAAAAAATACTAAAAGCCATCGCCTCTTGGAGAAGAGCAAACTATCA
>769307_160_2_1
TGATGAAGGTTAAAGGTTGTTGAGTGACACCTTTGAAGAAAGATGTTGGTGGAGCCAAAAGAGATAATGGGAAGGTTGGGACTGCTAAAAGATTATTAGCATTCTCATAGTGGCCCATTATTTTGCAGATGATGTGAGTTGGTTCATTCTTGGCAACCAA
>796335_120_2_1
TTCTTATGGAGTTTTACTTACAACTTATTTGCTATCCTTTTGGCGGCTGGTGCCTTTGTTGACTTTCATATTCCACCAGAGTATGCGGGTTTAGGGGAACTAGTTAGTATCCTCCCTGTA
>798409_121_2_1
CGACGACGCGAATGAGTTCGCCACGTCGTTTGCCCCGATGTTAAAGGCATCCAAAAATGCAAATAACATGGCAATGGCAAAAATATAGTCAAATTGATGTAAAGCCATTTTTGCTTAATCT
>2024_122_3_1
TAGATTCTGTAAATTAAATGCGTCATCGAATTCATCATCTTCGGTCTCAGATGCATTGGTTGCACAAGACAGAAGAAACTATCAAAAGAAAGGAAATAAGGGATGTATATAATTTACGGAGC
>2391_120_3_1
TGTGCCACGACCGTTCCATTTTTTCATCATTTACTAGATCCTCTAGGAAAGACTTTGTCAGAGGAGTTGGCGGTTCCATACCCATCATGGGCTCCGGAACTGTAAACATTGGCACTGTTC
>11985_160_3_1
CTCTTTTTATGTCCTGACTTCTTTTGACGAGGGGGCATTCTCTAGAGACACAGGCAGTTGCTTCCAGCAACTGCCGTACGGCCGTTCTCATGCTGTCGAGGATTTTTTTTGGGACGATATTGTCATTATAGGGCAGTGTGTGACTTATGAATTGTTGTAG
>12312_282_3_1
ATTGTTTATGTATTTTTGCGAAATATATATATATATATATTCTACACAGATATATACATATTTGTTTTTCGGGCTCATTCTTTCTTCTTTGCCAGAGGCTCACCGCTCAAGAGGTCCGCTAATTCTGGAGCGATTGTTATTGTTTTTTCTTTTCTTCTTCTATTCGAAACCCAGTTTTTGATTTGAATGCGAGATAAACTGGTATTCTTCATTAGATTCTCTAGGCCCTTGGTATCTAGATATGGGTTCTCGATGTTCTTTGCAAACCAACTTTCTAGTATT
>13081_162_3_1
ATATATATTTTTAAGTTCCAACATTTTATGTTTCAAAACATTAATGATGTCTGGGTTTTGTTTGGGATGCAATTTATTGCTTCCCAATGTAGAAAAGTACATCATATGAAACAACTTAAACTCTTAACTACTTCTTTTAACCTTCACTTTTTATGAAATGTA
>13761_120_3_1
ACGTGGTGACGGATATTGGGAAGATGTGTTTGTACATTTGGCCTTATAGAGTGTGGTCGTGGCGGAGGTTGTTTATCTTTCGAGTACTGAATGTTGTCAGTATAGCTATCCTATTTGAAA
>14644_121_3_1
TTAGTAAGTGGGGTTCTGGGTGAAAAAATCAAAACAAAAATATGAATTTGTAATGATTTTTATATTTTCGCCGGAGGTGCTGGAAATGGCAAACGAAAATACTATGACATAAAAGCTGGGC
>38247_160_3_1
AGTTGGTAGGAAATGTTCTTTACCATTACATAGTCTATCTTGGAAAGTGACGAACTTTTCAGGCATTTGCAGAATTTGCAAATGTTTGTGGTCCAATGAAGAACCACTGGCTGGACCAGAATTGTAAAAGACCATGTGTCTCTTGTCGGATTCTTCATTG
>41146_199_3_1
TACGCAGCTGATCTTATCAACAAGTGTGGTTCTTGCCTCTAAGATTTACATTGCCTTTTCCCAAAGGGAAGGTGGGACAAAACTCATTTTCCCTAAGGGGAAACGTAAGATACCCTTTAGGGAAGATAAGGGAAGTTAGTAGATTGACGACGTAAATCTGTGATGAGATGAAAAAAAAAGATTAGCATCTATATAAGAA
>50294_136_3_1
GCAACAAGAAAATGCACGCGTAACAAAATATATATATATATATATATATATATGTATGTCCATACGGGTTTTTCGTTTTGTTGTGGTTGTAACAGCACAACAAAATGCTACACGGTGGCAAATTGGAAAAAGAGAC
>51049_120_3_1
GGTCACCCAACGGGACGGAGCGCGGTGTTTTACTAGCCGCCGACCTGGGTGGTACCAATTTCCGTATATGTTCTGTTAACTTGCATGGAGATCATACTTTCTCCATGGAGCAAATGAAGT
>52398_157_3_1
CTTTATATATATATATATATATGTATATTTTCAGTGTATATACATACATTCTTATACAATACCGTATAAGAACGTATGTATGTATGTATGATTTTCTCACATTAATGAACAATATCATCGGAAACGGGCCTTTGGTTTTTAAGGGAAAATGAAGAAC
>56637_122_3_1
CAATAGCTGAGGTATTTTCGTTTAGGAAAATACCGTTTTAAGGAATTAATTTTAGCAATTTCCTAAAATTGTTGAGCGGCGCTATCAATGCCGCACAATACAACAATTAATAATCTAAGACA
>57352_120_3_1
ATTTTGCAAGTGTGAGAGGCCTTTATAAGGAAGACTCGGATTCACCGGCAGCAACCGGCGCAGAGTCTTCTTTGGTTTCTTGTTCTTGAGAAGCGAGTTCAGTGGATGATTCCTCTTCTT
>58502_120_3_1
CAAGTCTTCTATTGAGATAGTAGAAACAGGGATCTCAGTAGGAGCAAGTTTCCATGGGGAAGATGTGGGCAATGGTGCCGGCGTCAAGTTGACTTGCTTGCTCTTGGAGCTCTCTTGTTC
>59052_160_3_1
TAACAGTAATAACGGTAGCGATAAAAGCGTCCATTGGGAGAGGAGGAATAATAACGGCGCAGGCCCCCGTTATCGTTCCAGAAGCGGTAATACCGGTGCTTTGGCAACAAAACTAAGTAATGGGACGCTCTCTGTCAGAGGATTAGTGAAGGACCGAACA
>59612_120_3_1
AAGAGGACCGAGCCAACTGTATCTGTCCGCAGCCCAAAGGAATGAGCGACACCGCTTGGTTCGAAGCCATTCAGAAGAAAATGTTAGGAATGAATGGTACCATCAAGCTCCTAGAGACAG
>78330_202_3_1
TACTGCAACCTGCTTATCTATGACTCGATGAGACCGTTATTTAGTGCGATGGTGCCACTGGGAGTGCCATCAACGGCAAAGTTGCAGCTTTTTGCAGCAGATCAGTGCCGCTTAGACGGCACCCTCAAGCGGCACTGAAGAACGGCGCGCTTTTTTTTTTCTTCTATTATGCCGGTCAAGGAAAAAAAGAAACCAAAAAAAA
>78925_135_3_1
CGATTTATGCTAATATGTTTTCCTTAAAAGGAAAACATCTCGTTCTTTTTTTCGCGTGCTGTGCAAGAAAACGCGTAACGCAGTCTTAGTAAAAGGGCTCTCTTGAAAACTACATGAAAACTAAAAAAGAAGATG
>84128_76_3_1
ATATACGGTGTTAGAAGATGACGCAAATGATGAGAAATAGTCATCTAAATTAGTGGAAGCTGAAACACAAGGATTG
>84839_120_3_1
TAACTAGTATTTACGTTACTAGTATATTATCATATACGGTGTTAGAAGATGACGCAAATGATGAGAAATAGTCATCTAAATTAGTGGAAGCTGAAACGCAAGGATTGATAATGTAATAGG
>92010_120_3_1
ATCCTAGTTAAGAACCCAACCCACCTAAATGGTATTATAATCACCAGCAACATGTTTGGTGATATCATCTCCGATGAAGCCTCCGTTATCCCAGGTTCCTTGGGTTTGTTGCCATCTGCG
>94000_120_3_1
TTGATAAGCATGGCTCATTGCAGTGCTACCAGAAGCTACTACAGCATCTGGGGTGGTACCGGATGCACTCGCACGGGCACTAGCCTGTGCCTTTGCAGCAGCCTGAATATCGGTATGCGT
>122170_91_3_1
TTTAGTTTTGCCATGCTCTTTAACGAATTGCCTTACATCTTGAGCATGGATGGGGTAGATTTCGCTAAATCTCTCTTTTAGAGTCTTTTCT
>127712_102_3_1
TGACTCCATGGCCAAGTTGGTTAAGGCGTGCGACTGTTAATCGCAAGATCGTGAGTTCAACCCTCACTGGGGTCGTTAATTTTTCTTTTCTTTTTTTTTTTT
>138312_240_3_1
GGAATTGAAGTACTTCGGTAAGGCTTTGGAGAACCCAACCAGACCATTCTTGGCCATCTTAGGTGGTGCCAAGGTTGCTGACAAGATTCAATTGATTGACAACTTGTTGGACAAGGTCGACTCTATCATCATTGGTGGTGGTATGGCTTTCACCTTCAAGAAGGTTTTGGAAAACACTGAAATCGGTGACTCCATCTTCGACAAGGCTGGTGCTGAAATCGTTCCAAAGTTGATGGAAAA
>138832_120_3_1
GGTAACACCGTCATCATTGGTGGTGGTGACACTGCCACTGTCGCTAAGAAGTACGGTGTCACTGACAAGATCTCCCATGTCTCTACTGGTGGTGGTGCTTCTTTGGAATTATTGGAAGGT
>151555_119_3_1
GTTATATTATCAATATATTATCATATACGGTGTTAAGATGATGACATAAGTTATGAGAAGCTGTCATCGAAGTTAGAGGAAGCTGAAGTGCAAGGATTGATAATGTAATAGGATAATGA
>156133_120_3_1
CTTCAGGTTCGGGTTCGTGGATTGCAGTCTCTCCAGATGCTCTTGGGCTCTCTGGAACAGCTTCTTTTGTTTCAGGAGCCGCATCTTCCACATCGTCCGTAGCATGGTGATGAGAGAATC
>159131_120_3_1
CCGGTTTGTTCTGGTTCATAACCTATACCGCCAGATATTTTCCACGGAAATTTTGAAGCCAGCTTCTTTGGATTTTCTGGATCTACGGCTAAATCATAAGCTAAAAAAACAGGCAAAAAT
>162505_118_3_1
CTTTGAAAACAACCATGAAAAACTCAATTTTACACACACATGAGTTATCATGAGGAGTCATCAGCCAGACTTAACAATCACACACATTGTTAAGAGTGGAAAAAAATAATAGTGATAA
>168608_120_3_1
AATGTTGAGATAATTGTTGGGATTCCATTGTTGATAAAGGCTATAATATTAGGTATACAGAATATACTAGAAGTTCTCCTCGAGGATTTAGGAATCCATAAAAGGGAATCTGCAATTCTA
>199142_160_3_1
CTCTTTTTATGTCCTGACTTCTTTTGACGAGGGGGCATTCTCTAGAGACACAGGCAGTTGCTTCCAGCAACTGCCGTACGGCCGTTCTCATGCTGTCGAGGATTTTTTTTGGGACGATATTGTCATTATAGGGCAGTGTGTGACTTATGAATTGTTGTAG
>200276_120_3_1
TTAATGATGTCTGGGTTTTGTTTGGGATGCAATTTATTGCTTCCCAATGTAGAAAAGTACATCATATGAAACAACTTAAACTCTTAACTACTTCTTTTAACCTTCACTTTTTATGAAATG
>200921_120_3_1
GTGACGGATATTGGGAAGATGTGTTTGTACATTTGGCCTTATAGAGTGTGGTCGTGGCGGAGGTTGTTTATCTTTCGAGTACTGAATGTTGTCAGTATAGCTATCCTATTTGAAACTCCC
>212012_141_3_1
TCACGTACGATAACGTGATCCTGCCACAGGAGTCCATGGAGGTTTCGCCACGGTCGTCTACCACGTCGCTGGTGGAGCCAGTGGAGTCGACTGAAGGAGTGGAGTCGACTGAGGCGGAACGTGTGGCAGGGAAGCAGGAGC
>222920_160_3_1
CAGCGGAGCATTTTTCTTTGAAGTTGAAATGGTGAAGCACGTTACGGGCTTTGAAATTGACAAGGATGGCGCGACCGTCCTCGTCAATAGAAATCAGCAATGTGCCTTGTTTGTTCAGATCAATGGCAGCAATATTTTTGCGATGCTCGTATTCAAACGT
>224238_121_3_1
TCCTCTCTCTTTTTTTTTTCTTGTTACATATTCCTATATATATGTATATATATCTATATATATATATATCCCAGCGTATATGACTGCACAAGACGCAATTTTCTTGAACGGTTTTTTCTTT
>225608_106_3_1
TGTCACGGCCCATGATGACATGGACATGGACATGGATATGGACATGGATATGGACATGAATATCGATACGACAACGTCTCAATCCATAGATGTCTCATCCACGGCT
>290651_158_3_1
TCTACAATAACAGACAAGGGCCTACGATTACTATGTACTGGAAGGTGAGTCTTGAATTCATCCTCAGAGATTGTTCTAAAGACCAACAGAAATCCATATAGATTACCGTAGTTACTCTGATGGAATTTCAGAGTAAGACCCTTGTCAACTTCATCACT
>293263_120_3_1
TTCGAAACCCAGTTTTTGATTTGAATGCGAGATAAACTGGTATTCTTCATTAGATTCTCTAGGCCCTTGGTATCTAGATATGGGTTCTCGATGTTCTTTGCAAACCAACTTTCTAGTATT
>293830_241_3_1
CATGGATGATATTTGTAGTATGGCGGAAAACATAAACAGAACTCTGTTTAACATTCTAGGTACTGAGATTGATGAAATCAATCTCAATACTAATAATCTTTATAATGTATGTTTTCATTTCAAGGATAGCCTTTGAATCAATTTACTAACAATACTTCAGTTTATAATGGAAAGTAATTTGACTAAAGTAGAGCAACATACATTACACAAAAATATTTCTAACAATAGGTTAGAAATATAC
>295044_115_3_1
TACCAATGTGTTATCATTATACTGTGTTAAACAATGACATAAGGTATGAAAATTTGTCAACGAAGTTAGAGAAAGCTGGATGCAAGGATTGATAATGTGGTAGGAAAATGAAACA
>295460_94_3_1
AGAAATATTCATACAATTAAGCTTCTATGGCCAAGTTGGTAAGGCGCCACACTAGTAATGTGGAGATCATCGGTTCAAATCCGATTGGAAGCAT
>306110_120_3_1
AATTTATAATTATATGAAGACAAAGCTTGGAATGCTGAGTACTTTTTCTTCAATGCTGCTCACTGCCCAGAAGCGTTCAGAACAACTCTACTGGAGCCATTCTGCTTGAAGGAGGATAAA
>1269_305_4_1
CTATTGACATGGTATCGAAAGGTTGTCCACATTGGGAAGTAACTTGGTTCTATGAATCTTCATGTCAGATACGTAGGACAGACTCTTTCCTGTGTAAATATTTGTGACAGCTACGTCTATTTTCTACTAGATGTTTACACAGTTTTGTCACAGGAAATCTACGCTTAAAATATGTATTTCATTCAAGCGGTAACCGCTGTACGAGCAGTGACATTGCTGGTCGCACCTTAAATGTAAACCAACGTTACGGCACACCGTGATGTACCCGCATTAAAGTTTTGTAAATTCGTTATTACGATTATTGA
>2189_120_4_1
AATTCGTACTTATATGAAAATAAGGCTTGGAATACTAAGAATTTCTTTTTCAATGCTACGGATTGTGAGAAAATGTTCAGAACAACTGTTCTTGAACCATTTTCTTTGAAAAAAGATAAA
>46755_160_4_1
TTTTATAATTGGCGGAACTTCTCTTGTTTTGTGACCACTTCGACAATATGACAAAACATTCTGTGAAGTTGTTCCCCCAGCAACATTACAGTCGTATGTAAATTGACATTGGACTTTTCTTCCTTCAATGATTTCCTCCCTAGCTGACCTGGTCGTCACA
>49224_120_4_1
GATCATTCGTAGAGTGAAAAAGCACATCGATTATTTGATACCCCTTTGGGTTAATTACTGTTGAGGTCTTTTCTATTTCTGATTGAAATTTTTGCTCCAGCATTATAGCATGCTGGTTTT
>51514_120_4_1
GTTTTGCGGGTGTACTTCCAAAGCCCTGATATTTACCACCTTGAGAAGGGGGCAAATGATCTGGTCTAGATTGGTTCTTCTTGCCCAGCTCAGCAAAATAAGCTTCGTTCTTCTCCTTTT
>60609_124_4_1
TTATTGACGTTTTTTTTTTCTTAGTCTCTTTAATGAAGAAGGAAAAAGAACTAAGTTATTATTAGAAGGAAAAGGAGGAGGGGAGGCGAGAAAGAATGGTGGAGAATAAATGAAAATCTCCAAG
>80035_120_4_1
ATGGTGTTGTTAGTTTAGTCGTCGAAGGCTCTATGGTTGGCACCTGTGAAGTAGTGAAAGTCTTCAATGTACTTAACAGTCCTCTATCGATAGTGATATTGCTTTGAACAGAGGAAGTGC
>83546_96_4_1
TTAGCGCAAGTGGTTTAGTGGTAAAATCCAACGTTGCCATCGTTGGGCCCCCGGTTCGATTCCGGGCTTGCGCAAGTTTAATTTTTTTTCTTTTTC
>92525_121_4_1
AGCTTGTATGAATAGTATAAAATAAACAAAGGTAGGAATTACATATTCTAATTGACAAAATATTTATGCAGTGGTCATTTGAAAATGGTCATTAAATTAAACAAGTAATATGAGAGGAATG
>97789_120_4_1
AGTCATCCACTGGATAGGGTGCAGGCACTATATTTTGAGCTGGCAAACCATGCCTATCCGAATTGGCATTTCCCAATTTATGCGAGGACTCCCGCGCCCTTGCTGGTGGAAACATGTTAA
>104590_121_4_1
GATATATGTCTAAAGGCTAAATATTAACCATCAAAAGAGATACACGATTTATATAGTCACCTCTATATATCTATGTCGTCGCTTTGTAGAAAATGTGACAGCAAATGCACAGTGACTCACG
>115432_120_4_1
GGCAATGAGATAGAAGCTAACCAAGAAAAGGACAAAATTGCTATTGAAATTTCTTTATTGTCTAACAGAGATGGTAGAGAAACGATTGTCGATCTGACCAAAACTATGGCTGAGTTATGT
>133567_120_4_1
GAAAAAAAGATCGAAATTGCTAGAGCCTTGGACGATTTCGGTGTGGACTACATCGAGTTAACCTCACCAGTAGCATCTGAACAATCAAGAAAGGACTGTGAAGCTATATGTAAACTAGGT
>133847_160_4_1
TTGAAGTCATTGAATTTGTCAAATCCAAAGGTATTGAAATCAGATTTTCCTCTGAAGATTCCTTCAGAAGTGATCTCGTTGATCTTTTGAACATTTATAAAACCGTTGACAAGATCGGTGTAAATAGAGTCGGTATTGCCGACACAGTTGGATGTGCCAA
>142747_120_4_1
CCCATTTAAGATCGTCACCCGTGGTATCTTCGTTTTGCAATATGTATCAAGGCCTGCCCATATATAGGCCTTCGATGTATTTACATATAGAACGAGGTATTTCCACATTCCATATAAATC
>148625_120_4_1
CCACTTCGTCTCCGAACAACAACGCCCCAATTGTCGTTGGTAGAGGTGGGGCAGGAAACATTTTCTTCAACAAAAAAAAGGTGGCCAGCAATGGTGGAAATGAAGAGGATGAGATACGAG
>154165_120_4_1
CGGTTTTTGATAACAAGTCGTCTAACTTGATGACTTTGGATAACCAAGACTTAAAATCTTGTCTTTTTGAGATTTGAGATTTTAACTTTTTAGTATCGACCATTTCACCCAATTGAGTAT
>169941_119_4_1
AAAGAATATTCAAAGAAAGTTTCATCTTGTCAGTTGAAATGAATAGTTTATTGTGGAAATTATAACAATAAAAGTTAGCTAAAAGCGAAAGTGTCGATGAAACTGGGCAAGTGCACTTG
>173043_120_4_1
CTCCAGGACTTGGTTCAGTTGGGGAAAATTGGTGCTGGAAATTCTGGAACTGTGGTGAAGGCACTACATGTTCCTGATTCCAAAATAGTTGCCAAAAAAACCATTCCTGTGGAACAGAAT
>197590_120_4_1
AAGAGAGCCATCCAATAGATTTTGTTGTGCACTCATTTGCTCCTCAAATGAACTAGTACCAGGAGCGGAGTGTCTTTTCCTTAAACCGGAAATATCCCAAATTCTGATGGTTTCATCCAG
>227573_120_4_1
ATTGAAATTGCTAGAGCCTTGGATGATTTCGGTGTGGACTACATCGAGTTAACCTCTCCCGTAGCATCCGAACAATCAAGAAAGGACTGTGAAGCTATATGTAAACTAGGTTTAAAGGCC
>227853_120_4_1
TTGAATTTGTCAAATCCAAAGGTATTGAAATCAGATTTTCCTCTGAAGATTCCTTCAGAAGTGATCTCGTTGATCTTTTGAACATTTATAAAACCGTTGACAAGATCGGTGTAAATAGAG
>242326_205_4_1
TTTAAAAGCACGCCATAGTATTGCTTTTAATATTGTGATCTGCGTCCTTTTTTTTCTCAGGAAAAAAAAATTTTATACACATTCAAAGAATAGAAGCGATTGTCAAAATTCGCTTCTCCTTTCTTTTCCATTATAACGTCTGATCATTTTACGTCTTCAGTGCCCTCCCTTGTTCGAAACTAGATACTTTCGAACACTTCTCCCC
>248041_118_4_1
AACTAGTTGAATATTGCAGGGTTTTCTTTTTCTAAATATGTATTAATGGTGGTGCCTGTCAGGGCGCGATAGAAGTGAAAAATTCTCGAATGGCTGGTTTGGTGGCCATTGAGCTGAT
>264236_127_4_1
GAATATTAGAAAAAAATTTCGCCAACTAGGGTTCAAAATAATAGACTAGGGCACGGAAGAAAAGCACACCCTAGGGCTTTCGGAGATAAATTATTAATAGCGAGTTTTTTTTGTATTTACTTATTTT
>265187_134_4_1
AAAATGGACTTTCGTAGGTGTGGACAATAGTAAATTGCAAGTCAATCCCGGGATGACGTCAAGATAGACAGTCAATCTGTCACAGAGGAATGCTTGCTAATCCAGGAGCTGGCGAGCTGGCTAGCTGTGGAGAC
>300776_120_4_1
TTGGTAAGATGCATCTGCGGGCATTTTCCCAGGCTCTGCTTGGTGCCCTGAAACAGGTCGTAGGGGCACTCGCCAACAAGGTATGACTTGCAGATCTTGGGATCGTGTAGTCCGAGGTCT
>306935_120_4_1
AGATTTTTGGAATCTAGAACGAGCACCCTTACCACCGAATTTCTTTGGTTCTGGTCTTCTAGAATCAGCGATCAACAAAGTTCTGTCGTAAGAGGTGAAGGCCTTCTTCAATTCGTTCTT
>313965_99_4_1
ATAACTGATGTCGATAGTTCCTCCATGATTTTTTCGGTCGACATCAGTTTTGCGGTCATGTTTATAAACCCGTTTATGAACTAAACCTATGTTAGTATA
>332272_200_4_1
AGAGCTTTTCAATTTTCATTGGTTAGAGAACCAGGATATTTTGAATGAAATTGAAACGGATTCAGATCTTGAAGAGGATAACTATTCTTCTTCATATTCATCTGATGATGAATATGATGATGAAGACATAAATGAAAACGATATAACTAATCCGGCTATTCAATATTTGGAACAAAAACTGAAGAAAATGGAGGTTGAAT
>335129_120_4_1
GTGAAGGAATTCAACCTGCACAAGATGTGGAAATCTCCTAATGGTACCATCAGAAACATTCTCGGCGGTACAGTGTTCAGAGAGCCCATTGTGATTCCTAGAATTCCTAGACTGGTCCCA
>356634_120_4_1
GGCTAAAGCCTCGATTTGGTGTAAAATCATTGGTCTATTACCGAATTCAACCAGTGGCTTTGGAACGGTCAAAGTTAAAGGTCTCAATCTGGTACCGTAACCACCGACTAAAATTAAACC
>359569_134_4_1
AGAACTCATCCTTGTTAGCTCAGTTGGTAGAGCGTTCGGCTTTTAAGCGCATTTGCTTAAGCAAGGATACCGAAATGTCAGGGGTTCGAGCCCCCTATGAGGAGTTCTTTCTTTTTTTCTCTCAATTTTTAACC
>362030_120_4_1
GTATTAGCAGGTTGTACAGCCACGGAATCATCTTTTCGTGCCTGCTGTTGCTGTTGCTGTTGCCTTGGAAGGGCTTTGGCAGCTGCCTGCGCCCAACCTGTTAATTTTGGCTTCTGAGGA
>383353_203_4_1
TGGATCAACTGAAGTAGTTTGAACGGTCGAGGTAGTTGAGTCAGCTGAAGTAGTTGGGTCTGCTGAAGTTGAACTGATAACAGAAGTGGTTGGGTCAACTGAAGTAGCAACGTCACTTGAGCTAGTTTGATCAACTGAGGTTGAAATGACTACAGAAGTAGTTGGGTCAACTAAAGTAGTCACAGCGCTTGAACTAGTTGGAT
>384415_120_4_1
AACTGAAGTAGAACTGACTATAGAACTAGTTGGGTCAACTGAAGTAGTTGGATCAACAGAAGTAGTTTGAACGGTCGAGGTAGTTGGATCAGCTGAAGTATTTGGGTCAACTGAAGTAGT
>386727_127_4_1
ACATAAGCAAAGTTTAAAGTTTTTTTTTTCCAGTTCTTTTTTCCCATCGTTTTTTTTTCTAGAAGCCGGGTTTTTCACCGTCAAAAAATTTCCTAAAAAAGATCTGTCAATCATTAAGTTTTGCTTT
>403525_161_4_1
TTTACTATTTCTAATTGATATTATCATTTAATACGATGGAAGTGACACCAAAAATTATTTTGTGTCACTGCACACCATAAATAAAGGTATTGGTCAGAATATATAAACATGTATGATATATAAATTGTGGCATCACAGTAATGCTCAAACAAAAACTTTAA
>410850_125_4_1
TATTTTGTACAGCTGATGGGACCTTGCCGTCTTCATTTTTTTTTTTTTTCACCTATAGAGCCGGGCAGAGCTGCCCGGCTTAACTAAGGGCCGGAAAAAAAACGGAAAAAAGAAAGCCAAGCGTG
>413657_119_4_1
TTTGTTGGCTCGTGGTTGTTCTCGAAAAAGGAGAGTTTTCATTTTCGAAATAGGTGATTATCATCATGTTGTTATCACCCCACGACGAAGATAATACGGAGCTCACCGTTTTCTTTTTT
>416725_120_4_1
AAAACTTTTGAAAAGATACAAATTAGCTATTAGTACTATCTACTATTAGTTCAACTAAAAAGCGGAGTTCTTCCTTGAGGAGAAAAGGATGAACAAAATGGAACTGATCTACTCCTTAAA
>421813_124_4_1
CCTCCTTCTCGCGCCAAAGGGGGTAGGGAAGAGAAGGGAGGAGCCCTTGTTATAACGGTTCCGCAGGAGCGAAAAAGACCCTGAGGCTTTGCCAAGGATAGAAAGAATACCCCAGAGAAAAGGT
>437767_92_4_1
AAGGCAACTTGGCCGAGTGGTTAAGGCGAAAGATTAGAAATCTTTTGGGCTTTGCCCGCGCAGGTTCGAGTCCTGCAGTTGTCGTCATTTTT
>447297_120_4_1
CATATTCGGATCTCTTTCCTTTACTTTGTGTCTTTTAGTTTTAGATTTTCGAAATGGCTTCGTCAATAGTTCCTGTTTGAAGGAGGCCAGAGTCGGCAATGGATCCTCACAGTTTAACTC
>460782_123_4_1
TGGTGTCGAACGTCTTGAATATAGTATTGTCCCTGTCTATAGGGATCTTCAAATCACTACTATTAGCTGAATTGCCACTGCTATCGTTGTTAGTGGCGTTAGTGCTTGCATTCAAAGACATGG
>461675_122_4_1
AAAATAGCTTGTCACCTTACGTACAATCTTGATCCGGAGCTTTTCTTTTTTTGCCGATTAAGAATTCGGTCGAAAAAAGAAAAGGAGAGGGCCAAGAGGGAGGGCATTGGTGACTATTGAGC
>508161_160_4_1
TTAATTAAAAGAGGTGGTAACGAAGCCATCAAAATTAACCCTCCAACCGGTGCGGATTTCCACATCACTAGTCGTGGTTCCGATTGGTTCTGGACATGTTTCTGTTGTTACCTATTATTTGGTTTAATTTTAACATTCTTAATGTTCAGAAAACCAGTCA
>514290_160_4_1
GTTCTTGCACAAGGTGACTGAGGTTATTCAATAGCGGTATAGCTTCACTGACTGCGTGTATTTCTGCTTCTGTAGTTGAAGTGCATGTTAACGAAGCCTTTGTCGACTTTCCTCCAATCACTTTTCCGTTGAGTAGGAAAATGTTACCAATTTGTGACTT
>519035_160_4_1
TTGTTGGTAATGTGCCCAGTTAGAGGCCATAGCTTTGTTTGGGGTCATCATGCCGTGCTGTTGGTACTGTCCATTCTGTGGAGGTGGTACTGAAGCAGGTTGAGGAGAGACATGATGATGGTTCTCTGGAACAGCTGATGTCCCAGGTGTTGTCTCTTGT
>520473_155_4_1
TGTTGGAATAAAAACCAACTATCATCTACTAACTAGTATTTATGTTACTAGTATATTATCATATACGGTGTTAGAAGATGACACAAATGATGAGAAATAGTCATCTAAATTAGTGGAAACTGAAACGCAAGGATTGATAATGTAATAGGATAATG
>520968_173_4_1
GGTCCTATAGTGTAGTGGTTATCACTTTCGGTTTTGATCCGGACAACCCCGGTTCGAATCCGGGTAGGACCTTTTCTATTTTTTAACCCTCTTGTTTTATTTTTCTTTCTTGGCTTTGAATTGCACAGCCCCTCGCATTTTTTTTCGATACCCTGAAAAAAGGAAAAAGGCGA
>530825_120_4_1
AATTCTTTCCTCTTTCTTTGCCTCGAGAGATAATATGGAGATTTAAAGAAGAAAACATCAGCCTCACAATTACACCGCGCGGTGATATAAGGATTTTGATAAAAGAATATATGTGAGTTG
>544422_144_4_1
ACGGGTAGCCAGATTTTGTGCCGGATTGTCGGGGAAAAGACGGCAAATGAGCTCATACGTAATGGTGCGATTTTGATTCTTAGCTTTCTATTTCTGGAGAAAAGTACTCCAAGGTGGGGAAGGGGGGAGGCTGGGACTAGTTGT
>562520_121_4_1
CTGCTCTTGTTCTTTACAGATTCAAGAGGAAACCAAAAAAAAATCAAAGAAAAAGAATCGAATTTTTCCCAAAATGAAAGTGTAAGGAAAAAAAAAGAGGAGATAGAAAATCCGAAGAACC
>579590_123_4_1
CTCTGTCGGATCACAATTCTATTACAAGTTCCGGTGTGTACACAGGTATAGTTTATACTGGAGAGTAGTTTCTACTCGCTGTACATTAGCTGGGTGATTCCAATTTCTTTTACAAATATGTTG
>580114_120_4_1
GCGAGAAAGGGTTTGACTCCATCTCAAATTGGTGTCTTGTTGAGAGATGCTCACGGTGTTACCCAAGCTCGTGTTATCACTGGTAACAAGATCATGAGAATCTTGAAGTCCAATGGTTTG
>583308_120_4_1
ATTAGAGGATCAGTGCTCAAAGGTTCTGGTGTCAAAGATAATATGTATTTCAATCTAAGGGTTCTCAGGAATGGGAGATTGATTTCTCGTGGGTAAGATCCTCTATATAAATTTGGCTGT
>591673_122_4_1
GAAGGCGGAGAAAAAAGCCGGTAAAAAAAAAAAGCGGAATCAATCAGCACAATCAGAGGCGTCAAGAAGCGGCGCGGGGATAATGCTTTTTTCCCGTGGCGTTCACATTTTTGTTCCGCGGA
>627990_120_4_1
AATAGCACGAGGAATGTTATCAACATATTGAGGTTTGATTATAGCCTTGATATCATCTTCCAGCATCTTGGTGAAGTAATTTTGTAATTCAGAACCACGGAAATATTTAATAATTTCCTG
>636207_202_4_1
ACGGCTCTACCCCGCCCTGTGGGGTGTGGAGAAAACGCCGCGCAGAGCCTTGAGTAGGAAGGGGCTGGGTTCTCCCCTTCCTGCCGGGGTCCGCCCGGCGCCAAGAGTAAGAGAGCGAAGCCGGAGACGTAATATGAAAAAAATTTTGAGGGGAAAGGGCGTCCGCAAGGGCAAGGGCAAGGGGAAGGGGTGGCGTTTTGTG
>637644_120_4_1
TATGATTTAACTTTATGGAATTTGAATAATTTGCCAGATTCTATAAACTCAAGTAACAGACGGTTACTTACTGGTCAGTCTAAATGCATTTTTCCATGGCATTTGGACGAACAGAATAAA
>646104_160_4_1
GTTCTTGCACAAGGTGACTGAGGTTATTCAATAGCGGAATAGCTTCACTGACTGCGTGTATTTCTGCTTCTGTAGTTGAAGTGCATGTTAACGAAGCCTTTGTCGACTTTCCTCCAATCACTTTTCCGTTGAGTAGGAAAATGTTACCAATTTGTGACTT
>647558_120_4_1
TCAGTTTCATTATCTTCTAATGATCTTTTCTTACTGTTGATAGTAGTATAGGCATTAGAGTCACCAATACCACCCAAACTGGAATTAGTTTGATGAGAATTTATCGGTGGGAGTTCTTTA
>650825_120_4_1
AGATGGATTGGCTTGGTTTTGGGTCATCATGCACTGCTGTGGGTACGGCCCATTCTGTGGAGGTGGTACTGAAGCAGGTTGAGGAGAGGCATGATGGGGGTTCTCTGGAACAGCTGATGA
>685922_120_4_1
TTTCCAATCTTTGCTACAAGAATTGCGAAAGGCCTTGCTATTTACAGAGTCTCGGATCACGCTAGGCTTGCAGTAATTCCAATAAGAAATATAAACTTGGTGGCGAATTACGATTGGGAT
>697894_121_4_1
CACGTTCCCTGAGAAACCACAGCTTACATTTTTGATATTCGAAAACAAGAATATCCGTTCGATAGAAATTTATATATATATATAGATTCTTTTTATTCTCTTTTGGAAAGAAGAAATAGAA
>710419_120_4_1
GCCAATATATGCATTTAAAGGGCATAGTGACCGAGTAATTGACTTTCTTTGGAGATCAAGACATACGTGCGATGGGGATTACGACGATCGTGAATTTCAATTGGTTACTTGGTCCAAAGA
>721679_123_4_1
AAAAAAATAGTTAGAAAAAGAAAAGTGAGATAAGTACAAGGAAAAAAAAATAACAAACACCAGAAAAATTCCTGCGCGGTTTCTGTGAAGGGGCCGTTGATTCACCCTCTGCACTGGTCCCTG
>748712_120_4_1
CATTATGATCCTTGTTAATATTTTCTTTGATTGGACTACTAGAAACACTTGAAGTTCCATCTTTTCTTGGTCTTCCTCTTTTTCTTGGAGACCTTTTAATTACCACGTTTTCATACTTTT
>749829_120_4_1
TTTCTTTGGTGAAATGAGGGAGTCATTGAAACCTTCGTTCAATTCCTGGAAACATAGTGGTCCTACAGTACCACTAGAGTTTTTTCTCTGCAGGCAGTACTTTTGTCTATTGTTTCTCCT
>750879_123_4_1
CTTTCTTCCAACGATGCCTTTTTGTCTTCCGTGCCAATACATAAATAGTGAATAAAATTGCAGACGATCCTCTATAGTACTCAATCATTGTTTATAGAGCAGATCTATAGGGAGAAAGAAAGA
>798972_120_4_1
AACGTGGGAAGCAGCATAATAGACGTCTGGGCCTCCTTTATTTTTGTTTAAATTCTTAAAGACTAATTCCGTTTTAGATGAAATTTCTTTTGAGACTTGATTATATGCCTCTCTTGTCAA
>802204_121_4_1
TTCTGTTCAGACATCAGATATAGTAGCACTTAGACTTGTTTCTTATCTTCTTTAATGGAATTCGGGGAAAAAATGAGAAAGAAACAGTTTAAGATATTACTTTTTATTGGTTCTGGAGAAA
>805500_120_4_1
CGCTGAACGGCTGAACCGTACCTTATTAGATGACTGCCGTACTCAACTGCAATGTAGTGGTTTACCGAACCATTTATGGTTCTCTGCAATCGAATTTTCTACTATTGTGAGAAATTCACT
>811879_122_4_1
TTCCCGCTTTTTTTTTTCATCCGACCGTTGTGGCGGAGAGAAGCTTCCGGAAGGGAATTCACTCAGATTCTCTCCAGTACCACGGGGGGCAACTCTGCCTGGAACACTCTCTTCCTTCAAGA
>851217_93_4_1
ACGATAATGTCAAGCTCAATACCTAGAGTTTACTCTCTAGGGAACTCAGCCATGACGTACTTACTAGCATTGAGAATTGCACAACTCCCGAGT
>866665_120_4_1
CGTTGTTGTTGGTACTGTTGTTTCTGCTCAGTATCGACATAGGCGAATTGGTAGTCTTACCGTTGTTCTTGTTGGCGCTGGTAATGATGAGCGGCAAATCCGATCCTGTGCGGGAACGGA
>871845_120_4_1
TAACTAGTATTTACGTTACTAGTATATTATCATATACGGTGTTAGAAGATGACGCAAATGATGAGAAATAGTCATCTAAATTAGTGGAAGCTGAAACGCAAGGATTGATAATGTAATAGG
>875625_114_4_1
AGACTAATTCCAGTTTGGGTGGTATGGATGATTCTAATGTTCTGACTACTACCAAAAGTAAGAAAAGATCATTAGAAGATAATGAAACTGAAATTGAGGTATCCCGAGACACAT
>877477_175_4_1
AGTATTTACGTTACTAGTATATTATCATATACGGTGTTAGAAGATGACGCAAATGATGAGAAATAGTCATCTAAATTAGTGGAAGCTGAAACGCAAGGATTGATAATGTAATAGGATCAATGAATATTAACATATAAAACGATGATAATAATATTTATAGAATTGTGTAGAATTG
>878423_178_4_1
CAATTCTACACAATTCTATAAATATTATTATCATCGTTTTATATGTTAATATTCATTGATCCTATTACATTATCAATCCTTGCGTTTCAGCTTCCACTAATTTAGATGACTATTTCTCATCATTTGCGTCATCTTCTAACACCGTATATGATAATATACTAGTAACGTAAATACTAGT
>878905_160_4_1
GTTCTTGCACAAGGTGACTGAGGTTATTCAATAGCGGAATAGCTTCACTGACTGCGTGTATTTCTGCTTCTGTAGTTGAAGTGCATGTTAACGAAGCCTTTGTCGACTTTCCTCCAATCACTTTTCCGTTGAGTAGGAAAATGTTACCAATTTGTGACTT
>880359_120_4_1
TCAGTTTCATTATCTTCTAATGATCTTTTCTTACTGTTGATAGTAGTATAGGCATTAGAGTCACCAATACCACCCAAACTGGAATTAGTTTGATGAGAATTTATCGGTGGGAGTTCTTTA
>883626_120_4_1
AGATGGATTGGCTTGGTTTTGGGTCATCATGCACTGCTGTGGGTACGGCCCATTCTGTGGAGGTGGTACTGAAGCAGGTTGAGGAGAGGCATGATGGGGGTTCTCTGGAACAGCTGATGA
>884345_119_4_1
CTTTCGAAAATGCTCGTGTAGCTCAGTGGTTAGAGCTTCGTGCTTATAGCAACATTCGGTTTCCGAAGTTTCTGTGCCAAAGACCTTTCAAACAGGCCTTTAAAAGCAACGCGACCGTC
>887019_125_4_1
ACTACTGAAATAATAATCTCAGATTTTTTTTTTTCACTTGCCGAGGGACCTTGTCCTAAGTGGCAAAGAACTGAAAAAAAAAAAAATTGAAATGCGGTGGTATCACATGAAGAGTAAATAACTTA
>887391_51_4_1
TGACATTGGTGATTTTACCGTCACCAACGATGGTGCCACTATTTTGTCTTT
>891019_120_4_1
AACTGTTAGGTATTAAGTTTCCAATAAATAACGGCAATTCAAGAGCTACTAAGGCCAGCAACGCAGAGGAAGCTTTGGCCAATATGCAAGAGCATCATGAACGTGCAGCTGCTTCTGTAA
>902319_120_4_1
TATTATTTTCCGTTTTGTCTTTTGAGTATCGGAATATCCACTTCTTGGATGGTTCCCGATTGTTTACACTCTCACTGGAATACATTTCTTCTTCCGCATTGTTGCGTGAAGGGGTGCCAG
>903301_120_4_1
TTTGGGACTTCCTTCGATTATGTTTGTGCTATTTACCTTGTTTTCCAACGGATCAACGGGAACATTCATTTCGTTCATGTCGCCATCAGCCAAGGGAGAATGCAGTGCTTCCTTTATAGC
>931621_120_4_1
TGGGCCACGGGACAGACGTGGTGGCAGATCCCACCAGTGGCTCAGGTTGAGTTGAAAGGTCAATTGCCTCAGGGTGTTTCCGGAAAAGATATCATTGTCGCATTATGTGGGCTTTTCAAC
>942362_200_4_1
CTTTCTGGCGCTTGCAATACTTCCATCACTCCCAAGGTGCTCATTTGATTTATATGCAAAATCAAAATGTGCAGCTTTAAAACCACTAGATTCGTCTTTAGAAACTTGCTGAAGGCTTTTGGTGGATTTACCACTAGCCGATGTACTAAAGGAAAATTTATCATCCCCATCATCCAGATTCGAAGAAAATTCTTTTAGAT
>944297_120_4_1
GTTTAATCATTTGAGCTTTTGATGTTTCTATAATTGGCCTGGTTTTACTAATGTACGACTTTATATCAAACAAGCCATCGCCAATTAATGGAAGTTCGTAGAGGGCAAGTGATATCTGTG
>975644_120_4_1
TTTGGGACGTGCTGGGCTGTGCAATTTGCGGAGAAGGATGCTCATTTAGATTCTTCTCAGAGGCATTATAAGTAGCCATTGAGCTGCTTCCCTGATTATACATATCGGGACGAATCAACG
>988757_120_4_1
ATGTGTCTCGTGATACCTTAATTTCAGTTTCATTATCTTCTAATGATCTTTTCTTACTGTTGATAGTAGTATAGGCATTAGAGTCACCAATACCACCCAAACTGGAATTAGTTTGACGAG
>992047_120_4_1
AGATGGATTGGCTTGGTTTTGGGTCATCATGCACTGCTGTGGGTACGGCCCATTCTGTGGAGGTGGTACTGAAGCAGGTTGAGGAGAGGCATGATGGGGGTTCTCTGGAACAGCTGATGA
>992814_102_4_1
CAACAATTGTGAGCGCAAGTGGTTTAGTGGTAAAATCCAACGTTGCCATCGTTGGGCCCCCGGTTCGATTCCGGGCTTGCGCACTTTTTTAGCAACTATTAG
>1001125_120_4_1
TCCAACTCGTCTTTAAATACGACAAACTTGTTATCTAAGCAAGTTTGGACGGTGCAAACGTAATGCGAATGTTTAAAGTGGTCAAAAAGCTGATTATAATCCTTAAAGTATTGAGGAGAA
>1012852_120_4_1
GATGATGATTTCCTATCAAATCCGAATTATGATAAGATATCATTGATCGAAAAATCATTCACGAGTCGTTTTGAAGTGGCTTGTGAGCAGAAAGCTGCTTAAATTGATAATCAAGGTCAA
>1031754_54_4_1
ATGATGTACAATTATAGCAGTATACGCCAGGCGTGCTGCATTTATTCTTTACCC
>1049174_160_4_1
CTGAGCCATCAACTGTTGCTGCTGTGCTTGAACTTGCTCCAACTGCTTCTGCAAAGTGAATTGTTCAATCATCAAATTTGTCAACTCACTTTGGGAACGTCTGTGTGCAACATGAATCTGCTTTGGGGCGTTTTTACCACCTCCTGTGGTTTGCACAAAC
>1068286_119_4_1
TTGGATTGGGATAGAGATTGGCAGAATTGGCCAATTCCTATTGTTGTTGGAGGTTATTTGGGCGCTTTGGTGGGCTATACTATCGGTGCCTATATATAATATCGGTAATTTAAAAATTT
>1084160_120_4_1
TAGCGTTCGCATCTGTATCTAGCTTCCTCAAACTATTAGCTTGATTTTGAGCACTGGTAAGTGCTAACGTATCTACGTCATCTTTGGGTCCAGACGGAAGTCTCTGTTCATTGGTTATGT
>1085609_160_4_1
TTACTGAAAGGAAACAAAGTTCTAATGAAGGTTTTTCAGGAAACAGTCATTAACGCCGGTTTGCCTCCATCTGAATTTTGGTCAACTAGAATTCCGTTATTGAGGGCTTTTGCCTTATCTACTTCTCAAAAAGTTGGGCCTTACAACGTTTTGTCAACTA
>1089897_120_4_1
TTTTATTATAATTAACAAAATTTTCGGTACAAGACGAACAAAATATCCTTCCACAACACCTACAATGGTGTCTTCTTACGAGAAACGAAAAGTTCGTCTTGCATTGAAAACAGCTGTGAG
>1099703_50_4_1
TGATTGCAGCTGTAAAAGCAGTAAAATCAATCAAACCAATACGGACAACC
>1137338_160_4_1
AGCAGTACCCCGTCTTCTGACTCAAACGATGTATTGAGTGAAAGTGACGATGATATGGATGACGAATTATCAACATCTTCCGATGAAGACGAAGAGGTCGATGCTGATGTGGGGCTAGAAAATAGTCCAGCATCGACGGAAGCTACTCCAACAGACGAAT
>1141476_120_4_1
AGGAAAAATTAGCCACTTTATGGGTAGAGGTGGCAAAAAGAACATGGGGTGAGGCTCTTAAGCAGACAAACCCTACGGAAGAACAGTTACTCACATCTTGGGTGGACATGGACAATAACC
>1151070_117_4_1
TTATAGTATCAATATACTATCATATACGGTGTTAGATTATGACATAAGTTATGAGAAGCTGTCATCGAAGTTAGGGGAAGCTGAAGTGCAAGGATTGATAATGTAATAGGATAATGA
>1164820_120_4_1
TGGGGATATAGTCCCCAGATTTTTTGAGTGGGCCCCCAATGTCCCACATCGTTATTGAGTTGTTTCTTTCTCCAGAAGGTCGTTGTACAGTCATTATAATGGCGGTCAGTATAATGACCT
>1175334_280_4_1
TATCAACTAATAGTTGTACTATCAATATATTATCATATACGGTGTTAAGATGATGACATAAGTTATGAGAAGCTGTCATCGAAGTTAGAGGAAGCTGAAGTGCAAGGATTGATAATGTAATAGGATAATGAAACATATAAAACGGAATGAGGAATAATCGTAATATTAGTATGTAGAAATATAGATTCCATTTAGAGGATTCCAATATCATCGAGGAGAACTTCTAGTATATTCTGTACACCTAATATTATAGCCTTTATCAACAATGGAATCCCAACAA
>1175821_78_4_1
GCTTCAGTAGCTCAGTAGGAAGAGCGTCAGTCTCATAATCTGAAGGTCGAGAGTTCGAACCTCCCCTGGAGCATTTTT
>1185379_120_4_1
TCCAGTTAGCCACGTAAACAAGAGAATATTGGGCGTTTACTCAAAGGAACTTGCGCCTGAATATGCCAAGGCAGCCGCTTTGGTATATCCAGGAAGCGAAACTTTTATAGTTTGGGGACA
>1201740_73_4_1
GCCTTGTTGGCGCAATCGGTAGCGCGTATGACTCTTAATCATAAGGTTAGGGGTTCGAGCCCCCTACAGGGCT
>1206731_121_4_1
ATTTACATTACTAGTATATTATCATATACGGTGTTAGAAGATGACGCAAATGATGAGAAATAGTCATCTAAATTAGTGGAAGCTGAAACGCAAGGATTGATAATGTAATAGGATCAATGAA
>1210631_50_4_1
TGATTGCAGCTGTAAAAGCAGTAAAATCAATCAAACCAATACGGACAACC
>1212309_242_4_1
ACTAGTATTTACATTACTAGTATATTATCATATACGGTGTTAGAAGATGACGCAAATGATGAGAAATAGTCATCTAAATTAGTGGAAGCTGAAACGCAAGGATTGATAATGTAATAGGATCAATGAATATAAACATATAAAATGATGATAATAATATTTATAGAATTGTGTAGAATTGCAGATTCCCTTTTATGGATTCCTAAATCCTTGAGGAGAACTTCTAGTATATTCTGTATACCTAA
>1220345_120_4_1
ACGGAATTGAATGGAAACTTTGCCATGCATTATATGATCGATAGATTTGGCGTCAATTCTAGAAAATTAGTACTGGGAATGGCCGCCTACGGAAGAAGTTTCCATATCAAAGATAACAAA
>1233868_125_4_1
GCGGATAGCCGTCATTTACCGAAAATTGCCGAGGTCATGCTGAGCATTTGTCGTACTTTTGTGCGGCGGAGCTTTGATACCTTCGGTAAGTGTCGGTATGTAATAGGTTAGTGGCATCTTATTTA
>1236806_160_4_1
AGGGACATTAAGCAGGATGCTGTAAGAGTATGTTAATACGTGAAATGAGAGCTATTTGTTTAGTTACTCGCATCGTCTCGTGTGGATACGAGAAATATTCTTTGTAAGGAAGGATATGGCACACGCTTTTGATCAAGAATTCTCTTTTTAGAGATGAAGA
>1238644_122_4_1
TTTTCCTACTTTCGTCTTCACTTTGGTTATATATATGGTGCAATCAAACTCTGCTTCAAGGGATAGGCCAATAAGGAAATAACCAAAAAAGAAGTCCGGGAAATAGAAAAAGATATCCAATG
>1242381_122_4_1
CTCTTCTCAGGACCAGCGGCGGCAGTTCCGGTTTTTTTCGGCGTCTTTTGTCTGGCACACAATGGGCGATGGAGAGGGAAAACCGGAGGATATGCCAGCTGCGGTGAGATTATGGTTGGAGT
>1243506_200_4_1
ACTCCTTCTTGATCAACTTGATCGACTCTCCAGGTCACGTTGACTTCTCCTCTGAAGTTACTGCCGCTTTACGTGTCACTGACGGTGCTTTGGTTGTCGTCGACACCATTGAAGGTGTCTGTGTCCAAACCGAAACTGTTTTGAGACAAGCTTTGGGTGAGAGAATCAAGCCTGTTGTTGTTATCAACAAGGTCGACAGA
>1244466_160_4_1
CAAACTACGTTCCAGGTAAGAAGGACGATTTGTTCATCAAGGCCATTCAAAGAGTTGTTTTGATGATGGGTAGATTTGTCGAACCAATCGATGACTGTCCAGCCGGTAACATTATCGGTTTAGTCGGTATCGATCAATTCTTGTTGAAGACTGGTACTTT
>1245040_120_4_1
CCCAAGAGATGATTTCAAGGCCAGAGCTAGAATCATGGCTGACGACTACGGTTGGGATGTCACCGATGCCAGAAAGATCTGGTGTTTCGGTCCAGACGGTAACGGTCCAAACTTGGTTAT
>1245701_122_4_1
ATGAAGGAAGAAGTTCCAGGCTGGCAAGAATATTACGACAAATTGTAAGAATGGTTAAACAATTTTTAATTATTTAACTTTTTCAGTTTTTGTCGTAATGTATTGGGCACCTTTTATGTCCT
>1256956_117_4_1
TTTAACTTGAAAATAGAGTATAAAAAAAAATTGCACAAAAAATGCGGAAGCCGGGAATCGAACCCGGGCCCCATGCTTGGGAAGCATGAATTCTAACCACTGAACCACTTTCGCTAA
>1271809_160_4_1
ATACATGATCCGGTAGCTTTGATGCCGCTTTTGGAATTTTATGGGTGGGATCCATCGTCTGCGGTTGGATTTCGCTACAAGAGAATGGACATATCCTGCATTGATGATGTTTTCAACGAAAACTCAGGGAAAATTATCATTGAAAAAGAATATCCAAATG
>1279279_151_4_1
AATCCATTGGACAGCATCCATACCGCGGTTTCGACAGCGAAGCCGCGGAAAGGGTGCATGAGTTGGCTAGAACACTCACATCGCAGAGTTTACTATACACTGCTAACTCAAACAATAGCTCTTCCAGCAACCATAATGCGCACAATGCGGA
>1280064_120_4_1
TACGCCAATCACGTGACAGAAGTTGCAATGGCCACATATGGTCTTTCGCATACAAGGGACACCAAGGTCGGAAACGATCTAGTCAGAGGTGTTTCTGGTGGTGAAAGAAAGCGTGTATCC
>1301024_119_4_1
ATCATTTTCGAAACCATAAGTTCTTTTTTGGTGCGGCCTTCTGCAATTACTGATTAAGTAGCAATTTTCCTTCAAACATCCGTGCACTGTGGATGTTTGGGTTGTGTATTTTGCTTTCA
>1301705_120_4_1
CCATTGGGTTTATCCCCAAAGAAGGTTGGTGAAGATATCGCCAAGGCCACCAAGGAATTCAAAGGTATCAAAGTTACTGTCCAATTGAAAATCCAAAACAGACAAGCTGCTGCTTCTGTT
>1305611_100_4_1
ACAAATTAAGGCAACTTGGCCGAGTGGTTAAGGCGAAAGATTAGAAATCTTTTGGGCTTTGGCCCGCGCAGGTTCGAGTCCTGCAGTTGTCGTTATTTTT
>1329365_120_4_1
AGAGATACCGTATCACCATGAAAAACTTACCAGAAGGTTGTTCATGGCAAGATCTTAAAGATTTAGCCAGGGAAAATAGTTTAGAAACTACTTTTTCTAGCGTCAATACCAGAGATTTTG
>1329605_120_4_1
CAATCAGAAGATCAAATAGAGGTGGCTTCAGAGGTCGCGGCGGCTTCAGAGGCGGCTTCAGAGGTGGCTTCAGAGGCGGTTTCTCCAGAGGCGGCTTCGGTGGCCCCAGAGGTGGATTTG
>1330725_124_4_1
CCAAGCCGATCTATTTTGGATATCTTATTGTCATTTTTCAAGTGAAAAAAGGTCTCCCTTTCTATACGAGAGTTCTCATATGGAATGAGAGAATAAGCGGTAAGATATCGAACATTCACAAGAA
>1352448_83_4_1
AAAAAGATAGCCCTGTAGGGGGCTCGAACCCCTAACCTTATGATTAAGAGTCATACGCGCTACCGATTGCGCCAACAAGGCTA
>1355081_120_4_1
ATCTTGTTTCTCAATCTCTTGGATTGGATAGTTGCAATTTCATCACAAAGTCTCTTGTTAGTTTGGAAATCCAAGGTCAACTTTGGATAGTAACGTTCAATCAAAGCCTTGGAGGCACGT
>1360773_120_4_1
TAGAAGAAGAGCTTAAACTGATAAGATTATTCAAGCTTAATCTTTTTTGTACGAGTACATATATTTCCATAGCACTTCCTAATTGACTTTTTTTTAAAATAAATAAAGAAAAGAAAATTA
>1364721_120_4_1
GGATATTTTCAGGTATGAGATAGAATATACCTCAGACGAGAAACCATACTCAATGGATTCGTTAACAGTAGGAAGTTATTTGGATCTTGCAGGCAGATTATACGAAAACAAACCTGCATG
>1368792_120_4_1
TTACGTGGTGCTGTTGGTGTCGCCTTGGCGTTGGGAATTCAAGGTGAGTATAAGTTCACTTTATTGGCAACGGTCCTTGTTGTTGTTGTTTTAACAGTTATCATTTTTGGGGGCACTACT
>1369865_160_4_1
GTGATACTCCCACATTTTTAGAAAGAATTGAGGCAATCCAAGAGTGGGACCGATCCAGAGATGATCTTTATGTTTGGATTCCCATTCTAGACAGAATGGACGGGCTGTTGTTAAAAGTGGCAGAGAAATATAAATACAAGCAAGACCCCAAGAAGGAGTG
>1381564_120_4_1
GAAGTTAAATCAGCAGAAGTTGCTTTCCCATCTGACTTAGATTGTGGAGGAGACTCTGGTGGTTTATTGGCCTTACTAGATCTTTTCTTTCTTTTCTTTTTAGGAGACTTCTCTTCCTGT
>1384906_120_4_1
TATTCTTTGTTCTTGTTACAAACGAGTGTGTAATTACCCAAAAAGGAAATTTACATGTTAAATGAAACCCAGTAATCAGAAAAAACAGTTAAGAAACCTAAAATGGTAGAGATAAAGATA
>1402877_163_4_1
TATCTTTTGTTAATTGGATTTTTTAAAGGGTCAGGAAGTTTTTTCCTTTTTATATGATGAATATGAGTGCATTTGGCTCGAGTTGCTGTTTGGCTTTTGCCAAATCAGTAACGGTGTGGAAAAACTCAAGCTACCTTTTTTTACTTTTATCTGACCTTTTAAC
>1422607_125_4_1
GATTCGAATATTTTTATTCTCATTAGCGTATTCCGAGAATAGTTCGAAAAAATATAAGGTATATCAAGAGTTTTTACAAGTGAGAGGAAAGAGGAATAAGCTATAAGCAACAAAAGCGTAAAAAA
>1443205_120_4_1
ACTGGTACTTAAATCATCCAAATCATCATCATCTGATGAAGAGGATACAGCATCTTCCTTTTTGGATAGTTCTGATTCTTCATCAGACGAATCAATAGAAATTCTAGGTTTTTTGGCTAA
>1445645_122_4_1
AGCGCGTTGAGCTTGGTCGAGCTTTTTTCACATGCGGTGGGGAAGGCGTATTTAGCGCAACCAGTGGGGGGTATAAGCTATACCTAACGCATGTGAAGAGAACAGAAACAATGGTGAGAGAA
>1459394_120_4_1
AAAAATACAGCTCTTAATTATCAGTGAATCCTTCTTCTTATCCTTTATTTATTTTTGTTTTGTTCCTTTAGCTAAAACACGGATCCGTAATGTTATCCAACACGATTAGGGGAAGGATTC
>1468540_121_4_1
GAAGCACGAAAGGAATATGTTTAAATCAACAGAAATGTGAAAAAAATCGGTTATATATACAGAATCCGATTCTTTCTAACATCAAAGAGGTGGGGGAAGAAGGGACTCAAAAAAGAAACGA
>1514276_120_4_1
TAACAAAAATGATTCAAGTATGTTGCTCCTAAGCAGATATGTACTCTATAAGTTGAATCACTATATCATTGAAATATAGTGGCGAGGGCGTACATAAAATCAAAGGAACTATGCAATAGA
>1515176_280_4_1
TTATTCAACGTGACGTTGTGATATATGTAGAACATGCTTTAGATGAGGCGGTATTTGACTGTAGCATCTTCTAAAATGTGCTGATATTGTTAAATCTCAATCAAACTGAGAGAGTATGAGAGACTGAAAAAGTGGGATTCTGCCTGTGGTGCTAATATCCTTAAAATGCTAAACTGAAAGAAGTAATATAATCATATATATTGATCATGTATCATACAAAAGATGCATGTATTTTAGTAATATTAACTGCTACTATGATGTAGTAGACGATCGATAATCG
>1515696_120_4_1
TGTATAAAGGAAGATTATTTTGAAAATTATGAAAGTTTTCTAGATGTCTGTTTTCTTTATGCAGGATATTAAATACAAGTTTGTGCTTAAGAAATTTCCATGAAGATATCAACATTTATT
>1516735_200_4_1
ATAGCAGAATGTGACACAAGCTATACCATACGTCTCTGATCGACATTCATGTATGGTATCGTCTATATCTTGTGCTTAAAGGTAGCGTATAGTAAGGTAATTACTATATGATCAATACTGTGTGTGTAGAGTACAATAAAATATATGGGAAGAACATAAAAAGTTCGTATTGTGACATGTTATTGAGGCTATGGTAAGCG
>1517880_200_4_1
GATATCCGCTCGAGATTAAGTGCGGCCCTCTCCACCCGATAAGGAACAAAGGGCATGCTTCCTTTTTTAGCTTTACGCACTATTGTCAAATTGTTTATATAAACAGGCTGATATAGAATTCATCCTGAAAACAATGGTAAAGTTTTTCTTATTGCACTTCGCTATCCTAAATTCAGGGTTGAGATTTCTTTCTCTTTATG
>1518954_120_4_1
AGAGGAGATTGAGCAAGGATTTACGCTTGCACAAAGTATCCTTGACTTGAAAAGGAAGTTAAAATCGCATGAGAAATGCAATAACTTTATCGGTACGCCATATAACATATGAACATTTTT
>1526675_120_4_1
TTTGAAATTCAATAGAAAGGATTACGATACCCTTTCTCTTTTTTACCTCAACAGAGGATACTATAATGAGTTGAGTTTCCGTGTCCTGGAACGTTGTCACGAAATAGCGAGTGCCAGGCC
>1528195_120_4_1
TTCGGCAGTACATGAGGGAACTTCCGAAGAATGCACCTCAGAAGCTGAATTTTCGGGAGATGCGTCAGGGGTTGATTGCCCTAGGACGGCACTGCGTAGGTAGCAGATTTGAAACAGATT
>1528395_120_4_1
TCGTTAACTAGTGTCAGTGGGACGACCGCCACTTTATTGCAGGAACGAGCTTCCGAGCGCTGGATTCAATGGTTAGGCCTTGAAAGCGACTACCATTGTTCATTCTCTAGTACTCGGAAT
>1528717_120_4_1
CTGTGGCAGTACAGGCCCCACCGGGCTATGGTAAGACGGAGTTATTTCATCTCCCCTTGATAGCACTGGCGTCTAAGGGCGACGTGAAATATGTGTCGTTTCTGTTTGTACCGTACACAG
>1529261_240_4_1
GGAAGATCTCAGCAGAGGTCTATCCAGCTATCCAACACGGATGTTTAATCTAATCAAGGAGAAATCCGAGGTGCCTTTAGGGCATGTTCATAAAATTTGGAAGAAAGTGGAATCACAGCCCGAAGAAGCACTGAAGCTTCTTTTAGCCCTCTTTGAAATTGAACCAGAGTCGAAGGCCATTGTAGTTGCAAGCACAACCAACGAAGTGGAAGAATTGGCCTGCTCTTGGAGAAAGTATTT
>1531089_200_4_1
AGGCAGATCAAAGAGTTGTATTATAAAGTATGGAGCAACTTGCGTGAATCGAAGACAGAGGTGCTGCAGTACTTTTTGAACTGGGACGAGAAAAAGTGCCGGGAAGAATGGGAGGCAAAAGACGATACGGTCTTTGTGGAAGCGCTCGAGAAAGTTGGAGTTTTTCAGCGTTTGCGTTCCATGACGAGCGCTGGACTGCA
>1461_273_5_1
GGCACTAGCGTTGGTACTTTCAGTGGTAGTAGCATTAGTGCTGGAGTTGGTGCTAGCAGTGGTAGTAGCACTAGTGTTGGAGTTGGTACTTTCGGTGGTAGTAGCACTAGTGTTGGAGTTGGTGCTAGCAGTGGTAGTAGCACTAGTTTTGGAGTTGGTACTTTCGGTGGTAGTAGCACTAGTGTTGGAGTTGGTGCTAGCAGTGGTAGTAGCACTAGTTTTGGAGTTGGTACTTTCAGTGGTAGTAGCATTAGTGTTGGAGTTGGTACTTTC
>5535_120_5_1
AATTTTACCACTTTGATTAGGCCAGACTTTTCGTCTTCGTAGAATGACCGCACTTCCGTGGGGATCGATTCAAATAAAGTTATTGAGGGACAATGTACCAAGTCGTTTTTGTTATTTAGA
>6185_120_5_1
CCTTATTAGGTATACGACCTCGCGCTTCGAAGTAAAGGAGCCCTTTTTGGCGTACCTACATATGGCGCGTCAGAAAGACAAACTTCTCCCAAAATGTATTACCCCGCCGAATAAGAAAGC
>9168_120_5_1
GAAAAATAAGCAATAGATCCAGCTGACTCATTTCCTGTATTTCTAAGGGGAAATGCGTAGGGAAGACCAATTTCATGACGATAGATTGAAACGGCAATCAACATCTGAAGAAAAGAAAGT
>15564_55_5_1
ATAGGTTCATTTTAACCTGGCGTGCAGTACGCTGGTCTTGCTAACGCCTCTACAA
>17020_120_5_1
ATTCATCGGTGCAGAGGGTACTATCGGTGTCGTTACTGGTGTATCCATAGTTGCAGCAGCAAAGCCAAAAGCCTTGAATGCCGTATTTTTTGGTATTGAGAATTTCGATACCGTTCAGAA
>31974_120_5_1
AAGCCGGGCATTAATTTAGCTTTAAATGGTAACTCGTCACGAGAGATGCCACGGTATTTCAAAGCTTGCATAAATCTGATGTGCGAGATTGAGATAAATAACCATGCAAAAAAGCCTGCA
>39997_158_5_1
GGAAAGAAAAAGAAAAAAAAAAGCAGCTGAAATTTTTCTAAATGAAGAATTAAATAATATTCAATTTATCAAGAATATCTCTCACTTGATCAAAGATTAAATCGGTCTTTGATCCAATGAATTCATCCATGTTCAATTCTTGCTTGAAACCAGATGAA
>42438_120_5_1
TGGCTGATTTGTCGGGTGCAATGCAGTGTTCAAAAAGCCTCTTAAAAGGCGAGCAGACGTATTCGGCTCCTTTGAATTGGCACTCCCATTGCACAAGCTCTTTCAGCCGGCAGTTGGTTT
>48637_120_5_1
TTACTCAAAAACAGTGAGCTGGTTGAGCACATTGAATAAAACACTGCAGCATGCTGACCTGGCTTAGAAGTCAGCATCAGCTTGTGTGTTTTTTTCAACAAATCCATAAGCTCGATGTCT
>62181_121_5_1
TTACGTTACTAGTATATTATCATATACGGTGTTAGAAGATGACGCAAATGATGAGAAATAGTCATCTAAATTAGTGGAAGCTGAAACGCAAGGATTGATAATGTAATAGGATCAATGAATA
>68870_123_5_1
GCGGAAACAATGTACGTATATGTATGTAAGTATTACTCTATACCAGACAGAACAAGATAGACGAGAAGGACACATGGAGGATTTGACAGGCAAGCTCAACACTTGCTTATATATATACACATA
>69195_122_5_1
GCTCGGCTTTTTCCAGATAGGGGAAGTGCCGTCGCCAAAAAGGCAAGGGTCCGTTTCGCGTGACATTTCATAGCGGGCCAAGCGTGGGTCACGTGCTGCACAGGCCTGCCGCTGGCATGATT
>77832_120_5_1
AAACTTTTTTCAACCTCGAAGAAAATCGTCGTCCTTCGAAGATTTAGTGGGAATCTTCAAGGTGGATAGTTTCCAAATTAAAACTGCAGAAGAGGCTTTTAAAACATGCCTGAGGTATAA
>83783_120_5_1
TGAAGACCCCCTTCTGATTCCTTCCATGAATTTAAATCGTAGGGTTGAATGTTTCCCAGCCAGTCTGGTAAAGGTCTCCAGACGTTGGGGACAATGACGTCCTTGTCGTGATGCATTAGA
>85793_120_5_1
AAGATTGTCGACATGTCCACTTCTAAGACTGGTAAGCACGGTCACGCTAAAGTCCATTTGGTTGCCATTGATATCTTCACTGGTAAGAAGTTGGAAGATTTGTCTCCATCTACTCACAAC
>86598_117_5_1
AGTTATGGCAACTTGGCCGAGTGGTTAAGGCGAAAGATTAGAAATCTTTTGGGCTTTGCCCGCGCAGGTTCGAGTCCTGCAGTTGTCGTTATTTTTCTCTTTTTTTTCAATTTCCCT
>90401_120_5_1
TCGTTACATCAAAGGACCTGAGTGGACTTTTGTCTACTTGGGGACATTGGTATCCTTGAACATCCTAGTCATGTTAATGCCTGCTTGGAATGTCAAGATCAAGGCGAAATTCAACTACAG
>95334_120_5_1
ATCGATAACGGTATCTTTGAGGTTAAATCTACCAATGGTGACACCCATTTGGGTGGCGAAGATTTTGACATTTATTTGTTGCAAGAAATTATTTCTCATTTCAAGAAAGAAACCGGTATC
>100123_99_5_1
AAGTTGGCTAAGCGCCGTGGCGCAGTGGAAGCGCGCAGGGCTCATAACCCTGATGTCCTCGGATCGAAACCGAGCGGCGCTAATTTTTCATTTCTTTTT
>120645_120_5_1
TCTTGTCGTGTATCCTTGTAAATAGTTTTGAATGCCGTCTCTATCGAAGACGTGATTACATTTTCTTGATATCAATGGTGCTTCGTAAGGTTTGCAGGTGATAGGACAAGTCAATTCAAT
>138272_117_5_1
TATATTATCATATACGGTGTTAGATGATGACATAAGTTATGAGAAGCTGTCATCGAAGTTAGAAGAAGCTGAAATGCAAGGATTGATAATGTAATAGAATTTAATGAAACATATAAA
>138660_86_5_1
AATAATGCTCGCGTGGCGTAATGGCAACGCGTCTGACTTCTAATCAGAAGATTATGGGTTCGACCCCCATCGTGAGTGTTTTTTTT
>164005_120_5_1
CGGTATTCCAAATCTTGCCAGTGCTGGTCTTTCGGTACTTAATGACTGGAGGGATGGTAAAATTCTTGGTTGGGTTTTACCAAATACATCGGCAGCTGCATCTCAACAAGATAAACAAAA
>198908_120_5_1
ATCCAAACTCTAGCCTTCATTCACCAACGTCTGATGAACCCGTACCTGAATCTGCAGGAAAAGCAGATACTAGTATTCGACTAGAAGGTGATGAGTTAGAGAATAAAACTAAGAAAGACA
>206876_120_5_1
ATCTGAAAGAAAGTGAAGATAAGAAACGGGCTAGGAGGAAGGGAAACTGACACTTCTGGTTATTGCAATATGCTCATATACATTGATGCGTAATGACATTGATGATCTTTATTCTCTTTT
>207356_124_5_1
GCCATCTTAGTATAGTGGTTAGTACACATCGTTGTGGCCGATGAAACCCTGGTTCGATTCTAGGAGATGGCATATTTATTTTTTATATTCTTAATATACAAAGAATGTCGTGTGAAGCTGTAGG
>208117_120_5_1
AAAGAAATGGGCACGCTGGACGTAATGAGGTTTACCTGTAAGCGTAAATCTCAGACAACTTACAATAGAGTAAAACCCAGAAAATCCATTCAGCATAGTAATGTAATCTGCCATATGCAA
>210347_121_5_1
TCGGTATTGTTTTCTTTGCCACGTTTTTTCGTGAGCTTTTCCAAAGGGGAGCAAATTGGTCGCTTAAGGATGAAAATTAGTGCAACAAAAAAAATAGCGTGGCCTGTGTTTTAACGGTAAA
>211356_120_5_1
CAATGGAGGTGATAGAAGTAGTGGAGAGGCTACTTGGAATCGGATGAGGGTCATTTGGAATATTTATCACAGGCACTAAAATTGCAGGTGCCTGTGTCTCCACAATGCCATTATTATTTC
>213224_204_5_1
CCCTTCTACTTTTTTCCCTGTCTTGTTCATTTCTAACTAGCATAGGCTTCTTTAAATTTCATTTTTTATTTTCATAATTTTTATTTTGAATTTTTTCCCACATTATCGTGAGAAAAACAAGAACATGGAGAAATAAGGAAGCTCGGTGGGTGGTTAATTGGGGAACACACCTGGTAAGTAAAATTCAATACATGGAAGGAAAGA
>222340_121_5_1
CCTTCGACCGATCTACCGGAAGAACTAGAGACCGATCAGGATTTCCTTGATGGACTGCTCTAATCGCGCGGTACGACAGTTACTGCGTGAAAAGATTATCAGCGCCCCTTTTTTTCTTCTT
>243900_53_5_1
TTCTTAAAATCCACAAGGCCTATGGGTCTTATCATCTCCCTCTCTGTTTCTAA
>250285_89_5_1
GGTCCTATAGTGTAGTGGTTATCACTTTCGGTTTTGATCCGGACAACCCCGGTTCGAATCCGGGTAGGACCTTTTTTATTCATTTTTAC
>265733_55_5_1
TCTTTGGGATTGCAAACAGTAGTCTATCGGTTAGATGGTTCACCAAATCCATTTT
>278630_120_5_1
GCTTTATCGCCTAGTAAAGTTGATGTAGCATGTGCATTGACGTAGTCAACATCAGTTGGTTCTAATCTAGCCATTTTTAGAGCCATCTCTATTGCTCTTTTGGCACCATTTCCATCAGCA
>284600_202_5_1
TTGTCACATTTTATGTTTTTCATCCCGCACTTGGCTTTCATGAGAAAAGCATGTAGGACGCTTGAGTTTGGCATGCGAGAGAAGAGGCGTGTCAGAAAAAAAAACGCCTTTTGCTCTTGAGAAGAGCGGCAAAAATTGCCGAACAGGTGGAATTTCTCGACCAAAGGTGGGGTAAATATCGGTTACCCGTTTGCGAGTTCCT
>298412_121_5_1
ACTTCTGGGTAGAAATATTTCGTAGCCCTGGAACGAGCTTGTTTACGCGTTTTATCCCATTATATGGCACCCAAATCAAATTTAAAAAGAAAAAACGCGTAAACAGTGTCGGGTAAGTTCA
>305772_115_5_1
TAGGTGAGAAATTACCTTCTTTACTTTTTTTTTTTTTTTTGGTGATATTGTATATTAAAATATATAGTAATCAAATTCGTTTCATTGATCAAATTGCTCACTAGTTCTTTTTTCA
>306999_120_5_1
TCGGTTTGGTCTACAACTCTGTTGCCGAAGCTAAGAAGTTCGAACCAACTTACAGATTAGTCAGATACGGTTTGGCTGAAAAGGTTGAAAAGGCTTCCAGACAACAAAGAAAGCAAAAGA
>312018_79_5_1
TTGGACGCAACCGGAATCGAACCGATGACCTCTTCCTTGCAAGGGAAGCGCGCTACCAACTGCGCCATGTGCCCAGAAT
>314034_45_5_1
CTTGCAAAAAAAGGTGCTAACCCTTCTTACTTTGGTTTATTTTCG
>322006_121_5_1
TAAAAAGCGTTGCGTGATGTTTGGGTGCAATTGGCGGAAAAGCGGAACTTTCAAATTTACGATAGGTGGAGATACATCTCCACCTTTCTCCCCATTATCTTTGAATTTTCCTCAAATATAT
>333379_200_5_1
GGTGCGATTCATGGTTGCAGCCGAGGAGCTGGTATCGGAGGTTATGGTGCACCTAGAACCAGCATCAGAAGTATTCGATGAATCATCTGCGGGATCCGGTGAAAAGATCGGATCCGGTGAAACGTCTTTGGAGGATATGTTGGAACTGCTGGATGAAAAGACAGTCTTGTTACTGGATTGTTTAGCACGGTGCAGCGGGT
>340019_160_5_1
AAATTCATCCTTTGATGGAATTCTTGGAGAATGAATATCGAATAAACCTAGACCAATGTGGTTTGGATAGTTTTTGAATTCAGCAATGTAGTTAGCATCGTCCTTCTTAGAGAATTCGATGGAAACAACATCAGCATCCAAAGCCTTGATATGGTTTGGA
>363573_120_5_1
TTCAGCGCCGGTAGATTATACGCTTGTATCTCTTCCAGACCAGGTCAATCCGGTAGATGTGATGGTTACATCTTGGAAGGTGAAGAATTAGCTTTCTACCTAAGAAGATTGACTGCTAAG
>386016_120_5_1
AGGGTAAGTGGAGGAAGAATCGTTTGAAAAAGCGACGACCAATGCTAGATGTGATTCTGCTGTAACAACAATTAATAGTAAAAATAACACAATACACTAAAGAGTTTCTTTTTTTATTAT
>386308_122_5_1
TATTTCCTAAACGGGAAATAAGCAGGCGGGGAGCTGAATATAATTAACTTTCGCGTCATGGTTAGTGACGCGTCACTTCAAACGCGGGTAACAAAATCAAGTTGTTTTTAGCCGCCGAAGGT
>410689_120_5_1
TCTACTTCCTCCACCCGTAATCATTCAACGTCTCATCCTTCCAGAGGCACCGCGCAAGCAGTAGAATCAACTCTTCAAAGCGGTACAACAGCTGCTACTAATACGGCAACAACCAGTCAC
>411089_120_5_1
AAGTGGGAGGTGGTTCCAATATACCTCCTGTTAATGGTGCAGCAGCAGCAGCGTTTGCAGCTACAGGTGGTACCACATCTGGTTTAGGCGAATTACCTTCAGGCTGGGAGCAGCGATTTA
>419750_120_5_1
GTCATTTTAATGGAGATGATGATGATAGCAGTAGCCAGTCGTCCGTAACCAGTTCTGGTTCAGAATCTGATTCTGAATTATCATCCACTTCATCGTCCTGTACATCTGGAACCCAATCTC
>420021_160_5_1
CATGAAAGTTAAAAGTTCATTGAACCTCGAACCACCTTCTGTCTCATCTTCTTCATCTTCATCCTCCGACGAAGATGAGCTAATTTTAAATGTCGGGACTGCAGGTCATCGAAGAAGGCATAATTCTTCAAAACTTAGTGAACTATCCAATAGTCCGCAG
>422782_122_5_1
GCCGGGCGGCTATGCACGTTTGAACAAGTATATCCGCATGGAGCAACAACTGCTATAAGAAATTCCGTCAGAGAAATGGCTTGACTTGCTGCAAGCACAGAGGTGTTTATGGATAATATGTA
>433140_202_5_1
TTAGTGACAAATTCATTTACTAACTTATTTTTTTCTATTTTTTTTTTTTTTAGATATGTGGTGACATTCATGGGCAATACTATGATTTACTACGTCTATTTGAGTACGGTGGATTCCCGCCAGAATCTAATTATCTATTTTTGGGTGATTATGTCGACCGTGGTAAACAATCCTTAGAGACTATTTGTCTATTACTGGCTTA
>438690_88_5_1
AAATTAGGTTTCGTGGTCTAGTCGGTTATGGCATCTGCTTAACACGCAGAACGTCCCCAGTTCGATCCTGGGCGAAATCAATTTTTTT
>441942_198_5_1
GAAAATGGAGTATAAAATCGAAAGTTTATTCCAATTGTGCTAGGCTGTAATGGCTTTCTGGTGGGATGGGATACGTTGAGAATTCTGGCCGAGGAACAAATCCTTCCTCGCGGCTAGACACGGATTGCACGCCCTTTGGGCAAGGGATAGTTCTCTATTCCGCACCGTGCCCTGTTGTGGCAACCGTCTTTCCTCCGT
>443193_110_5_1
AAATATGGTCTCTAGCGGGATCGAACCGCTGATCCCCGCGTTATTAGCACGGTGCCTTAACCAACTGGGCCAAGAGACCAAATTTTAATGAAATACTTTTACTGGAAAGA
>444003_160_5_1
GTTCTTGTATCAGGTAACTTAGATTATTTAATAATGGGACAGATTCACTTATCGCGTGTATTTCTGCTTCCGTAGTTGAAGTACATGTTAATGAAGCCTTGGTGGACTTTCCTCCAATTACCTTTCCATTAAGTAAATATATGTTGCCAATTTGTGATTT
>445434_120_5_1
ATGTGTCTCGTGATACCTTAATTTCAGTTTCATTATCTTCTAATGATCTTTTCTTACTGTTGATAGTAGTATAGGCATTAGAGTCACCAATACCACCCAAACTGGAATTAGTTTGATGAG
>448724_120_5_1
AGATGGATTGGCTTGGTTTTGGGTCATCATGCACTGCTGTGGGTACGGCCCATTCTGTGGAGGTGGTACTGAAGCAGGTTGAGGAGAGGCATGATGGGGGTTCTCTGGAACAGCTGATGA
>449751_121_5_1
GTATATACTTATAAGTATATCGTTCTACACAAACTAGGAAGATGACATACATGATGAGAATTGGTTATCAAATTCCATGGATGCCGAAACGTAAAAGATTTACTAAATAGTAGGATAATTA
>460224_124_5_1
TTGTGCCTATTTGTGTAGAGAGATAATAAAGAAAGGACTCCACATACGTTGGAGAATACCTAGCAACTAAATATAGCTGGTGTTTACTTGATGTGTTGAAGTGAGGCGCAAGGAAAAAAGAAAA
>462336_126_5_1
GTAAGAGAGAGATAATATAGCCCTTTTTGGTCTTTTTTGGCACCTTCAGCCGGACCCTGCTCTTTTATTACCCGGATGCTCGGGTTTTGTCTTTGCATCCGGGTAGCAAAACAGAATACTTGCTTT
>469452_86_5_1
GGTTTCGTGGTCTAGTCGGTTATGGCATCTGCTTAACACGCAGAACGTCCCCAGTTCGATCCTGGGCGAAATCATTTTTTAAATAT
>474236_120_5_1
GGGCAGCTGCTTGCTCATCTTGCTGCATCAATGCTATGCCCATAGCCTTGGTCATTTGCGGGAAGTCGCGCAGCCTTAATGGCGGCTGCCCTGGTAGCGTATCCATCTCCTGCAAGAATA
>474556_240_5_1
AGCAGGCGGCCCTCTACTGGCAACCGGCGTGGCATCACATGCTGATACCACATGTATGCTATAGTGTCGGCATGGGCAAGCGCAGCGGCTCGCGCTAGCATCGTGTGCAGCAGCTCCACATCCACGCTGGTCTGCTGCTGCTGACGCAGCAGCGCCAGTGCATCGGACATTTTCCCGTTTAAACTGCTTAACAGTATTCGCGACCGCACATCGGTGGTCACCAGTCTTTTCGTGATAGTC
>487309_102_5_1
AAAAAATATAACGAATACTCCGATACGGGGAGTCGAACCCCGGTCTCCACGGTGAAAGCGTGATGTGATAGCCGTTACACTATATCGGATTAAATTCATGAA
>492465_61_5_1
TGTCTTGACAATCCTAATATAAACAGTCTTAGGGAAGTAACCAGTTGTCAAAACAGTTTAT
>493022_240_5_1
CTCTTCATTATTGGATATAATTATACTGATTGTAGATTTACTGTCGGTTAGTAATCCTTTAGTAATTGGTTTCTTGTTAAGTTCTTGCACAAGGTGACTGAGGTTATTTAATAATGGGACAGATTCACTTATCGCGTGTATTTCTGCTTCCGTAGTTGAAGTACATGTTAATGAAGCCTTGGTGGACTTTCCTCCAATTACTTTTCCATTAAGTAAATATATGTTGCCAATTTGTGATTT
>494556_120_5_1
TCAGTTTCATTATCTTCTAATGATCTTTTCTTACTGTTGATAGTAGTATAGGCATTAGAGTCACCAATACCACCCAAACTGGAATTAGTTTGATGAGAATTTATCGGTGGGAGTTCTTTA
>497823_120_5_1
AGATGGATTGGCTTGGTTTTGGGTCATCATGCACTGCTGTGGGTACGGCCCATTCTGTGGAGGTGGTACTGAAGCAGGTTGAGGAGAGGCATGATGGGGGTTCTCTGGAACAGCTGATGA
>502324_37_5_1
TCATCTTTCTGAGGATGCAGTAGCTCAAACACTTTCT
>511754_120_5_1
CCAATGGGCGGTATGCCAAAGAACGGCATGCCACCTCAATTTAGAAATGGTCCGGTTTACGGCGTCCCCCCACAAGGTGGTTTCCCAAGAAATGCCAACGATAACAACCAATTTTATCAA
>513078_120_5_1
ATGAAAAGATTCCGGATGGGTACAAAAAGGAATAAAAAAGGAAACCCAATAATGGGAAGATCTAAGACCTTGAAATGGGCTAGGAAGAACATTCCAAACCCATTTGAAGACTTTACGAAG
>544568_120_5_1
CTAATGTTGGACAAGAAGGTTCCGCTGGAAGAAATTGGTGTCATAACGCCCTATTCTGCACAGCGTGATCTGCTGTCTGACATCTTGACCAAAAACGTAGTTATCAACCCCAAACAGATT
>545176_215_5_1
GAAAAAGGGGGGGGGGGGGGGGAGACAGCGCAGCCACGTGACGGGCTTCCTCTTTGGAAAGTGGAGCGAAGTTTTGCGGAAGCTACTTTATTCCGGCCTGGAGTCAAAAGAGGAAGCTCGGTGGCAAATAGCTTCCTCTTTGTGGCCGGGGCGCGGGGGGACGAGGCAAAAAGCAAAGAAAAGCAAAAAAAATAAAAAAAAAAACAAAAAAACAG
>545957_120_5_1
GAGTCCAAGGTTTTCTACTATAAGATGAAGGGTGACTACCACCGTTATTTGGCTGAATTTTCTAGTGGCGATGCTAGAGAAAAGGCCACAAACGCCTCTTTAGAAGCATACAAGACCGCT
>546474_160_5_1
AATTTGTAGTTCATTATTGCAATTATATATCTATATCTATATATGTATATAACATTAACATGTGCATGTACACACGTAATCGCGCGTGTACATGTCTATATGTGTTACTTGAACTATACTGTTTTGACGTGTATGTTTATTTATCTCTCTTCTGATTCCT
>551273_92_5_1
AAAAAATTGGTCTCTAGCGGGATCGAACCGCTGATCCCCGCGTTATTAGCACGGTGCCTTAACCAACTGGGCCAAGAGACCTGTAATCTGTG
>559126_122_5_1
ATGCGATTGTCGTGTAATGGTATCGCGCATACTGAAGGTTTCAGCCCTGTTTTGATGTGCCGCGGCAAAGTGGTTTTTCTCCATACAGGATGAAGTGTTTCTTTCCCCATGCCGCGGCAAGC
>562731_160_5_1
AAAATAGGAGAATTCATCCTCTTAGTTATTTTCTTGGTGGACCACGTGCCTTGCTTAAAGCAGGGCGCTGCCGTTGTTGCAACAGCATTTTCAGACTTTCCTTTAGGTAAAAAAGGTCAACCAATAATTTTATTTTATTTCTGATGATGGTTGCGCGTTC
>564206_120_5_1
AGAAAGTTCAGCAAGTTTGCTGGAGGTTGCAAAGAGACTAACGAAGGGCTTTCATAACGACATTTTACAGTTATTGATAAAAGAATGCTTTTACGACAGCAGAACCTATTGGTTTGAAGA
>565854_280_5_1
CTCCTTACTGGGTCGCAGCAACCTGTATCGCATCCACTAGCGGAATATGTTCACCTATAGCTGGTGCTGTTTTAGCAACTTCAGCAGTTATAGTTGCAGCAGTTTTAGTGGGAAAGAGTTCTGGCTCAGCAACAAAGCGAGGGTTAAGTGAGACTATTAATGTACTGAATCATACTATAACACTCACTGATCATGTGCTCAATGGGCAAACATTGTCTAATGGTACTGGTAGTAATTTTGTTACAATAGAGTTTAGTGGGTATGCAGTACATGACACTAT
>566374_120_5_1
GAACTGGCAGAATGACGAAGGTGGAGCAGGAAATTTTGATTCTTATGCTGAAGAGAAGTTACAGAATTTCTTTTCAGGTAATAGGGATTGGAAATACTGCTTTGCTGCTGAGGACACGAA
>566695_122_5_1
TGTTGACGTAGTGAATTACGATCTAGTTTATATGTCATAATGTAGTAAGTTTATTGGACCCTTCTATATGTTATGTAAATGTAATAATTACATAGTTACTGCTTTTGTACATAGAAACTATA
>567840_95_5_1
GTTGCCTGGGAAGCATGGTTTAGCGTGTTGCTATATTATGGTAAGGGGGGTGGTCAGTATACGTTGTGCTGACTGCCAGAGAATATCCTTATTCA
>570182_330_5_1
GTGGACGGTGGGTTGGTGGTAGGAAGTAGAGGGATGGATGGTGGTTGGGGTGGTATGGTTGAATGGGACAGGGTAACGAGTGGACAGTAGGGTAATGGAGGGTAAGTTTGGAGACAGGTTGGCGAGGGTTAGATTAGGATAGCATATCTATGTCACCTTATTGCATGCTGGATGGTGTTAGACAAGGCCGTAGGGACATATAGCATCTAGGAAGTAACCTTGTACGAAAATAGGCAATATTTCCTGTTTGACGCAGATTTTAGCCCAAAGATCTAGCGTTAAGGAATTTTTTTATAGTGGGACATTGCAAACCAAGGAAGTAACTTGATA
>572191_120_5_1
GATGTGGAAATGGATCAAAATTCTGTACCACGAAGTAGCGCAGGAAACCGCGCTGAAGGACTCTTATAGAATAACTTTGGTACCTTCTTCTGATGGTGTATCAGTATGTGGAAAACTGTT
>573031_120_5_1
GTACATGAGGGAACTTCCGAAGAATGCACCTCAGAAGCTGAATTTTCGGGAGATGCGTCAGGGGTTGATTGCCCTAGGACGGCACTGCGTAGGTAGCAGATTTGAAACAGATTTGTACGA
>574090_240_5_1
GGAAGATCTCAGCAGAGGTCTATCCAGCTATCCAACACGGATGTTTAATCTAATCAAGGAGAAATCCGAGGTGCCTTTAGGGCATGTTCATAAAATTTGGAAGAAAGTGGAATCACAGCCCGAAGAAGCACTGAAGCTTCTTTTAGCCCTCTTTGAAATTGAACCAGAGTCGAAGGCCATTGTAGTTGCAAGCACAACCAACGAAGTGGAAGAATTGGCCTGCTCTTGGAGAAAGTATTT
>575918_200_5_1
AGGCAGATCAAAGAGTTGTATTATAAAGTATGGAGCAACTTGCGTGAATCGAAGACAGAGGTGCTGCAGTACTTTTTGAACTGGGACGAAAAAAAGTGCCGGGAAGAATGGGAGGCAAAAGACGATACGGTCTTTGTGGAAGCGCTCGAGAAAGTTGGAGTTTTTCAGCGTTTGCGTTCCATGACGAGCGCTGGACTGCA
>6813_120_6_1
AATTCGTACTTATATGAAAATAAGGCTTGGAATATTAGGTACTTTTTCTTCAATGCCATGGGCTGCCAAGAAGCGTTCAGAACAACCCTTCTCGAACCCTTCTCTTTGAAAAAAGACGAA
>18853_208_6_1
AAAAACATGCTTTTTTATAACCAATGCATGAAGTATAATTTAGGCCCCTTTTGAGTTAAACTACTCAGTGTCGAACACAAGTTTGAGATTTCGCAGTCAATTTTTGGGTTGACTCGATTATTTGCTTTGCAAACTTCTTGATGAGTGGTTCATTGCAAGGATGATTTGTTTTTGTTATTTCTTATTAAGGATATGTAAGATGGTATAA
>32198_162_6_1
TAAAGTCTACAAAATGTGTGGGTTTTTGATATCGATCGAAATTTCACAAGGTGTTCTATAATGACTAACATTTTTGTGAGCAGTTGACTCTCCTTAGTGCACATTGTGGAATATGTATGCCATGTCTCTTAAAGGGGTAAAAAGAGGTATTCTGCATACTAC
>45851_120_6_1
TGACCTTGAGACCTTGCTGCTCTGCAATTGCGGGAGCCGTAACAACCGCTTCTCTTGGTTGTTCAAGGTCAACCTCTTTCAACTTATTTTTTACTTCTTTATCATCTTGCTCCTCTTCCT
>47435_120_6_1
GGGATGGCACGTTTGACTTAAACGAAGAGATCATTCCACTGAAGAACGAGGACGTCGAAGAAGTCCTTGATTGATCGTGCTTGATCTCTGTAGGGTGTTCATCGGCGGCACTTTGGTTTG
>53337_120_6_1
TAGTCAAAGAAGCCAAGATAGAACCACCAATCCAGACGGAGTACTTTCTTTCTGGAGGAGCAATGATCTTGACCTTCATGGAAGATGGAGCCAAAGCGGTGATTTCCTTTTGCATTCTTT
>54783_120_6_1
TTTAACAAAGATTGACCTTTTCTTTTTCTTCTTGGTTTGAGTAGAAAGGGGAAGGAAGAATACAAGAGAGAGGAAAAAAAGGAAGATAAAAAGAGAGCGTGATATAAATGAATATATATT
>58400_124_6_1
CTGGGGTTGCATGAATAAAAATTCTGGGTAAATTGTGGGTGGGTACACTTTGGCAAAGGCTAACCCCGAATTTTTCATTATTTCGGTTTTTTTTCTTTTTAATTTCAAGAAAATGGAAAACTTT
>60054_160_6_1
AAGCCGCAAGAGAGCGTTGGAAGCACGATTTTGAAGAGGCAAAAGCTAGAGGTGACATTTCAATTGAAAAGAATTTAAACGTTAAGTTGTGGAAATGGTATAATGAAATGTTACCTCTAGTGAAGGAAGAAATTAATCATTGTAGGTCATTATTGTCAGA
>67494_120_6_1
AAGTCTATTGGTCAAACGGTCAGTATTGTAGCTACCGAAATTTTTACCACCTCGCTTCAACAAATTTTGGGTGCCACTGTTTTAACAGCCTTGATCAGTTCTATCCAATGGCCGATGGCT
>75881_124_6_1
AGCCCCAGCTTTTGCTTTCTGCTTTTTTTCTTTTTTTTTTTTTTTAGTCGTGGTTCTCTGATGGGGGAGGAGCCGGTTAAAGTACCTTCAAAAGCAGAATGCAGGGTTATTGGAAGCTTTCTTT
>82321_120_6_1
GCAAGTCGCAGATTGAAGTTTTTTCAACCATGTAAATTTCCTAATTGGGTAAGTACATGATGAAACACATATGAAGAAAAAAGCTTTCCTACATATTCAAGATTTTTTTCTGTGGGTGGA
>88959_120_6_1
TTTTGCTGTTGTTGTTGTTGTTGCTGTAACAGTTGCTGCTGTTGCTGCTTGGTGAGCCTAGAAGATTTGTCTTCAAGTTGGTTATTCCTTTTATTGTTCTTTGCCTTCGCTGCCGCTGCT
>89600_120_6_1
ATGTGTTTTATGAGAATTTATTTCATGATTCAGCTGGTTTCTTAGATTGAAATCAGCCATATCTGATTTTATTAATGTGGGCTTCAATTCTTCAAAAGAAAGTATACTTTCCGGATCCAT
>95989_120_6_1
TCCGCCCTTCCCCTGTTCTGTTCATCGCATGTGCATATATATATATAGATATATATATACATTGTACACGGTGCACGGTAGTGAACATAACTATGAGCACGAACAGAGTCCCGAACCTCG
>99284_160_6_1
ATCTGCTAGAGTACCATGGAACACCAGTGATAACTCTGGTAACTTGGTCGGCGGGAATACCAGTCAACATGGTGGTGAAATCACCGTAGTTGAAAACAGCTTCTGCAATTTCAACTGGATAAGTTTCAGTTGGGTGGGCAGCTTGGAAGGAGTAGTATTC
>101433_57_6_1
AGCATGCGAGAGGCCCTGGGTTCAATTCCCAGCTCGCCCCCTTTTTTTTGCATATCT
>106474_162_6_1
TCCAAATGCACATTCTGTTACCCTCTTGTTCGGTATTTTTCGGAGTTCTCCTTTTCTCCTTCTTTTCCTCTTGATACACAGAAAAGTGGGAGAAGGTAGGGGGAGTCAGAGAATGAAGAAAAAAAGGGGACGCGCAAATCCAAGTGAAAATCTCCGGGAGCG
>107362_120_6_1
ACAAGGTCGCTGGTAAGGTTCAACCAGAAGACAACAAGGGTGTCTTCCAAGGTGTCCACGACTCTGCCGAAAAAGGCAAGGATAACGCTGAAGGTCAAGGTGAATCTTTGGCAGACCAAG
>115291_120_6_1
AACACCAAGTAAACCACCCATCATGGCACCGCCGTGTCCACTACCTTTACTGGTGCTTGGCGCAGTTCCATAGTATGCTTGCTGTGGTGCTGCTGCTGGCATAGGGGCTTGTTGAGGATA
>118235_120_6_1
ACGGAGTGGGAAATTGGTCCACGCAAATATTCTAAAAGATGCTGATCAGATTTGGTCGGTTAATTTTAAGGGCAAAACACTTGTTGCAGCAGTTGAAAAAGATGGACAGAGCTTTTTAGA
>129136_120_6_1
AAGAAATGGCGAGAGGGCCTAATAAAGTTTTGTTAGTTCCATATTTAGTCGATTATGTTTTACCATTTCTGATCGGATTAGTGAAACATAAAGATGTTTGTGCTCTTGCCAGTTTAGATC
>137704_90_6_1
TATTATCATATACAGTGTTAGATGATGACATAAGTTATGAGAAGCTGTCATCGAAGTTAGAAGAAGCTGAAATGCAAGGATTGATAATGT
>137939_120_6_1
ACTAGTATTTACGTTACTAGTATATTATCATATACGGTGTTAGAAGATGACGCAAATGATGAGAAATAGTCATCTAAATTAGTGGAAGCTGAAACGCAAGGATTGATAATGTAATAGGAT
>152798_120_6_1
CCTTCTCATTCTCAGATTCTGAAGAAGAGGATCCGGAAGAAGAGGATCCATCATCATCTGAATGATGGTTGCACTCTTCTTCATCCTCATTTTGTGGATGAAAAATGCAGCATATCTTGG
>162199_120_6_1
GGATAGTTTTCACAAGAAAACAAGCGCAAGTGGTTTAGTGGTAAAATCCAACGTTGCCATCGTTGGGCCCCCGGTTCGATTCCGGGCTTGCGCAGTTTCTTTTTTTTCTGATTTTTATTT
>180053_120_6_1
TGTAGGTACTCTTCAATGCCTACTAGTATGGAATCTAAAGTTGACTGTTTTGACAAATCAGTAGTATCTGCAGGATTTGAAGAATTACGACCTCTTCTATTCGTGGTTTTTTTCTTTTTG
>182898_191_6_1
ACTATGTGTTATGTAGCTGCTCTCATCGCTGCTGATAGTAGATCTCTCGCGCAAAAATTACTCAGGCAAACCTTTACTATACCTACATATATATATATATATATGTATATGTATGTGTGCAAGCTTTTCAGAGTGGTGCACTGACATTGACCGGGCCACTCATTCCACCCCACATCCCCCAGATCAGGGGG
>220632_120_6_1
GGTGATCAACTGGATTCATGGCAACACCACGGGTCTTTGGCCAAGAGTTTCTCTTCAATCTGTACTTGTGGAAAGCACGACCAGCCTTCAACAATGGTTTGTCAACTCTACCACCACCGG
>220832_120_6_1
TCGTCTGGGTTGTGACCGATGATAATAACGTAGTTACCGGAAGCTCTGGCTAGGGCACCTCTGTCACCTGGCTTTTCTTCAACGTTGGAGACAATGGTACCTTCTGGGACAGAACCCAAT
>250860_120_6_1
AGTGAATGGTACCATCTCTGGAGAATTCTGCATTGATTACCTCCTTGATAGAGATCAAAATACCATTGTTCTCTGGGACATCCTCCTCCGGAGGAGGTGGAGTGCCAGAAGAGGCTGAAG
>255408_119_6_1
TTTTCTTTTGTTGGTTTTTGCAACCAGAGTATTTTTCCTGGTTGCTCCAGTAAGGTATTTCGCTATCTTCCAACAAACGGGGCACACGTGCGGGAGTTTCAAAGGGGCAGAATAGTGGG
>258696_120_6_1
AATCAAGTCACTTGCTGATTGTGTAATAGTGGTGGTTAAAGAAAGTACAGTAAGTTTGCTTGAAATACAGGCAGGATTCCTGGAATACTGCCTACTACTGCTTATTGAATAGAGTGTAAT
>261565_121_6_1
AATCTTAGTAGTAATGGTCACTTCTGATAGTTTCGAAAAAGGAAAGAGGAGATGACTATTGAGTCAAATTTTTTTGACGGAAACTTAGCGACCGAAAAATATATATGATAATAAGAAAACG
>268349_431_6_1
GATTTCTTCTCGAGTCATATATACTATTACATGAGTTCGAGTATGGTGTTGTTTTCTTTAGAATGTCTTATCAAGACCGACAATTCATACAGGTCGAGATATGTAAAGTCTACATGCCGAGCTAGGATGAGAAAAAAAGTATACAAATTGCAGGCAAATAAACACACCAAAAGATACTAAAAAAATCTTTTAAAGTTTTGGTTAGTTATTGGGGATCATCATGCATTTAACGACAACAGAGAAAAGAAAAACAAAAAAAAACAATACAATGTAAAAAGCAGTACTATGTAGGAATAAATCCTGCCTCAATTGCAGAAAAAAAAAGGTATGCGTAATCTAAATAAGATACTATGTATTGATATTTCATATCACTAACTTCTCTCAGATCAAATATGATTTAAAGGAGCGATTTCTGGACTGTACAAAAAAAA
>4944_160_7_1
GCAGATTCAGGTAGTACTCATGCTGGACTGGAGCTGTAGTTACATTGGTAGCAGATGCTTTAGATGGAGTTGCTACCACTGCTGATACGATTGCTGGGGCAGCGGCTTTGACGGCAGCAGCGGCAAAAAAGATCTACTGGATATATTGCTACTATTGCTG
>6349_240_7_1
ATCTGCTGGAGTACCATGGAACACCGGTGATCATTCTGGTCACTTGGTCTGGGGCAATACCAGTCAACATGGTGGTGAAGTCACCGTAGTTGAAAACGGCTTCAGCAACTTCAACTGGGTAGGTTTCCGTTGGGTGGGCGGCTTGGAACATGTAGTATTGAGCCAAGTGAGCTCTGATATCAGAGACGTAGACACCTAATTCAACCAAATTGACTCTTTCGTCAGACTGAGCTAGAGTGG
>17016_121_7_1
ACCTTGAAGTATATATATATTTAATAATAAATACATTATTGGAATGGCTAGTAAATTTTGACATAAACATGATTTCCGAACGAATTAAAATACAGTTGATTTAGGAGAAAGTATCAGTACA
>24094_120_7_1
AAGGGTTTGTCCAAGAAGGGTGGTAACATTCCAATGATTCCAGGTTGGGTTATGGATTTCCCAACTGGTAAGGAATCCGGTGATTTCTTGGCCATTGATTTGGGTGGTACCAACTTGAGA
>80614_121_7_1
AAAAAAAAAAAAAAAAAAATCAAAAATGTCTCTCTAAAGGGTGATTATAAAAAACTTGGTTTGGGCAAGTTTTTAGCCTCCCTTGGACCATTAGTGGCGAAAGTGGAGCCTGCATAAGAGT
>107361_120_7_1
CAACAGAGTTTGTACCGTCCTTTGTTTCTCTAACAGTGACGAAGTGGTCACTCTCGAAAGTAGTTGATCTGAAGTCAAGGAATTGAGGGGAAATTCCTAAGGACATCAGATCGACCAATT
>112041_120_7_1
TGAATGCGTTGAAGTTTTCAACTTCTGTGAAGGAGTTAAAACAACCACTAAACAATCTCGTTCAAAAGCTCTAATTACTTGTATATTATTTTATACGTTTATGTCTATTTCAATGCAATT
>114991_115_7_1
CAGTATATTATCATATACGGTGTTAGACGATGACATAAGGTATGAGAAACTGTCATCGAAGTTAGAGGAAGCTGAAGTGCAAGGATTGATAATGTAATAGGATAATGAAACATAT
>136854_120_7_1
AAAATGACAGAATTCGCTTATCTTCTGTTCAATTAACCGGAGAACTATTGTTCCAAGTTACTGGTATTTCCTCCAGGAACGAATTTTCTGAGGAAGATGGTGATCATAATGGTGAATTCT
>148315_120_7_1
TCTTTCTGTCTTCTCTGGATCTGACTCTGACAATTCTGGCGTGAATAGCACAAGAAACACAGTAGTGTAACTTGTTGTAAGTCTTTGGCAAAGCGTATTCAGGGTAGACAGAAGCTTCGG
>156340_120_7_1
TGTGCTCACGGGAATTATATTGTGTGAAGCACATGCCACACTTTCCAAAAAAGAGTCAGAATGAGTCAGCCGGATAACCAAACGCGGACTGTGGCGCCACGGAAAACAGTGTGGCAAATT
>161669_74_7_1
AACGAGATTGTTTGGTGGTGCAAATCAACAGCAGCAACAGCAACAAATCACATCTTCCCCACCGTACAGTCAAA
>166622_123_7_1
TGTATGCCCTTTTCATGTATAAAAGAAGGGTAATTTAAAAAAGTTTATAATCATCCAGATTCCTTATTTTTTTTCTTCTTTCGCCAGGTGTTTTACCCAGCTAAGACTAACCTTGTGGTTCAG
>167554_168_7_1
ATTTCTCGAATATGCCTATAAGGATTTTCTCGAAAGAAGGGCTTCGGGAAAGAGGCGCCTCAGGCAAAAATGAGCAAAAAAAAAAAAAAAAAGAAAAGATTCGAAGATCTATGAAAAATTTATGCAGATTCGTTGAGAGTTATAAGGATTTTACTCTTTATGGTTATA
>172183_120_7_1
AAATGATAGGGAAGTAATGTCACTCCTACTTTTGTGTTTTCTTGAGCTTTTGGCAGGAGAAAAGATATAGGGATTTGGAAAGGTTTCTGGAATCAAATCATAAAAATGACAACGATAATT
>173425_160_7_1
AAAACCTATATTTTGTCTTTCTTCTGATGATTTCCTGGGATTTCTTTTTGTCCTCGTTCCCTTCCTGAGTGGAGGGAAAATCCAGTCTTCCAAAACCTGGGGGGGATTTTGATCTATTCCTCAAGTTATCAAACGCAAATTCGTAGTCCGAATTTTGCGA
>190522_120_7_1
TTGCTTCGTCTTGTCTTGCCCAGTCGTAAGGATATTATTATAGTTACTAGTATTGTTATAAATGGGAATGGAAAGAACGGGGCGAGCAAACACTATTATGATGGTGTAGAAAAAGAGGTT
>198968_88_7_1
CAAAATCTCCTTAAAATTTAAGGATAAAACCATTTACGACATAACCTATGATGACTATAAAAGCATTGATTTTTAGACAAAGGCATCT
>201695_120_7_1
ATATGTGGTGGGTCTGGTATATCTTTTGCCCTACCACTATTTAGGCATTTTTTTAACAAGGAGAATGTAAAATACTTGAAAATGATCTGGCTGATAAAAGATTACTCTGAATATGAACTT
>205520_130_7_1
AATAAGTGGTTGTTTGGCCGAGCGGTCTAAGGCGCCTGATTCAAGCAATATCTTGACCGCAGTTAACTGTGGGAATACTCAGGTATCGTAAGATGCAAGAGTTCGAATCTCTTAGCAACCATTATTTTTT
>247051_120_7_1
CCTTATTGTATGGAGATGAATATGTCTTACACAAATACGGATTTTTCTATACAATGTTCAATGCCAATCATTACTGGTGGAACATTGTTCTTTTATCCTACATTTTTGTAAAATCATTAT
>254622_160_7_1
GGAAGACTAATTACATATCATAAAATGTCTAAGATCACCTCTTCTCAAGTCAGAGAACACGTCAAGGAATTGTTGAAGTATTCCAACGAAACCAAGAAGAGAAACTTCTTGGAAACCGTCGAACTACAAGTCGGTTTGAAGAACTATGACCCTCAAAGAG
>272298_67_7_1
ATATATATATATATATATATATGTTTGTATGTATATATATATATACGTATATATATCATATATACGA
>277737_120_7_1
ACCAAACTAGGTAGATTAGTCAAGGCTGGTAAGATTACCACCATTGAAGAAATCTTCTTGCACTCTTTGCCAGTCAAGGAATTCCAAATCATTGACACTTTGTTGCCAGGTTTGCAAGAC
>311157_123_7_1
TGTGTTTTGATTGCGAACTTTGTATTACCATCTCACTGTTGAGACGGCTTATTTGAGGTAATAGCTCGAGTAAATGTACTCTTCCATCGCAAACTGAGCAAAAAGAAAGTGTGCATAGCCTTT
>311560_120_7_1
AGCACCCCGGTGGTAGAGGTATGGCCGGTGGTCAACATCACCACAGAATTAACATGGATAAATACCATCCAGGTTATTTCGGTAAGGTTGGTATGAGATACTTCCACAAGCAACAAGCTC
>316812_120_7_1
ACATGTTCAAGTAATTTGTGTTAGTGGATGACCATTTAGGGGCTGCTGGCCTGGTTACCGGGAGTTTTTCTTGGATCCAAGCTAGCTTTTCCGTCTGATTATCCTTAAGCTTCACAAATT
>319769_93_7_1
TTCATAAAGAAATTAGCCATCTTAGTATAGTGGTTAGTACACATCGTTGTGGCCGATGAAACCCTGGTTCGATTCTAGGAGATGGCATTTTTT
>344791_132_7_1
TTTTCAGTACATTGGTTGGCCTGGCTTGAGTTGCAACCAGTGCCAAGCATCAGCGTTGGCCTCTCTCTTGTACATTGGTTGGCCTGGTCTCAAATTTAACCAGTGCCAAGCGTCGGCAACAGCCTCTCTTTT
>346107_120_7_1
TTGGACTGGAGAACAAATTTATCGATCTTGGGTGCAACAGTCTTTCTGTCGTCTGTTTTTTAGCAGATCTAAGGGTTTACCTTCGTGTGCCCGGATGAGGACCGTTGCAAGGATTGATAA
>352201_121_7_1
GGCTTAGTGGTAGTAGAGGCATCCTTTTTTGGTGAAGGTTTGATTCTTGAATCTAAGCCCTCGGAAGTAATTAGGGGAGACAGGATGCTGATCAGCGACATTTCTTGCAATTGTCTGTTAA
>362679_160_7_1
TAAAGTAGGCCAATGAGGGTTATCCAAGCGCATGACATTAAATGAGCGTTCAAAGGTACACCAGTGTGTGGGTTAACTTGCGACCATAAACGGGATAATGGAAGACCATTGTCCCTGGCAAATGACCAACATAACCTTGCCTGCCAAGTGTGACAAGCAA
>387822_120_7_1
AACAATGGGCCGAAACAAAAAGAGCTTACAGAGAAGCCAATTATTTATTGGGTGATATTGTCAAAGTTACCCCAACTTCGAAGGTCGTTGGTGATCTGGCACAATTTATGGTCTCCAATA
>398715_120_7_1
GTCGACTTAACGGAAGCTAATATTTTGGCTACTGGTTTGAATAAGAAAGCACCAAGAATTGTCAACGGTTTTGGTTCTTTAATGGGCTCCAAGGAAATGGTTTCCGTGGAATTCGACAAG
>405472_79_7_1
AGCTCGCGTGGCGTAATGGCAACGCGTCTGACTTCTAATCAGAAGATTATGGGTTCGACCCCCATCGTGAGTGCTTTTT
>423087_135_7_1
AACAGATAAGTGGTTGTTTGGCCGAGCGGTCTAAGGCGCCTGATTCAAGAAATATCTTGACCGCAGTTAACTGTGGGAATACTCAGGTATCGTAAGATGCAAGAGTTCGAATCTCTTAGCAACCATTATTTTTTT
>437749_120_7_1
GTGATACCCTTCTTGTGATGCTTTCTGAATAAGACAGTCCAAGCGATTCTTCTTGGGTTCTTTCTTTGCTTGAACAAAGAGGCAGATTTGGAGTTTTGGAATCTGAAGATTTTGGAGTCA
>448382_120_7_1
CATACCCAATTCGATGATATCTACACCACCATCCTGGAAACCCTTGAGAATAGGGACAGTGTCTTTGACTGTTGGGTAACCTGCGGTCATAAATGTGACCAAGGCGTTCCTGTTTTCTTT
>449116_120_7_1
TGGGAGACATCATGTTGGTCAGCGGCGTGCCCATAACATTTGTGGGCGAAACGCTGTTAATCATGCTAGGAGTTGGGTTGGGTAGCGCGGCTGCCATCGATGCTGTTATTGGCGTCTGGA
>449597_120_7_1
CAACGGTTCCAAAAGCTGGAAACTTCTGTCCCTGTTATCTGCAGTCTTCAAGTATTCTGGTACAGTGCTGAATAAAGGTTGCAGTGCTTCTAAATGCGAAGACAAAGTCTGGAATCTATC
>465508_134_7_1
AAGACATCTTAATTCCAGACAGTCTATTCTCTGTCTATTTCTCTTTGTGACTGCAAATTTTAATTTGTGACGCCTTTTCTTATTACTCATGTATTTGTCACTCTTGACGATTGTTTTTTTTCTATATTTTTTTT
>472422_243_7_1
TATGGTCCTGCTATCATGCTATTGTTGACAATGAAAGAGTGGCTGATCATGTGTAATAGGCGAATAAGGTTGTTTTGAAGAGCTTTAATTAGCGCCTCTTATTGCCACTCATTAGGTCTTGAACAAGAAAAGAAACTCCATTTAGGGTATGCGTCTGTTTCCAACAAAGCCCTATTGGACCCTGAGAATGTAAATCAGGGCTCGTTTCTTCTCGTTTAATAACTAAACGAGACTCATTTCTTT
>476550_120_7_1
TTGCCATCGGAATCCAAAATTTTTTGATTTGGTAAATCGACGCAGAGCTTACCACCCTTATTAGCAATAGGGATCAATTTGTCAATGATTATTTGTTGATCCAATCTAATAGGTAATAAG
>482699_160_7_1
TCTTATCTTCTTATTCTTTTCAATGATTTTCTTTAACTAGCTGGGGTATATTTTTTTTCTTTCTTTTGAATGTGTGTATAAAAGAGAGAAAAAATGGTTATTTTCCAATTAATTAATTATTAACGATTGTTAAAGAAAAAATTTATCAACGAGGTTGATA
>483225_262_7_1
AACAAAAAAGCAATGGATAAACGGTCTCGAGAGATTTTTCATGATGGAAAAGGAAGGAAAAAAACCCGAAAGGCATATGGATAACATTCTGAAAATGTCTATTCCTGTCAAAAGCATGTCAGAGGTCTCGAGGCCTGGAAGTGCCGCATTAGGAAATACAGATGCAATGCGCGCGAGTTTACGAAATTCTCGCAGGAGTTTCTCCGGCCATGTGCGGCTGGTTCTACGTCTCGTGTATGGGTTTATTTCTGCGGTAATTATC
>525523_160_7_1
GGTCGACCGTCCTGCCTTAGGTAACTTCCCATCTAAGGATTTAGACAAGATATTGAAGCAAATATTGAAATCTGCGCCAAAGGGTCAAGATCACGTCTGGTCAGGGCTTTCCGGTGCAGATGCCAATGAATTAGCGTTCAAGGCTGCCTTTATTTATTAC
>526975_87_7_1
GCTTACTCACCGAACAACTTTCTGACTCTCTTCAATACAGAGTCCTTTTCAGGGTCGTAGGGATGATCTTTAGATGGAATTTCTAAA
>528715_124_7_1
AGGCGGGCGGAGACGGAGACGCAGCCGAGATCTATTTTTACTCAGCGGTAATATTAGATCATGGCTAGGGGGATCTGGAAGTACAATGATGTGCTCTCCCCCTCTCAAACACAACACCAGGATG
>531615_88_7_1
CCGTGATAGTTTAATGGTCAGAATGGGCGCTTGTCGCGTGCCAGATCGGGGTTCAATTCCCCGTCGCGGAGATATTTTTTATCATCAC
>535258_116_7_1
ATTATCAATATATTATCATATACGGTGTTAAGATGATGACATAAGTTATGAGAAGCTGTCATCGAAGTTAGAGGAAGCTGAAGTGCAAGGATTGATAATGTAATAGGATAATGAAA
>535794_121_7_1
AACTAATAGTTATATTATCAATATATTATCATATACGGTGTTAAGATGATGACATAAGTTATGAGAAGCTGTCATCGAAGTTAGAGGAAGCTGAAACGCAAGGATTGATAATGTAATAGGA
>539705_50_7_1
TGATTGCAGCTGTAAAAGCAGTAAAATCAATCAAACCAATACGGACAACC
>541561_102_7_1
AATATAGATTCCATTTTGAGGATTCCTATATCCTCGAGGAGAACTTCTAGTATATTCTGTATACCTAATATTATAGCCTTTATCAACAATGGAATCCCAACA
>541837_134_7_1
ATTTTCACAGATTACCATCCGATATAGTGTAACGGCTATCACATCACGCTTTCACCGTGGAGACCGGGGTTCGACTCCCCGTATCGGAGTGTTCTTTTTCTTACCTCTTGAAAAAGAGGTAGTAAAGTCAATAT
>544562_54_7_1
AGCAGAAAAAGAAAAAAATCTCCGCGACGGGGAATTGAACCCCGATCTGGCACG
>545320_161_7_1
GTATATGTTAGTGAAAGTTTTAGGGTTCTTGTGACAAACTTCACCAACATAAACATGGCCTCTTCGAAGATCCGTAGATTTTGCATTTTTGCGGTGGTTTATGGATTCAAAGCGAGGCCTAAATTAACGATCATGTCTTTGCTATTATATCAGAGGGCATA
>546808_160_7_1
CATAACTACGAAGTCATGTCGGAAGACGTGAAACACTTTATCACAAAGCACGAATTAAACACCAATGGAGGCCCTATTATAATAGGACACTCAATGGGTGGTAAAGTTGCCATGATGCTGGTCCTGAAAAACCCGCAACTTTGTTCGATGTTAGTCTGTA
>556557_120_7_1
AAGGTCAACGGTGCTTCCGTTCCAATTAACTTGCACCCATCCAAGCTTGTTATCACTAAGTTACACTTGGACAAGGACAGAAAGGCTTTGATCCAAAGAAAGGGTGGTAAATTGGAATAA
>562454_160_7_1
GTTCTTGCACAAGGTGACTGAGGTTATTCAATAGCGGAATAGCTTCACTGACTGCGTGTATTTCTGCTTCTGTAGTTGAAGTGCATGTTAACGAAGCCTTTGTCGACTTTCCTCCAATCACTTTTCCGTTGAGTAGGAAAATGTTACCAATTTGTGACTT
>563908_120_7_1
TCAGTTTCATTATCTTCTAATGATCTTTTCTTACTGTTGATAGTAGTATAGGCATTAGAGTCACCAATACCACCCAAACTGGAATTAGTTTGATGAGAATTTATCGGTGGGAGTTCTTTA
>567175_120_7_1
AGATGGATTGGCTTGGTTTTGGGTCATCATGCACTGCTGTGGGTACGGCCCATTCTGTGGAGGTGGTACTGAAGCAGGTTGAGGAGAGGCATGATGGGGGTTCTCTGGAACAGCTGATGA
>569350_160_7_1
GTTCTTGCACAAGGTGACTGAGGTTATTCAATAGCGGAATAGCTTCACTGACTGCGTGTATTTCTGCTTCTGTAGTTGAAGTGCATGTTAACGAAGCCTTTGTCGACTTTCCTCCAATCACTTTTCCGTTGAGTAGGAAAATGTTACCAATTTGTGACTT
>574096_160_7_1
TTGTTGGTAATGTGCCCAGTTAGAGGCCATAGCTTTGTTTGGGGTCATCATGCCGTGCTGTTGGTACTGTCCATTCTGTGGAGGTGGTACTGAAGCAGGTTGAGGAGAGACATGATGATGGTTCTCTGGAACAGCTGATGTCCCAGGTGTTGTCTCTTGT
>590435_120_7_1
TGTGGAACCGGATTACAAAGCGCTGAAAGCTCAGCAAGATAAAGAAAAAAAGAATTCTTTTGGTAAGGGCCAAGTTTTGGATCCCTCGGTGCTTGGCCAGGGATCGATGTCCACAAGAAT
>610324_160_7_1
CGATTAATCCGTTATGCATGTACATTTTCTTGTATGCGTACGCCTGTGTATGCATACTTCTATATAATATATAATACAGGAGGATCTATTCTTTTTTTTCTTCTTCTCTTCTTCTCTCCCTTTTTTCTCTCTCTTCGTTTCTTTCCTTCCAGTAAATCTT
>619673_120_7_1
GAGGATGAGGTTCTACAGCTGTAGTTTCTGCCGTAACGTCTGTCTTCGAGGACTTATCTACGCTATGATGTAGCTCCTCTTCAGCTATGATACTGGAGTTAGTATCGTCTGAGTATAAGT
>638533_120_7_1
TTTGAGTCAATACGTGGACGTGGAAAAGGCTTAAACAGATCATAGAATAAAAAGTGTCTTTATGGTTAGGCAGTATTGTCATATTCATGGCGGATAATTCTTTTAACGCGAGGATTATCA
>640545_130_7_1
CAATCATGAGTGCCTGCGGTTTCCATATTGGAACGGCACCTTCCTTTTTTGGAAGTCACGTTCCTGCAGCGCGTTTCTTTTTTTTTTTTTTTTTTTTTTTTATTTTTCGGTTTTTTTCGCACGTTTCTTT
>648787_120_7_1
CCAGATAATTGTTCTAAAACCTTGGAGGCTCTGGTTAATCTGTCACCAGATTCACCAACGGAGATGTTCAAGACCAATTTCTCGATCTTCAAATCACGCATAGGGTTTTGGGCTTTAGTA
>661753_83_7_1
GCCTCCTTAGCTTAGTGGTAGAGCGTTGCACTTGTAATGCAAAGGTCGTTAGTTCAATTCTGACAGGTGGCATAATTTTATAT
>678045_87_7_1
AGATGTGGCATACTTACACTTTTTTTTTTCTTTTTTTTTTTTTTTTTTCGCCTTTTCTCATTTCTTGGCTCCTTAATAGCCAAGAAA
>696131_120_7_1
CACCGATAGTGGGTTGATTTATCCGCCAAAATTGGATCTTAAAAAGGATAAAATCATAAGTGGTTTGTCATCATATATTCTAGAATCCAGACAAGAAGACAGCCTACTAAAACTTGACCC
>700679_91_7_1
GGTACTCTGGCCGAGTGGTCTAAGGCGTCAGGTCGAGGTCCTGATCTCTTCGGAGGCGCGGGTTCAAACCCCGCGGGTATCAATATTTTTT
>727489_120_7_1
TAACTCTGCTATCAGAAAGTGTGTTAGAGTTCAATTAATCAAGAACGGTAAGAAGGTCACTGCTTTCGTTCCAAACGATGGTTGTTTGAACTTTGTCGACGAAAATGATGAAGTCTTGCT
>736344_127_7_1
AGCTCGCGTGGCGTAATGGCAACGCGTCTGACTTCTAATCAGAAGATTATGGGTTCGACCCCCATCGTGAGTGTTGTTTTTTTAAATAATTTCCTGGCTGAAGGGAATAATGTTGTTCAACAACGAA
>739116_92_7_1
CGAAAAAAATAGGTCTCTTGGCCCAGTTGGTTAAGGCACCGTGCTAATAACGCGGGGATCAGCGGTTCGATCCCGCTAGAGACCATTTACTT
>739341_121_7_1
TAAGAGGTTTGGACACGTTCTTAAGGCTAACTCCACATTGCGATAACAAGATTAAAGTGAGCTCCTGCTCATTCCTAATTGGAACTCATCATGCCTCCCATCAAGGTGGAGCCTGGATTTT
>748419_120_7_1
TTGGGCATGTTACAATTGCTTGTTTAAATAATCTAGGTTGGTCTCTTAGTAAGGATAGCAAGTTGCGTGTACGACTCAATGGAAACAATGGGTGTGTCAATAAAAACGTTAAAGTTTTTG
>752692_120_7_1
AGATGAAGAAGTAGGGCTTTTCCATAAAGCGAAAATTCCGGTTCTTTCCTTTCGAGAAGGTTCCTGAAAAGGGACCTTGGGAGCCTTGCTTGGATCGATTGGGCTTTCATCTTCTTCGGA
>771619_120_7_1
TAGAATGGCTATCGTTCAAAGGCGCTTGGGGCGATAAACAATTAAGACCTAGGGATCCCAGACAAAAATGGTGCCCATTTCAATGGAAATATATTGACGGACCAAAAGGTCCACTATTCA
>779621_87_7_1
GGGCGGTTAGTGTAGTGGTTATCATCCCACCCTTCCAAGGTGGGGACACGGGTTCGATTCTCGTACCGCTCAAGATTACTTTTTTAA
>784225_119_7_1
CGTTTAACTGGAGGATAGTCTAAACCATAGGTTGTAGTTATTCTCAATGATCTGATCTGAGATCAAATGATCATCAATTAGATCGTTTGATCGTGGCAAGTTGTTTTCGTAACCCAAAT
>784664_120_7_1
AAGTGGGATAATAATTTCTCATTAAGAGGGTTCGAATCCTTCAGCTTACAATCTTCGGAGCAATATAACTTATTTGATTGTAAACTGCTCTTGGTTTCATTGTCCCTTTGGATCTTCCTG
>784872_119_7_1
TGATATGCAAATCGGTAAAGAATACCTGAAAGGAGTGGAGGGATAAGAATAAAGTAATTATTCTCGAGCTTTTTTTATAAGGAAAAAAAGGAGAATCGGTAGCGGAGTATTGTTTCTCT
>807211_456_7_1
CTTCTTCTTCTTCGGCGTCCTCAGATTTACGTTTCTTATCGTTAGACTCTTCCTTTTCGCTTTCGCTATCAGAAGATGAAGATGAGGATGAATCAGAGCTAGAAGATTCTTTTGATTCTTCCTTCTTGGTTTCTTCTTTTTCTTCTTCTTCTTCTTCGTCGGAAGAAGAGTCAGAGGAAGAGGAAGAGGAATCCTTGGATTCTTCCTTCTTGGTTTCAGCTTCACTTTCGCTGTCAGAAGACGATGAAGAAGAGGATTCAGAATCAGAGGATGAAGATGAAGATGAAGATTCAGATTCAGACTCAGACTCAGATTCAGATTCAGATGAAGATGAAGATGAGGATGAAGATTCGGAGGAAGAGGAAGAGACGGCCTTAGCTTTTTCTTCTTTGGCTTGTTTGGAAGCCTTAACTTCCTTCTTGTTACCTTTTACTTTAGTAGTCTTAGCCATCTTAT
>809562_121_7_1
CAAGATAGTTTTTTAGACGACTGAGGCCGAAGATAAGCTTTATATATATGCAAGTCTATTTTTGTACGGGCGAAACCATCTAAGCCAACGATAACAATAGCCAGCTATGATCGTTGAGTAC
>809763_127_7_1
CCTCGGATTTCCGTGGAAACGCATGGAAAAATTGATCCGGGCTGTGAGGGGAGTCGAGTCAGTCACTTTTTGGCAACTCTCTCCGTCATGACCACTACTCCGCGGTAGCTGCCAAATTTGGTATTTC
>809971_124_7_1
CATTATGGTTTTTTGGTACGTGTTGAACACGTTGCTTACGATCTTGGTAGGGGCGGGCTGTGATGTGAGAGCCACAAACCCGCTTCCTCGTTGTGGCTCTGGCGCTCCGTTTCTTCTTTCCCCC
>811483_119_7_1
ACTAGTATTTACGTTACTAGTATATTATCATATACGGTGTTAGAAGATGACGCAAATGATGAGAAATAGTCATCTAAATTAGTGGAAGCTGAAACGCAAGGATTGATAATGTAATAGGA
>818003_160_7_1
GTTCTTGTATCAGGTAACTTAGATTATTTAATAATGGGACAGATTCACTTATTGCGTGTATTTCTGCTTCCGTAGTTGAAGTACATGTTAATGAAGCCTTGGTGGACTTTCCTCCAATTACTTTTCCATTAAGTAAATATATGTTGCCAATTTGTGATTT
>819457_120_7_1
TCAGTTTCATTATCTTCTAATGATCTTTTCTTACTGTTGATAGTAGTATAGGCATTAGAGTCACCAATACCACCCAAACTGGAATTAGTTTGACGAGAATTGATCGGTGGAAGTTCTTTA
>822724_120_7_1
AGATGGATTGGCTTGGTTTTGGGTCATCATGCACTGCTGTGGGTACGGCCCATTCTGTGGAGGTGGTACTGAAGCAGGTTGAGGAGAGGCATGATGGGGGTTCTCTGGAACAGCTGATGA
>823487_80_7_1
GGTTTCGTGGTCTAGTCGGTTATGGCATCTGCTTAACACGCAGAACGTCCCCAGTTCGATCCTGGGCGAAATCATTTTTT
>829998_120_7_1
AGGTTATATATGGTGAGCTTGTCGAAGGTGAAAGATCACAATATAAATTTACTAACGCAAAGGTTGGAAAAGTGGGATACCGTTACGGTAGCGGAAATAGGGATAACAAGAAAGACAGAA
>843905_160_7_1
GAACCCAAAAAAATAAGGCCACAGAACATCATCTGGGTCTTTTGAAGGGGAAATTGGCTAGATACAGACAACAACTGCTAGCTGATGAAGCTGGTAGTGGTGGTGGAGGAGGGTCTGGTTTTGAAGTGGCAAAATCAGGTGACGCTAGAGTAGTTTTAAT
>845645_93_7_1
AAATAACAAGCGCAAGTGGTTTAGTGGTAAAATCCAACGTTGCCATCGTTGGGCCCCCGGTTCGATTCCGGGCTTGCGCAATGTTTTTTCCAT
>856757_120_7_1
TCGCACGCTGAAAAGCGCGTTCTCGTGCGCCGCTTTCAGTGTGCTAGAACTTGCACTGTCCGGTTTCCGGTGCTTGGTGTTGGGTGGTCGTACCTGCTAGTTCCATTGGTGCGGTGTATG
>867939_120_7_1
GCAGGGGATCTCTTGTCAAAAAGGATGATCCTGAGTATGCTGAAGAGAGAGAGAAAATGCTTTTGCAAATCGGTGTCGAGGCCGATGCTGGCAGGAGCAATGTTAAAGTAAAGGACGAAG
>876394_102_7_1
GAATAGCCTTGTTGGCGCAATCGGTAGCGCGTATGACTCTTAATCATAAGGTTAGGGGTTCGAGCCCCCTACAGGGCTTTCTTTTTTTCTTTAAAACACGAT
>884226_119_7_1
AATATTTTGGTGCTGGGATTCTTTTTTTTTCTGGATGCCAGCTTAAAAAGCGGGCTCCATTATATTTAGTGGATGCCAGGAATAAACTGTTCACCCAGACACCTACGATGTTATATATT
>903412_136_7_1
GTGGAGGCGACAAAAAGGGTTGGTTGAAGGGAGAGAGAAAGAGACGCACAGAGATTGGAGGAGGGGCTCAGTTCGCTGATTGTTTCTTCTTCTGTGTTAGGTTTTCCAAAGTTAACCTGTCGTTGTCGTCGTCATC
>916315_120_7_1
TGTCCCGTGATATTTTGAAATCTGAGACCTGTAGTATGGTAATTCCTGAATTACATCTTGATATTCAAGAAGGTACATTGGGTGGTAGATTCACCACTTTGGAAGGTTTACTAAGACAAG
>921090_116_7_1
TTATACTAACTTTTTCTTCTTTAATTTTGTTTCAGGTTCACCAAGAACCATATGTTTTCAACGCAAGACCAGATGGTGTCCACGTTATCAACGTTGGTAAGACCTGGGAAAAATTG
>928615_120_7_1
TTTTCAAGGGATTGACAGCCCTGAGGGCCCTCAGATGCCTCACGATCAGTAACACAGCTCGTCAAACATTTAACCTAGTTATGTTTGATGGTTTAAATAAAATTTTTGAAGCTGGGTTGA
>929902_120_7_1
ATACGGACTGTGGATCAGAGACATATGCCTATTTGTTATTAATGTCGTGGAATATTATTTCCATGTATATTTTTGTGAATATGTTTGTTTCGTTGATTATTGGTAATTTCAGTTATGTTT
>935425_160_7_1
AGTTGATTTCTTTGGTTTATGATAACAAGATTTCGGTACCATTATATCAAGAAGCTGAGGTACCACAAGGAACTTCAAATCAAGTCTACTTAAGCCAATATTTGGCTAATATGTTAAGTAATGCATTCCCCCATTTAACATCCGAACAAATCGCAAGTTT
>944869_291_7_1
AATGCCTCTATGTCACCTTCAATAGAAGTTTCCCTTTTTATTTCGACTTTTGTTTTTGTATTTTTCGGCGTCTGCCTTGTTCCATTTTTAAGGCGCCAAAAATAAAATAAAATGATGAACGATTAGTACTCAAAGAACACTTTAATCCTTGGAAACAAAAAAATAAAAAATCAAAAGTTGAAGGAAGGTCAAATTTTCTTCCTCCAACGATAATAATACTTGCTTATATAACTCTTTTAAAGTTTTACAAAACTTTGGATCAGAAAAAAAGAAAAAAATATGGCTACTCCC
>951274_206_7_1
GACATTAGAAAAAGAAAAAAAAAACAATCTGCGAATTATGCATTTCTTTTTTTCGCTTTTTTATTTTCTTTTTTCTTTTTTTCGACCTCCAATAGGGCTTTGGAAGCCCTATATGTAATCTAGGGTAATGACATATGTCACGTGCTTTAGGGCTTGGTGCCTTTATTTTTATGATTATGTGACAAGGATCTAAGGGGGTTTTCCAG
>968039_120_7_1
GCCAAAAAGATATAGTTTAGTTTGCATAGGGTTGCTAGCAATTATAGAAATTTTATGGCCGTACCTGCCCAACGGCCTACGGCCGATAGGTTGTGGTATGGTCCACTTATAAGAATTAAT
>975186_120_7_1
TTGTTGTTGCTGTTCTCTGGCAATATTTTCTAGCGAAAATGGGTTGTTAGACCCCGTTTTTGTTGGATCTAAAGTGCCGGTCATAATTGCATTGTTCTCGGTGGTCGTGTATCCGCCGAA
>987439_120_7_1
CAGTCGGGCGGGCCGATTTAGCACCGATGGTTCGCTTTGGCTTGGGCTTACGGTGACTGCGAGATTTGCAGATTAGTGCATATCCGCGCCTTTGTATGACGTGAAGCGATCCGCCCTGAA
>1004211_99_7_1
TTCAAGGGTTTGCCTCCTTAGCTTAGTGGTAGAGCGTTGCACTTGTAATGCAAAGGTCGTTAGTTCAATTCTGACAGGTGGCAGTTTCCTTTTTATTTG
>1026728_196_7_1
TTATTCCCTTGATGGAAGTGTCACTATTAAAGATGGAGGCGGAGGCTATACCGTAGAAAATGATATGTTTGTATGTTCTGCTCTCTTCCCTCTATTAAAAGGGGGAAAGAGAAAAATAAATGGAAAAAAGCGATTAAGCCATAGGGAAAACACTCTTGTGGTGGCAAAGCATCAGATAGGCAGGCAGGAGGAAATG
>1031818_120_7_1
GATTCATCTAAATCATTTATGATTGCAATGCAATCTATGATTGATACTTCACAAACCTTTAATCTAGATAGATCGAAAATCTCTTTACCAGATTTTGATGACGAGCTAAAAAAAGTCCAA
>1050206_198_7_1
AAAAAAAAAAACAAAAACAACGGTGCCGTTTTTGAAACAACACCACAAGAGAAAATTTCTGAAAAAAATGCGCGTGAAAAGGAATCATGTGCCTATTTTCCTCATTTGGAGAGGCTAAACGAAAAGGGAAAAGAGGTGCGTTGCGCGTGTTTCTAGGGAGAAGATCCTATTGCAGCAGGGTGTCGCGCGAAAAGCGGT
>1063027_120_7_1
TCAAAGTTCTTTGAGCATGTTGCAAAAAGAACTTACCAACCGGTTCGACCGGACGACGGACGAATGGGGTTTTGGTAGCGGAACTGTTGACTTCAACAGTGATGTCTGAGGTTAGGGTAG
>1067883_120_7_1
CCAGAAATAACACGGTTCTTGGGAGAATCGTCACCAAATCTCGTAATTGAACGAGGTTGGTCGTGATTTTCCAGATAGATTGTTGACCAACAATCTGTACCATTAATGTACCTGAACAGC
>1080329_120_7_1
AATCGCTGCTGGTGTTGCCGCCATCGCTGCTACTGCTTCCGCAACCACCACTCTAGCTCAATCTGACGAAAGAGTCAACTTGGTTGAATTGGGTGTCTACGTCTCTGATATCAGAGCTCA
>1081988_120_7_1
AGACATTATGCAAATAAAAAAGGAAGAGTGGTAAACACCGCCGGTTGAAAATCCTTTTGAGAACCCAGGTAAGCTTAAATCGGTAAGCTTCCTTGGGAAGTTTAGCATCTTCCAGGCCAA
>1085246_120_7_1
AACTTTGACGAGTTTGAGTCGGCTCTAAATAACAAAAACGACTTGGTACATTGTCCCTCAATAACTTTATTTGAATCGATCCCCACGGAAGTGCGGTCATTCTACGAAGACGAAAAGTCT
>1085966_120_7_1
GATATGATGAACAAAAAGGACCGATTGGGTGATATTTTGCATATTATCTTGCGAGCATGTGCGCTCAATTTCGGGGCGGGTCCCCGTGGTGGCGCTGGTGACGAAGAGGATCGATCCATT
>1087086_200_7_1
TTGAATACGCAACTTTTCGGCAGTACATGAGGGAACTTCCGAAGAATGCACCTCAGAAGCTGAATTTTCGGGAGATGCGTCAGGGGTTGATTGCCCTAGGACGGCACTGCGTAGGTAGCAGATTTGAAACAGATTTGTACGAGTCGGCGACGAGTGAACTCATGGCCAATCATTCCGTTCAAACAGGGCGAAATATTTAC
>1088167_240_7_1
GGAAGATCTCAGCAGAGGTCTATCCAGCTATCCAACACGGATGTTTAATCTAATCAAGGAGAAATCCGAGGTGCCTTTAGGGCATGTTCATAAAATTTGGAAGAAAGTGGAATCACAGCCCGAAGAAGCACTGAAGCTTCTTTTAGCCCTCTTTGAAATTGAACCAGAGTCGAAGGCCATTGTAGTTGCAAGCACAACCAACGAAGTGGAAGAATTGGCCTGCTCTTGGAGAAAGTATTT
>1090075_120_7_1
CTGGGACGAAAAAAAGTGCCGGGAAGAATGGGAGGCAAAAGACGATACGGTCTTTGTGGAAGCGCTCGAGAAAGTTGGAGTTTTTCAGCGTTTGCGTTCCATGACGAGCGCTGGACTGCA
>1651_190_8_1
GTTGGTACTTTCAGTGGTAGTAGCATTAGTGCTGGAGTTGGTGCTAGCAGTGGTAGTAGCATTAGTGCTGGAGTTGGTACTTTCAGTGGTAGTAGCATTAGTGTTGGAGTTGGTACTTTCAGTGGTAGTCGCACTAGTCCTGACGTTGATGCTGGCAGTGGTAGTCGCACTAGTCCTGACGTTGATGCTG
>6788_120_8_1
ATTCGTACTTCTATGAAAATAAGACTTGGAATACCAAGTACTTTTTTTTCAATGCCATGAGCTGCCAAAAAGCGTTTAAAACAACCCTTCTCGAACCCTTCTCTTTAAAAAAAGACGAAT
>11980_200_8_1
ATCTGCTGGAGTACCATGGAACACCGGTGATCATTCTGGTCACTTGGTCTGGGGCAATACCAGTCAACATGGTGGTGAAGTCACCGTAGTTGAAAACGGCTTCAGCAACTTCAACCGGGTAGGTTTCAGTTGGGTGGGCGGCTTGGAACATGTAGTATTGGGCCAAGTGAGCTCTGATATCAGAGACGTAGACACCCAAT
>35698_160_8_1
AATCTTTCCTTCTTTTCAGCAGCAGTTTCTGGTCTGTACTTGTTGAACAACTTGAAGGTTTCGGCAGCGGTGTTTCTGTCCAAAGTGTATTGGAATTGAGCAATGGTTGGAGGAACCTTCAATCTGATGGACAAGATCTTCTTTTGTCTTTGCACTCTGA
>50743_119_8_1
AATAATCTAAATACCGCGTTCGTGCGAGACATTCTCTGTGATTCACAGATTACGGCGCAGAAAATAAAATAGCCGTCCAGCTCGGAGTTTCTAAAATTACGTCCGAGATGACGGAGGCT
>56227_125_8_1
TTACTGTGGATCATGCAACACGATTTCTGTAGATTAAAGACGTTTTTGGCATGGACTAAGCTAAATTCCGTTTGATTAGCCGCCCATAACGGGTGGCAAACAACACGATGAAACTCTATATCCCC
>62700_125_8_1
ATCCTTACATGGCTTATAACTCATTCACCATCGAATCATTGTAAAATCATATGCCATCTTAGTATAGTGGTTAGTACACATCGTTGTGGCCGATGAAACCCTGGTTCGATTCTAGGAGATGGCAT
>75959_98_8_1
CTTATGCAAATATAATATATATATATATATATATATATATATCTCATACTTTTGTTGATTCTTGTGTAATTATTGGAAAAGACAAAACAAAGCAAGCG
>85220_121_8_1
TGTACTCTTAACATAAAGCTACGAAAATCCACTATACATTTTTCTAAAGAAAAAAAAAAAATTCAAAAAAAATTGATTTCGCCCAGGATCGAACTGGGGACGTTCTGCGTGTTAAGCAGAT
>87111_120_8_1
AAAGTGTACAACAGCAAAAAACTGGTAATTATTGATACCGGTTCCGGCGTAAACATTACCAATGACAAAACCTTACTGCATAATTACGAAGACAGTAATCGCAGTACACGATTTTTTGGT
>87890_120_8_1
CTTCAATAAGAATGCTGAAACTATTTTAGCTCAAATCAGAAAGAATATTCAGTACGTGGAAACACAATTTGACAGGAAAGTCAGAGAAATTAATTCAGACAGAGGTACTGAATTCACAAA
>89788_120_8_1
AATTACAGAATTTAAAAGATATGAAGGTATTTGATGTCGATGTGAAGTACAGTAGATCAGAAATCCCTGATAATTTAATAGTACCCACCAACACGATATTCACAAAGAAAAGAAATGGGA
>90440_120_8_1
ACTTGGTACTATCGATTTAACATTAAAATCATTCATAAATAGAATGGATAAAAAATACAACGAGGAATTGAAAAAGATTAGAAAAAGTTCAATTCCGCATATGTCAACTTATAAAATAGA
>97400_120_8_1
GTCGCGTTATTTTCTATAGTTTCTGTAGAATCTGTTAACGACAGTTTTGATAGTAAAGTGTCATTAAACTGGTGATCTGACTCGGACGCATTTATGGTAGAAAATGTGTTGTCAGCAGAA
>115899_100_8_1
TTTCTAAGTATGATAGTTCCTTCTTTTGCTTGTTTATCTGTTAAAAGACATGAGAGGGGAACGAGGAGAGTAATAGTTCTTTAGAGAGCTTGCTCTTGTA
>118657_120_8_1
GGAGTGTGCACTCAATGTGGGGAACACTTTAGCACTAGTGAGAGCTGGGTGGAAAACCACATTGAGGCTGGGAGTTGCAAAGGTTTACCAGAAGGCTATTCAGAGGGAATACGAGAGAAG
>127374_120_8_1
TTTCGAACAACCTTCCCAACGTGAAGAAGCTAAGAAAGTCGTCAAGAAGGCTTTCGAAGAAAGACACCAAGCTGGTAAGAACCAATGGTTCTTCTCTAAGTTGAGATTTTAAGAGAATTG
>134310_81_8_1
TCCGGTCCTATAGTGTAGTGGTTATCACTTTCGGTTTTGATCCGGACAACCCCGGTTCGAATCCGGGTAGGACCTTTTTTT
>144468_126_8_1
AAAAAGCAGCAACCTTCTAAGGCAGGCACTGCAGCAGCAGCAGCAGCAGCAGCTTTGGAAGACGCCAAACTTATTGGTATCACCGTAGACAAAGCGTTGGATTTCCCAGGCTGGTACCAACAAATC
>147976_120_8_1
CAGTGGTGATGTTCAAACAACCTGGGCATTTGACATCCAAGAAGTAGGATCTTGGGCCTTGAACCAAAGTCTTTAACTTGTGCTTTCTGGCTTCAGAAGCAGCAGTTGGGTGCAACAAAT
>151349_158_8_1
GTATAGCATTACTTTTTTTTTGGTGTGAAAAAAAAATCGGAAAAATATTCACAGGGTAATGCTGAGATAGCTTTTCTTACCCTCCTTGGAATTTGGAATATTTCGAGATTTCATCATTTAGCCCAAAAGGGTAATTGCGTAAACATTTGTAATTTCTT
>159931_120_8_1
CCACAAGAGGTGGAAAGACGTGAGATTCCATTGGCTGAGGTGCTTCCAGAACCTTCTGGTGGTGAAGATACCGGTCTGGTTCCCCCATTACCTCCCACCGATATCGGTAGACATGTCAAA
>184942_120_8_1
GAAACTCTTTACAAAATTCCAAGCCTTAGCATTGTTACGAATAGGGTAGTCTAATGGTTTTGGAATTTGAGTGGAGACAAAAGGCAAAGTATCAAAACAGACACTTTTGGCATTGCACAA
>210263_123_8_1
TTTTTTTTTTTTCTTCCCTTTTACCTTATTATTTGTTTTACCCTTTATGGATATTCATCCACTCAGAAACTAATATATCAAAATCAACGATAAGATCACAAGAGGTGAAATAAGAAAAGTAAA
>212841_165_8_1
GAGTTATTTGCTTCTCTTTTATATGATTCTGACAATCCATATTGCGTTGGTAGTCTTTTTTGCTGGAACGGTTCAGCGGAAAAGACGCATCGCTCTTTTTGCTTCTAGAAGAAATGCCAGCAAAAGAATCTCTTGACAGTGACTGACAGCAAAAATGTCTTTTTC
>214575_120_8_1
TGTTACCGCAGGGGCATTTGTCGTCGCTGTTACACCCCGTTGGGCAGCTACATGATTTTTGGCATTGTTCATTATTTTTGCAGCTACCACATTGGCATTGGCACTCATGACCTTCATTTT
>214834_165_8_1
ACAAGGAGTTATTTGCTTCTCTTTTATATGATTCTGACAATCCATATTGCGTTGGTAGTCTTTTTTGCTGGAACGGTTCAGCGGAAAAGACGCATCGCTCTTTTTGCTTCTAGAAGAAATGCCAGCAAAAGAATCTCTTGACAGTGACTGACAGCAAAAATGTCT
>222686_125_8_1
GTCTATTCGTTGTTTTCCTTCTCTATGGAAATCGTCGAAAAATTTCTTTGTTTTTTTTTTCCTTTATTGTTGTTGTCTTTTCGCGAATTCGCGTCGCGATTCGTGGATTGTGATGATAATAGCGA
>236597_120_8_1
TAAAAGTATTTTAGTTTGTTGTTGTAATTTCGTCTTTTCTCTCACTACCGTAACAACGTGGTAGTTGGCAGAATATATATATTCTTGGCAACCTAGTTGTTACTCAAATAGAAGAAAAAG
>289216_161_8_1
AGCTTCTTGACCGTTTTTATCCGAAGTGTTTTTCCTCTTTCCCCAAGTTTTCCTGCAGGCGGGGGAATATGGGGCCCCATGGAAAAAAAACCGGGGGGGGTGGGAAAAAAAAAGGGGTCAGAAAAAAAAACTGCTCAGGGAAATATCTTCTTCTCCACAGA
>319950_120_8_1
CAAGGTTAGCGCTTTACGGACTTTATTGCTATTCTAGTTCAAAGAAAGCAAATGGCGCAGTTACCAAACCTCGCCATTTGTTTTTTCCGTTATTTTTTCTTCTTATAAACGCGCCTAGAA
>338285_120_8_1
TATCTCGGTAGGTGACACACCTACTACCACGCCAGGGTCCATTGAAGCTGCAGGTGTGGTTGCATGGAATGAAATTCTATCTCAGACTGATATGATTTCCAAGGATCATGATCAGTTATC
>341068_120_8_1
TGTATTCGTCTCCACAGTGGCAGCAGCAGCAGCAGTAGCACCAACATTGCCGTTTGCGCTACCGTTATTTGCAACGACTAAAGAAGTAGCCGTACGCGAGGGCAAAATACCTAAACCATT
>345271_120_8_1
GTTCTTTTTGGGGCTCGGTGTCCAAGCAAATTGTTTCATAGGTGAAGAATTAGATAAACTTTGTCTGAAAAGGTTCATTAAATGCTTGGCTTTTTTCGGCTCCAAGGGAATACTGTCTAT
>358221_120_8_1
TCACTTGGAAACTGCACTTTTCCCAGCTACGGAAGAGGATGTGCCAAGGACATTTTCAAGAATATTAGAAACAGGTTCGTTTCAAAATTATTATCAAAAAATGGATGCAGAAAATGCAGA
>362677_120_8_1
TGTTACTGGTGCCCTCGACAGAGGTCTAGATGAAAACAAGTATCTAGTTCCAGGGTTGGGTGACTTTGGTGACAGATACTACTGTGTTTAAATAAATCACACCCGAACACCATCTTGAAG
>374471_120_8_1
TATACGATCGCTGATTTGTTTTGTTCTGTTTTTTCTTGTTCCGGCGAAAAAATCGTAAGAAACGAAAGGAGAACGAGCCCACAGGCGGGGTAACATCAAAAGGATTTATATTAGATCGTA
>375042_120_8_1
CTGTAAATACCCATATATGAACGTTATATATATTGTATATTAATGGCGTATATGTGCCCATGGGAAGTCATAGTAATAGATCTAGGCACGTGGCTGCAGTGACTCCGCGCAGGGCTGTAC
>380318_121_8_1
TTGTTTAAGCGACAATTAAAAATAATGATCGCTCTCTTTTCCTTTTCAGACTTGCTCATTAAATTTGACAAGATCCGCGGATTAGAGAAGTCTGCGCTTCGCATTTAATGAAAAGATCTCC
>381548_118_8_1
ATAATTATATCGCGAATGTACTACTAGTATATGCAGTTTTCTTAAAATTGCAGGGAATGACTAAAAGCCCACGTTTTTCCCACTTTTAGTAGTACTGAAGCGTAGATAGATTGAACGT
>397024_127_8_1
TAAAATGGGCTGAGAAAATTTCAAGAAAAAGGAAATAAGTAAGGGCTATTTAGGGTTAGTGGAATGGCTTTTATTATTTCCGCCGCGATGAACTTCCCTTTTATTGTGACATGATAGACATAAATAT
>399193_121_8_1
AACGAAAAAAAGCACTACTTGAGTTTTAATGTCGTAAAACTTGAGAAAATTCTAAAGTGTCAGAAAAAAAGTGATTTTTAAGAAGGGACACCTTCTAGCTCGGATTTAGAGATTTTATTGA
>444828_120_8_1
TCTTAGCTGACATTACTGTTGCTAGAACGTCTGACTTGGGTGTTAATGACCAAGTCTACTACGTCAGGTCTCATCTCGGTGGTATTTGCCATGCAGGTGATAGTGTTATGGGTTATTTCA
>451762_120_8_1
TTTTGCCAGTTCCATTCTTGAACGTTTTGAACGGTGGTTCCCACGCTGGTGGTGCTTTGGCTTTGCAAGAATTCATGATTGCTCCAACTGGTGCTAAGACCTTCGCTGAAGCCATGAGAA
>452438_120_8_1
GGTTTCCCACAGATCTGGTGAAACTGAAGACACTTTCATTGCTGACTTGGTTGTCGGTTTGAGAACTGGTCAAATCAAGACTGGTGCTCCAGCTAGATCCGAAAGATTGGCTAAGTTGAA
>460429_120_8_1
TTTTTGGCCATGAAAAAATTTCGTAGTGTTATAATTTTACAAGATATCGAAACTGTACGATGCCTATTGTTGTTGGGTATTTATTCGTTTTTTGAGCCAAAGGGCTCCTCGTCATGGACA
>462079_159_8_1
CTACTAAGTGTTCTTACCAACCATTGGATGCTCATTACAAATGAATGAATATATTGCACGGAACGGAAGCGGCATGCTTTTTCCGTCTCGTGTGCTTAGTAAAGCAAAACGGAGTAGAATCGGTAAGAACTTCCTTTTTGGGTTGGAAAATCATTGCCA
>464538_120_8_1
TAGATTTATATTAGGGCCATTGCAATTAAACTGGCTTCAGTTCTCAATGAACGAAGGATTTTTGGCACGCTAAAACTGGTGTGAAGGTATTGCACATTCAAATAGGCTCTTTTATTGATT
>466580_115_8_1
CTATTATATTATTACATGCGGTGTAAGAAGATGACATAGGATTGGGACACAGTCATCGAACTTAATGGACGCTGAAGTGCAAGGATTGATAATGTAATGGGATAATGAAACATAT
>466986_120_8_1
TTAGCCTCCTTAGCTTAGTGGTAGAGCGTTGCACTTGTAATGCAAAGGTCGCTAGTTCAATTCTGGCAGGTGGCATTATACCGGTATTATTTTTTTTCCCTTTGTTCTTATTTCTCTATC
>471447_68_8_1
CGACGGTGAACCATGTTGCGAATGGGTTGGCCCAGCCGGTGCTGGTCACTACGTCAAGATGGTTCACA
>471845_120_8_1
TTAGAGCCTCCAAGGTCTTACCAGGCCCAGAAGTTCCAAAAGACGCCGTCAAGGACAGAGAACAATTTGTCGATGATTTGGAACAAGCTTTGTATGCTTCCAAGATTATTTCTTACGCTC
>475681_103_8_1
CAAACAAAAAAATCGATGTTAAAATGTTCCAACCGAGGATCGAACTCGGGACCTTTGCCGTGTGAAGGCAACGTGATAGCCGCTACACTATTGGAACAGACTT
>484085_120_8_1
CTGGTACCCGTCACAATGTAGGGCTATATATGCTGGAGCTGCTACGAAAGCGGCTTGGTCTGCAGGGGAGAACTTATTCCCCTGTGCCTAATACGGGCGGCAAAGTGCATTATATAGAAG
>484405_120_8_1
CTAAAATGCAGTGGAGGCCGTGTACCCTTTGCCAAATTGGCTATTGGAATCGGCAGAGAACCTGGGTCCCGTTCTAGAGACCCTGCGAGCGTGTCCCGGTGGGTTCTGGGAGCTCTAACT
>525428_120_8_1
TGGCCTTTCTGGCACTAATTAATGTGGCCTCAGGAGCCACAGAGGCGTGCTTACCAGCAGGCCAGAGGAAAAGTGGGATGAATATAAATTTTTACCAGTATTCATTGAAAGATTCCTCCA
>538094_121_8_1
CTCTTTTTCCTTCCTTTTTCTTTCTTTTCCTGCGCACGCCGATAAAGAAGTAGTACAACAGACAACGTCAAAATGATCCTCTTGTGATGAAGCAAAAGAGGAAGAGTATACTCCTTTTCCG
>544134_240_8_1
CTCTTCATTATTGGATATAATTATACTGATTGTAGATTTACTGTCGGTTAGTAATCCTTTAGTAATTGGTTTCTTGTTAAGTTCTTGCACAAGGTGACTGAGGTTATTTAATAATGGGACAGATTCACTTATCGCGTGTATTTCTGCTTCCGTAGTTGAAGTACATGTTAATGAAGCCTTGGTGGACTTTCCTCCAATTACCTTTCCATTAAGTAAATATATGTTGCCAATTTGTGACTT
>545668_120_8_1
TCAGTTTCATTATCTTCTAATGATCTTTTCTTACTGTTGATAGTAGTATAGGCATTAGAGTCACCAATACCACCCAAACTGGAATTAGTTTGATGAGAATTTATCGGTGGGAGTTCTTTA
>549049_120_8_1
AGATGGATTGGCTTGGTTTTGGGTCATCATGCACTGCTGTGGGTACGGCCCATTCTGTGGAGGTGGTACTGAAGCAGGTTGAGGAGAGGCATGATGGAGGTTCTCTGGAACAGCTGATGA
>559504_200_8_1
TTTTTGAGCGGCACAGCCCCTGAGGCTGTTGCTGATGCTGCGTTGCAGCGTATTGGGCTTACGGGACTGGCCAAGAAGTCGATGGACATCAACGAGCTCAAACGGTCGGAAGATCTCAGCAGAGGTCTATCCAGCTATCCAACACGGATGTTTAATCTAATCAAGGAGAAATCCGAGGTGCCTTTAGGGCATGTTCATAA
>561441_200_8_1
AGGCAGATCAAAGAGTTGTATTATAAAGTATGGAGCAACTTGCGTGAATCGAAGACAGAGGTGCTGCAGTACTTTTTGAACTGGGACGAAAAAAAGTGCCGGGAAGAATGGGAGGCAAAAGACGATACGGTCTTTGTGGAAGCGCTCGAGAAAGTTGGAGTTTTTCAGCGTTTGCGTTCCATGACGAGCGCTGGACTGCA
>561761_120_8_1
AGTGCCGCATTGGACGGCATTCCTGTCGATGCTGATAGGGCTGTTCTACAATAAAACATTTCGGCAGAAACTGGAATATCTTTTGGAGCAGATTTCGGAGGTGTGGTTGTTACCACATTG
>1677_200_9_1
GGCACTAGCGTTGGTACTTTCAGTGGTAGTAGCACTAGTGTTGGAGTTGGTACTTTCGGTGGTAGCAGCACTAGTGTTGGAGTTGGTACTTTCAGTGGTAGTAGCATTAGTGCTGGAGTTGGTACTTTCAGTGGTAGTAGCATTAGTGCTGGAGTTGGTACTTTCAGTGGTAGTAGCATTAGTGTTGGAGTTGGTACTTT
>8892_160_9_1
CACTTGGTCTGGAGAAATACCAGTCAACATGGTGGTGAAGTCACCGTAGTTGAAAACGGCTTCAGCAACTTCGACTGGGTAGGTTTCAGTTGGGTGTGCGGCTTGGAACATGTAGTATTGGGCCAAGTGAGCTCTGATATCAGAGACGTAGACACCCAAT
>16876_120_9_1
TAAACGATGAGCTATTGTTTGGAATCGTGAAGTCGATCGAATCAGAGCTGAAGTTCAAAGCAGCAAACAATGTTTTGTTGTCGTATTTCTTTGTGAAGCTGAACAGTTTCTTATTGTCCA
>23549_120_9_1
GAAGTGACAGTCTTGGTGCTACATCCATTGTCATCACACTGAGTAACAGTAGCGGTGGTGTATGTCTTTGGAGAAACAGTAGTGGTTGTGGCTTCAGGAGCTTCAGAAGTGACAGTCTTG
>25089_120_9_1
GAGTCAATTTGGCACCAGCTGCGACCACAACACCTTCTGTTGCAATTACTTTACCAGTAAGAGTTAGATCACCACTGATTGTAGTAGTTGGTAGATAGATAGTACCATCGCTGGAAGAAA
>27095_120_9_1
AATTCTCTAGCGGATTCATATAACCCGCTAGATAAGCCATATATTACTAATTGCCTTTCGTGTCTATTTGCCTGAGGATTTTAGACTACAGGGGTTATTTTCTTTTTTTTTGAGGATGAT
>36918_120_9_1
AAAGAAAAAACCCAGTTTAGGAAATTATCCGGGGGCGAAGAAATACGCGTAGCGTTAATCGACCCCACGTCCAGGGTTTTTCCATGGAGGTTTCTGGAAAAACTGACGAGGAATGTGATT
>46180_114_9_1
AAAACAGACTATTGAATAAAGATGGGCAATGTGTCTGTGGCAGTGGGAACGGCAGTTGGGATTCCAATTGCTGTGGGCGTAATAATAGCCCTGATATTTTGGTGTAAATTACAA
>55558_120_9_1
TACCATGAGGTGGTGCCTGAATTGCAGTATTACCTGGGCAACAGCTTTGGTTCGTCGACAAGATTGGACTACGGCACGGGCCACGAACTTTCGTTCATGGCCACGGTCGCAGCACTGGAC
>69256_120_9_1
GACCAACAAAGATTGATCTTTGCTGGTAAGCAATTGGAAGACGGTAGAACCTTGTCTGACTACAACATTCAAAAAGAATCCACTTTGCACTTAGTCTTGAGATTGAGAGGTGGTATCATT
>75219_120_9_1
AAAAGCCTCATCTTCATCACCATCATCATCTTGCTCGTTAAAAGGAGTTTTTTCCTTACCAGGCAAGGGCAGCGATATTATCTTCTGTAACTGTTTAAAGGGATGAGACGGTGAAACGAC
>77033_160_9_1
AATTTGATGTCGTCTGGCAAAGTTCGAGGATAGTTATCTAGATCTTCCGTTGGCGCAAACTGGGAGGGATTTACAAATATACTGACCACAGTATAGGTGTTTTCCTTCACAGACTGCGAGATCAAACTAGCGTGACCCGAATGCAGGCAACCCATTGTGG
>87321_120_9_1
TTCTGTGTATATGGATAGTGAACCAGCAGTAAATAAATCCTGGCGATATACTGGCAACCTGTCACCAGTCTCTGATATTGTCAGAGACAGTTACGGATCACAAAAAACTGTTGATACAGA
>117720_237_9_1
GCCAGCTATATTTCCATATTCCTTAGTTAAAGCTCATCGCAAAATTTTTCAAAGAGCATTAGGGTCACGTGTATACATTCACGTGACTATCTAGTACCCGCCCCGTGGCAAAAAAAGAAGACACCAATTTGGCACTGAGAAAAGAAAAAGTTTATCAATAACGAAAACGAAACTTAAGAGGAAAAAGAGTATAGAGAAAAACAAAGGCAATCAGCGGCTAATTTGGTGGAAATAACA
>119407_120_9_1
GTATCAATTACGAGGTTTAGAATGGATGGTGTCGTTGTACAATAATCATTTGAACGGTATTCTAGCAGATGAGATGGGTTTAGGTAAAACCATCCAATCTATTTCTCTAATAACATATCT
>128977_120_9_1
CCCAATGGCCATCCGATCAACCATCTGACGGTAGATCTGTCGGGGGTTTGTTGTGTAAAAATGGTTATTTGTACCGTTCTAACACTGACGCGGATTACTTATGTGAATGGGGTGTCGAGG
>129457_120_9_1
CTGATGATTCATCCAATGTCATCGGTGAATGTGTTTACGAAAATGGTGAGTTCTCTGGCGGTGCTGACGGGTGTACCGTCTCTGTTACTTCCGGTAAAGCTCATTTCGTCTTATACAATT
>130191_123_9_1
TGGTGAAAAAAATTTTTGGAAATTTACTGCTTCAGATGGGGGAACTTTGTAAGTTCTTCCTTTTTTTTCGTAGAGGTTGGAAAATTCAGAGTGCTAAGAAATTAAAAGGTATGCACTGCCTAT
>140234_120_9_1
TAGCACCTCAAACGGCAAAAACCTGATAAGTTATGAAGAAGGTCTAGCTATGGCTAAAAAGATCGGTGCGCTACGTTATTTGGAATGTAGCGCTAAGCTGAATAAAGGTGTCAACGAAGC
>155666_120_9_1
GACTATGAACAGGGAATGGCAGTTGAAATCAGACGAGTATCTGAAGTCAAAAAATGCCAATCCTTGGGGAGGTTATTCTCAAGTTCAATCTAAATAAGTAGACGAGGAAAATAAAATTGT
>162805_120_9_1
ATGCTATCCAAATTATAACGAGTCATGGGAGAATGACCGACATGTTTGGTAACAAAGACGGAGGTGGGTTCGCTGAATTGCAGCCACCTAATGGCCAATATATCCTAGGTGTGACTGGCA
>165469_120_9_1
GCGCTATTTTCAGGAGAGTCAGAAGGTGTATTTTCTTCAGTGATTCCAGGAGAGTTCCAATTGCTCGATATAGGAGTATCGCTCAAAGGTCTTTTCTGAAAAAGTGGTAAGTGCTTAGAT
>175028_120_9_1
GCTTCTATGGCCAAGTTGGTAAGGCGCCACACTAGTAATGTGGAGATCATCGGTTCAAATCCGATTGGAAGCAATTTTTTTCTTCGGCACGTCATACACCTTGTAATGAGTGTACTAATT
>197582_99_9_1
AATCAAATCCGATGTAGTGTAACGGCTATCACATCACGTTCTCACCGTGGAGACCGGGGTTCGACTCCCCGCTTCGGAGTTATTTTTTATTCTTTTTTT
>206434_120_9_1
TCTATTGTAAGAAAGAGGGACATCGCCTGAACGAATGTAGAGCACGTAAGGCGAGTTCTAACCGATCTTGAACTCGAATCAAAAGACCAACAAACTCTTTTTATCAAAACCTTACCAATT
>246257_121_9_1
TACGTTACTAGTATATTATCATATACGGTGTTAGAAGATGACGCAAATGATGAGAAATAGTCATCTAAATTAGTGGAAGCTGAAACGCAAGGATTGATAATGTAATAGGATCAATGAATAT
>249374_134_9_1
TTTTGCCCTGAATTCTGCGCCCCTCGGAGAAGTTTCTTTTCTTTTTTATCTCTTTTTCATCTCTGACCTTCGTTTCCTTTCATATAGACTACGCAGCAGAATCATGGCAGGAGCTATTAGCTGAGTGGGCAGAT
>255698_120_9_1
GGTATTGCTACCACTTTCGATTTGGACTTCTTGAAGGAAAAGGGTTGTGACATCATTGTCAAGAACCACGAATCTATCAGAGTCGGTGAATACAACGCTGAAACCGATGAAGTCGAATTG
>256268_120_9_1
GTTCCTTAACGACCTTCTTAACAATCTTTTGTTCTTCAATCAAGAAAGCTCTGACGATTCTTTCCTTGACACAGTTGGCACATCTGGAACCACCGTAAGCTCTGGAAACAGTCTTGTGGG
>256468_120_9_1
CTAGTAGCCAACTTCTTAACGTGTTGGGCACGCAAGATACCACCTGGGGTCTTAACAACCTTGATTTTGTTAGAACGGGTGTTGTCTGTACGTAGTAAAGAGAAAATTTTCCCATTAATG
>267585_200_9_1
ACGCAGGTCCGGAGCGATAGTCTCCGTCGCTGCGACTTTTGCCGGGCTCTCTCTGCTGAAATGCAGTCTGGTATACCGACACAGAGGGCATCCAGCTCCGGTAGGAGCTGGATTGCTCTTCTTCGGCATCCAGCTTCTCCTTGTAGCGGCGAAGCTTCTTCTTGCCGACCTTATAATCAATATATTTGTCCCTCCATTCC
>268826_34_9_1
GAAGATGACGATGGCGACGAGGTCGCCATCGTCA
>292105_120_9_1
CGTGGTGGCATGCGCTTTTTTTTTCTTGGGTGAAGATTAGCCGCCGAAGTCGTATGCTCCTCTTTTGAGCGTTTTGAAAGATAGAAAAAAGCTGAGTAAGTAAAATCGTCGGCGGCTAAT
>300420_122_9_1
AATTTTGAGATAATTGTTGGGGGTTCCATTGTTGATAAAGGCTTATAATATTATGTATACGGAATATACTAGAAGTTCTCCTCGAGGATCTAGGAATCCTCATAATGGAATCTATATTTCTA
>317319_280_9_1
TCCGGTAGAGGTGCTCCATTGGCCAAGGTTGTTTTCCGTGACCCATACAAGTACAGATTACGTGAAGAAATCTTCATTGCTAACGAAGGTGTTCACACTGGTCAATTCATTTACGCTGGTAAAAAGGCTTCTTTGAACGTCGGTAACGTCTTGCCATTGGGTTCTGTCCCAGAAGGTACCATTGTCTCCAACGTTGAAGAAAAGCCAGGTGACAGAGGTGCCCTAGCCAGAGCTTCTGGTAACTACGTTATCATCATTGGTCACAACCCAGATGAAAACA
>317755_160_9_1
CAAAGACCCGTGGTGTTGCCATGAATCCAGTTGATCACCCTCACGGTGGTGGTAACCATCAACATATTGGTAAGGCTTCTACTATCTCTAGAGGTGCCGTTTCTGGTCAAAAGGCTGGTTTGATTGCTGCCAGAAGAACCGGTTTACTACGTGGTTCTCA
>332790_120_9_1
AGAGTGGAAGTTGTAGGAAACAAAAGTGGCCGTCTATGTGGCGCTTCTCTGCGGTGAATTCTGTGCGAAGTGCCTAAACGAAAACGGACGGAGAAGGCTGCGGGGGGATATCCCTTGCAT
>334651_163_9_1
GCTTTCTCTTCACACTTTTTTCTTTACTCTTGTAATGTACACTTGGCTGTACATTAAAAAAAGGAATGTTCGAGCAAGAGCATGAAATCCACAGACGGCTGTGCCATGTAGCAGCCGTCGAGAAAAAAAAGATATAGAAAAGGGAAGAGAAATATCATTGTTA
>350010_58_9_1
CTATGCATGTACGTATATATATATATATGTGTGTGTGTGTGTTTATATACACTTATAT
>367152_120_9_1
ATTTTCCTGCTGGATTCTCTTGATTTCAGCACTTTGCTGTTCATCTTCCATGGAAAGTGAATCCTCCGATTCCGTTGATTTTCCTGTTAGAGCAGACATCCTTGCTCTCAACAAAGCCCT
>377679_120_9_1
TTAATGATGCGTGCAAATTTTCCAAACGTGGTGGAATGTTATCCAGTATGAAATCCACCAAACAGTTTAAGAACTCCAGAATTTGAGGTTTCATTCTCACGAAAGCATAGTCATCTAATT
>389422_127_9_1
ATGTATTCTACGGGTAGTTTTCTGCCTTACAAAATTATGGCAGCGAAAACAGAATGGTGGAAGAAAGTAAAGAGGGTATCGAAATAATATCTTAATTTAAGAATGAAAACATCGTAATGAAGAAACG
>390088_120_9_1
AGTAGTGGTTATTGTAGTTGGTACGGCATTAGTGGCAGGAGTTACTGGTGCACTTGGAGCCAAAGTGGTTACATAGGTGGTTGGTACAGACTTTGTTGTGTAACCAGTTGTCGTCTTACC
>408007_117_9_1
TTACTTTCTTATCAATGAAAAATTTCTGCCAGGGAAAATGCGCCCGCTTTTTTTCCGGCCATCCTTACTCGCTGTCGCATACAAAATAGCGCCTCTAATCTAGTTGCGATAAGGAAT
>408485_157_9_1
TGCTATTTTCAGTAATCCTTCGAGGAAAGGTGTCCAACCCTCCACATCTATTGTGTCATATACAAACAATGAAGATGATATTATAGATGTGGAAAATGGGAAGTTCAACAAGAACAAGAATATCAACACTAATGTGTATGTGGACAACTCCTCAATA
>411470_120_9_1
CTGCCAGGTCGAGGTCATGATATGTCGGACGGCTGGGAAACCAAAAGATCGAGACAACCAGGTCATACTGATTGGGCGGTAATTCAACTGGGCAGGGAGTCTTCTTTCATTGAGAAGATT
>1263_120_0_1
TCATTGGTTGAGATTTCAAAATAAGGTATAATATTTATATTATTCTTTAACAAATATTATATTATAAAAAAAGATATAATATTTATATTATTCTTTAACAAATATTATATTATAAAAAAG
>6206_87_0_1
GCCCCGCGGGGGCGGGCCGGACTAATTTAACTTTTAATATTAATATTAATATTATTTATATTTTTAATATATAAAAATAAATAATTT
>6660_255_0_1
GAGTAATTTTATTAGGAATTAATGAACTATAGAATAAGCTAAATACTTAATATATTATTATATAAAAATAATTTATATAATAAAAAGGATATATATATAATATATATTTATCTATAGTCAAGCCAATAATGGTTTAGGTAGTAGGTTTATTAAGAGTTAAACCTAGCCAACGATCCATAATCGATAATGAAAGTTAGAACGATCACGTTGACTCTGAAATATAGTCAATATCTATAAGATACAGCAGTGAGGAAT
>12506_86_0_1
TATAGTGGTGGGGTCCCAATTATTATTTTCAATAATAATTTATCATGGGACCCGGATATCTTCTTGTTTTTATTTATTATTTTATT
>13856_120_0_1
TATTGCAGTATTATATTTTATGTTAGCTATTTTTAGTGGTATGGCAGGAACAGCAATGTCTTTAATCATTAGATTAGAATTAGCTGCACCTGGTTCACAATATTTACATGGTAATTCACA
>18947_37_0_1
ACTCTACTCTTAGTAATGCCTGCTTTAATTGGAGGTT
>19067_320_0_1
GATAAGTTGGGACCTTATTTAGCTGGATTAATTGAAGGTGATGGAACTATTCTAGTTCAAAATTCATCTTCAATAAAAAAATCTAAATATAGACCGTTAATTGTTGTAGTATTTAAATTAGAAGATTTAGAATTAGCTAATTATTTATGTAATTTAACTAAATGTGGAAAAGTGTATAAAAAAATTAATCGTAATTATGTATTATGACTTATTCATGATTTAAAAGGTGTATATACATTATTAAATATTATTAATGGATATATGAGAACACCTAAATATGAAGCATTTGTTAGAGGTGCTGAATTTATAAATAATTATAT
>20139_409_0_1
GGGAAAACCCTAAAGTCATAATATAATATTATCCCCACGAGGGCCACACATGTGTGGCCCTCGCGGGGTATGGTAAATTTAATTAAGTTATAAATGTACTATAGTATTAAAAATTATTATGAATAATTTCCCCACCCCCATGCGAAGCATGGGGGGGGGTATAAGTATGGACAATCCGCAGGAAACCAAATAATAATTAATATCCTGAAACAAAGTAAGTGAAGGAGATATCTTAAAATATATATAATATATATTTTATAAATTATTATGTAGGATCCTCAGAGACTACACGTGTTGCACCCATTATATTATGTATAATGGGTTGAAGATATAGTCCAAATATAATTGAAAGATTATAATAAAATGAACTATTTATTACCATTAATAATTGGAGCTACAGATACAGCAT
>21943_116_0_1
AATAAAGATATAGTCCAAATTATATATATATAATATATATATATATAACAAGCACCCTGAAGTATATATTTTAATTATTCCTGGATTTGGTATTATTTCACATGTAGTATCAACAT
>26347_141_0_1
TTTCATTGGGGCTAATGTTATTTTCTTCCCAATGCATTTTTTAGGTATTAATGGTATGCCTAGAAGAATTCCTGATTATCCTGATGCTTTCGCAGGATGAAATTATGTCGCTTCTATTGGTTCATTCATTGCACTATTATC
>28256_173_0_1
TTAATCTTATTTTTTTATATATTTATTTATATATCTATTTATATTTTATATATATTTATTTATATATCTAAGGGGTTCGGTCCCTCCCCCCGTAAGTATAATATACGGGGGTGGGTCCCTCACTATTTATATTTTTATTTTATATATTTTATATATTTATAAATAAAGTATAA
>28864_200_0_1
ATTTATTATCTCTTTAAGTATTGTTATTTGATTAGGTAATACTATTTTAGGTTTATATAAACATGGTTGAGTATTCTTCTCATTATTCGTACCTGCTGGTACACCATTACCATTAGTACCTTTATTAGTTATTATTGAAACTTTATCTTATTTCGCTAGAGCTATTTCATTAGGTTTAAGATTAGGTTCTAATATCTTAG
>29726_260_0_1
TATAGTATTAAAAAAAATAAAATATTTAATAAATATTATTATTAATAATATTTATTAAAAATAATATAACATAATAAATATAAGATTATTATATAATATATTTATTATATCATATAGTTCCGGGGCCCGGCCACGGGAGCCGGAACCCCGGAAGGAGAAATTATAACATATTTTTTAATAATATTCATATTTATTTTATATACAAATAAATATATTTATTTAGAATAATAAAAAAAAATAATAAATAAATATATTATTAT
>32419_121_0_1
AATAAAATAATAAATGATAAACAAGAAGATATCCGGGTCCCAATAATAATTATTATTGAAAATAATAATTGGGACCCCATATAGAATATAAATAATTAAATATATATATATAAATAATAAT
>39156_160_0_1
AATTTATTCTCAGCAATTCCATTTGTAGGTAACGATATTGTATCTTGATTATGAGGTGGGTTTAATATAGAGGATCCATATTATAGTAATATAATATTAAATAAATCTGTTTTATGCTGAAATATCTTCATTTGAATAATAAATTACTATATTATTCAAT
>42962_206_0_1
AATATTAATATAATATAAGATATAAAAACGTTCAACGACTAGAAAGTGAACTGAGATAGTAATACCTTTCCACGAAAACCAATTAATTTATAAATTATTTTTAAATAAAGAATAGATTATTAATTTTTTTTATATAGTTCCGGGCCCCGGCCACGGGAGCCGGAACCCCGGAAGGAGTAATATATATTATATATAAAATAAAAAAT
>45142_123_0_1
TAAATAATATAATAAATGATAAACAAGAAGATATCCGGGTCCCAATAATAATTATTATTGAAAATAATAATTGGGACCCCCATCTAAAATATATATATAACTAATAATATATTATATATATTA
>50111_96_0_1
AGTTCCGGGGCCCGGCCACGGGAGCCGGAACCCCGAAAGGAGAAATAAAATAAATATAATAAATAAAATAAATAAATAAATAATATATATATATAT
>54498_123_0_1
ATTAATAATATATATATTATTTTATATATTTTATTTAATATAAATTATTTATATTTTTATATTTTATTATGAGGGGGGGTCCCAATTATTATTTTCAATAATAATTTATCATGGGACCCGGAT
>60625_295_0_1
TAACACAAACGAGTGAAACAAGTACGTAAGTATGGCATAATGAACAAATAACACTGATTGTAAAGGTTATTGATAACGAATAAAAGTTACGCTAGGGATAATTTACCCCCTTGTCCCATTATATTGAAAAATATAATTATTCAATTAATTATTTAATTGAAGTAAATTGGGTGAATTGCTTAGATATCCATATAGATAAAAATAATGGACAATAAGCAGCGAAGCTTATAACAACTTTCATATATGTATATATACGGTTATAAGAACGTTCAACGACTAGATGATGAGTGGAGTT
>62832_137_0_1
ATATATTATTAATTTAATAATTATTATAATAGTTCCGGGGCCCGGCCACGGGAGCCGGAACCCCGAAAGGAGTTTATAAAAGATATATTTTTATATTATATTATATTATATTTAATAAATATTACCTTTTTTTATTA
>65651_214_0_1
AAATATATTATTAATACTAATTTATAATTTATTATTAATAAATAGTCCGGCCCGCCCCCTGCGGGGCGGACCCCGAAGGAGTTCGACTTAAATTATAATTTAATAATTTTTATTTATTAATAGTTTCGGGGCCCGGCCACGGGAGTCGGAACCCCGAAAGGAGTTTTATTATTAATATAAAAAGAGTAAGGATAATAATAAATTCTTTTAATTT
>70791_119_0_1
AAGATAATAATATATATATATATTAATATATAAGGAGGGATTTTCAATGTTGGTAGTTGGAGTTGAGCTGTAAACTCAATGACTTAGGTCTTCATAGGTTCAATTCCTATTCCCTTCAT
>76206_186_0_1
TATATTTATAAAAATATTAATATTTTATTTAAAATAAATAATGATTAATTTATAAAATATATATTAATTAAGTTTCGGGTCCCGGCTACGGGACCCGGAACCCCCGAGAGGAGTTATTATATTTATAATTAAATCTTTAAATAATATATCTTAAATTATTATATTGATATTAATATTATATTGATA
>56247_120_1_-1
CAAGATGAAAATGCCCATCTTCTTGATAAAGAAGAGAGGGAGACCCTGGAGGAAACTTTAGAGCTGAGCTCGGATTATGTTCTTGAAAAAATGGATACTTTGTCCAAGTTCATCATCCAA
>67375_45_1_-1
TGTCCTAATTTGCCCTTGCTCTTGCAAAAGAGGCGGGCCATTGCT
>68377_120_1_-1
CATTACTGATTTGGGAAATTTCCCAAATTGGAAATATCACCTCGTCGACGTGCTGCGGTGCATGGCTGTTTTACCCGTTTAGGAAAAAACTCGGCGGGTTTTCTTGACGGGCAAATGTCG
>71534_121_1_-1
AGGGGACCATGATATAACTGGAAAAAAGAGGTTCTTGGAAATGAAAAGTTACCAAAGAGTATTTATAATTCAGAAAAAAAAGCCAACGAATATCGTTTTGATGGCGAGCCTTTTTTTTTTT
>71848_120_1_-1
TGTGGTATTCGTAAGAACCGTGAGAGAAGTTCATACGGACAATGTTCAAACCAGCCTTTCTCAAAGCAACCAAGGTTTCTGGGTTGTTGGTCTTTGGACCGATGGTACCAATGATGGAGG
>88496_120_1_-1
ACTGATATATTTGAATGATTTGGAGAATGAAACTTTAAAAGTATTCGACAAGATTTATTCCACTTGGTTAGTGAAATTCATGAAGCATGCTTCAGCCCACATCGAGATCTTCGATATGGT
>88948_120_1_-1
TATTCTGCTAATAAGAATGATAAAGTGAAAGGTTTGGGAATCGCAGGACAACAAGTAAAACCGAAGCTAGTCAATGTAATTCGTAGAGAATCAGGAAATCCTGATCTTCTAGAATTACTA
>95836_120_1_-1
CTCTAGGCCGCACGTTCAGCAATTTCAAAATGCCATCAGGAAGGTGAGGCAAGTGCAAAGAATGAAAAAACAAAGAGGATTTGCCTTTTCACAGGCTGAAGAGGGTGGGCAAGAAAAAAT
>107003_120_1_-1
GACCACCTCTTTCCGTATCAAGAACTTGGAGATGGGCTGTTACTTGGCTCAAACCGGTAACAGTTTGCCCGAATGGGGTTTCAGACAACAAGAGGTTGTCTGCATGAAAAACCCATTCAA
>126991_120_1_-1
AGAAGCTCCTTAGATTGGGATTTGCAGTCTCAATTGTACAAGGAAATCCAGCAAAATATCATGAGTTATCCAAAGTGGGTGAAATACCTGGAAGGAAAACGTGAACTGAACGTGGAGGCG
>130031_31_1_-1
TGAATGAATGTCCTGGTAGCGATTGTTTCTG
>141739_123_1_-1
GGTGTGTGGATGATGGTTTCATCATTGTCAACGGCATTTTCGTTCTTGTGGATTGTTGTAAACTTTCCAGAACATTCTAGAAAGAAAGCACACGGAACGTTTAGAAGCTGTCATTTGCGTTTT
>152382_120_1_-1
GGATATCTCAGAATGGAAATAACCTCCAGGCATACTTGAGATTCTTCTGTTAAAAGACTCATTGCGTGGTTGTTTATTAGCAACATTATTCCTTGGACTCACTCTGGCTGAATCTTTTTG
>154379_160_1_-1
CGCTGGTGCGCAAGATTTTGGTGTCTTGATTGATATTGAGGAAACTTTTGATGATAACCACCTGGTTGTTCATCAGAAAGGTTCAGCAAGTGGTGATTTAACTTTCCTTGCGTCTGATTCGGGTGAACATAAAATCTGTATTCAGCCCGAAGCTGGTGGC
>160248_120_1_-1
AATATAGATTCCATTTTGAGGATTCCTATATCCTCGAGGAGAACTTCTAGTATATTCTGTATACCTAATATTATAGCCTTTATCAACAATGGAATCCCAACAATTATCTCAACATTCACC
>176465_196_1_-1
CAAACTAGAGTCCCTGCTTTACGAATGAAACCTGTACAGGTATGAGAGGTTACGAAAAAAAATGATAAATGAAAAAAAAAAAGCTTAATAATATGAAATTAATAGTATGAATAGTTAGGCGCATGTATATAAATATAAATTTTTGTATATATGTATTATTAATATTATAAATTTCTTATTATTAAACCATCCTTTA
>177376_120_1_-1
TTAATTTTTCATTGTTTCTAATTTGGGAAAAGTCCGATTTCCCTCCTACTAACCGTTTAGTGCCAAGGGTGAGATGGCCCTTGAACGAGGGCCCAAAATAAATTTGGCTTTGGTTCTATT
>181665_202_1_-1
AATGCTGTAGCTTCTTCTCTGAATTGTATTTCTTTACAAAGAGCTTTGCTATTTTGCCTTGAAACAGCATATCTCATGGCGAGCGCTTCCATAGCGCTTGAAGCAGACCAAAGCAACATGCTGGAAGACCAGATTCCTAGACTATTCATGTACATCTCTACATAGTATGATCGACTTCGGGATTTTTTATTCCTTACTACGT
>182506_92_1_-1
GGCAACTTGGCCGAGTGGTTAAGGCGAAAGATTAGAAATCTTTTGGGCTTTGCCCGCGCAGGTTCGAGTCCTGCAGTTGTCGTTATTTTTTT
>197282_136_1_-1
AAAACTGTAACGGCCTTTCTGTTTTCCCTATCGAATGATTGTTAGATGCTTCCTAATCAACCTTGAAATGCAGCTTCAAGAAGAAGATAGTGGTATGACTAATAGCAGACGAATTTCCTTCAGATATGAGGCCATA
>199960_120_1_-1
TATCGTAACGTTTATATTAAGGTTGGTCTAGGAAAAGTTGTAACACCTTTCAGTGTAATATTTTATCAAATAGTTTAATATTTAGGGTAAGAGTGAACGTTACATAGAAAGTAAAAATTA
>200200_171_1_-1
TAGCGTGATTTCAATGGAAGACTTACTTCAATTGCTTCAATAACAAGTCTGATTATCTTTGAGATCTGCTCCTCATTGGATAAACAGATATTAAGAGTAATTTATTTTGGAGTATGTAACCACTCCATTTTCTTTTCTTAACCAGTGTTTCATAAGGAAGCTTTTCTTTTA
>201492_190_1_-1
GTGGCTCTTCTTAGTTTCTTTTATTGCCAACTTCAGACAAACATGATCATATTATTGAGCCAAATAAAGCGTTTCCTGTATAGGCAGATAATGATTGCATTGAAAATAAAAGCCAAAAAATTTTGGTTCATATTTAAGTATTTTAATGTCAGTTGTGACGCTAGACTTTTCAATGAACTCTTTTATATCT
>201824_126_1_-1
CTGTCTACAGTAGAGCCGTCCTTTTCAACGACTTGTACAAAATTGGTTGAGACGGAGCTAACCTCTGCTCTTTCATATTCACTAGTAGAGGATGTTCCTACAAGTAATTACTTGTAATTCTGATAA
>202317_124_1_-1
CTGGCGTTTAGGTAATGAGACTTACCTAAATAAATGCACTTTTTTTTTCGCGTATTATGCTAGGTTGTGAAATCGTTGAGTAGTAAGTGCTATGCACACAATTGGCATGTGCCTATCTTTCTAA
>202528_125_1_-1
AAGGTTTTTCGGTGATAAGTATCGTGCGCCGGATAACATTCATGTGCGAGGCACCGTAGGAAAAGTGACGCACACTTAACTGGACATCTAGTCGAATGTTCTCTTGCATAAAACAAAAAGCCTGA
>214595_120_1_-1
TTGCAATTTCTTCTCATCTATCATTATCATACCACATTGAATCTTATTTTTTAATTTTTAGTCTATTTGATGACGGCTACTGAATCTTTACACTACTTGAGCTGAGGAGTAAAATTGCAT
>221044_160_1_-1
GAAAGTGAGTCGGAAGCGGTGGCACTTGCACTAGCTGACGAGACGGAAGTGATAGAACTCAAGTCTGCGGAGGAGGTGCTATTGGTGTAAGAGTCACCGAGAGCGCCGCGAGAGAGTAGGGCCAAAGCGACAGCAGCTTGGAATTTGTTAAAACGATTGA
>947_120_10_-1
GCAGATCAAAGAGTTGTATTTTAAAGTATGGAGCAACTTGCGTGAATCGAAGACAGAGGTGCTGCAGTACTTTTTGAACTGGGACGAAAAAAAGTGCCAGGAAGAATGGGAGGCAAAAGA
>2992_200_10_-1
TCAACGAGCTCAAACGGTCGGAAGATCTCAGCAGAGGTCTATCCAGCTATCCAACACGGATGTTTAATCTAATCAAGGAGAAATCCGAGGTGCCTTTAGGGCATGTTCATAAAATTCGGAAGAAAGTGGAATCACAGCCCGAAGAAGCACTGAAGCTTCTTTTAGCCCTCTTTGAAAGTGAACCAGAGTCGAAGGCCATT
>4049_200_10_-1
TACGCAACTTTTCGGCAGTACATGAGGGAACTTCCGAAGAATGCACCTCAGAAGCTGAATTTTCGGGAGATGCGTCAGGGGTTGATTGCCCTAGGACGGCACTGCGTAGGTAGCAGATTTGAAACAGATTTGTACGAGTCGGCGACGAGTGAACTCATGGCCAATCATTCCGTTCAAACAGGGCGAAATATTTACGGTGT
>4929_121_10_-1
TGTACCACGAAGTAGCGCAGGAAACCACGCTGAAGGACTCTTATAGAATAACTTTGGTACCTTCTTCTGATGGTATATCAGTATGTGGAAAACTTTTTTAATCGCGAGTATGTCCGCGGCT
>6586_300_10_-1
TATTTCCTGTTTGACGCAGATTTTAGCCCAAAGATCTAGCGTTAAGGAATTTTTTTATAGTGGGACATTGCAAATCAAGGAAGTAACTTGATACGTCGTTGGTGAATGGGTCTGTTTTCTTATTCGGCGGGGTAATACATTTTGAGGGAAGGTTGTCTGTCTGACGCGCCATATGTAGGTACGCCAAAAAGGGCTCCTTTACTTCGAAGCGCGAGGTCGTATACCTAATAAGGAAATGTAATTTATAACTTTTTATTATATTGGTCTTTTCGATAGCGGAAGAAGTTGTAGGCTAAGCGC
>58329_120_10_-1
TTGTGATCATTTAATTGTAGGTAAGGACGGTGAAACTAAAGATTTACCCTCTTCCATAGCTACCAACCAAGAAGTTTTCGATTTCTTGGAGAGTTGCGCAAAGAGATATGGAATTCAATT
>59051_130_10_-1
AAATAGAAGCTTCTATGGCCAAGTTGGTAAGGCGCCACACTAGTAATGTGGAGATCATCGGTTCAAATCCGATTGGAAGCATATATTTGATTTTTTAGCAATTAATTTTTTTTTTTTTTTTTTTTTCACG
>69102_119_10_-1
CTATTTTTCAAGATGGCGTTATATCTTTTCTGCCAGCCAACTCAATTTCCTAAGTGGGTAATTTCCTGATCTGGAAACTCCGACGCGTGAGGCCTCGCGTCGCTTTCTTCTTTGGGTAA
>73511_124_10_-1
CATTAAAAAGTTTGAAATTTTTTCCATATTCTTTTCAGTGTGGTGCAAGGATGTACAATGATGTGTTTACACCACATATAAAATCAAGCTCGAAAAACAGTCTCGAAAATGATCGAGGATTTCA
>75054_252_10_-1
CAAGATGACCAGATCTTCCGTTTTAGCTGATGCTTTGAATGCCATTAACAACGCTGAAAAGACCGGTAAGCGTCAAGTTTTAATCAGACCATCCTCCAAGGTCATTATCAAGTTTTTGCAAGTTATGCAAAAGCACGGTTACATTGGTGAATTTGAATACATCGATGACCACAGATCTGGTAAGATTGTTGTTCAATTGAACGGTAGATTGAACAAGTGTGGTGTTATTTCCCCAAGATTCAACGTTAAGAT
>97355_122_10_-1
TTTAATTCGTCACGTAAAGCTACTAGAAGTGGGTGTTTCTAGTAGCCTGCAAAAAGCGTCGTTCTAAAGAAACTTTTTTCAATGACACATTTACTGAAAATAGAAAAAGACTATCTATTCGT
>98881_120_10_-1
AAGAATGTAAATTAATTCTGTGATTGATCAAGAATCTGGTAGTTTCGGGCAGAGCATTAGCTTTAACACCACCATTGATGATATCAACAGCTTGTGTTGTTCTTATTAAGCTGCGCAAAT
>101533_120_10_-1
TGCCTGTCCAACCTTGGCTGCCAAGGTTTTTTGTTTTTGGAATCTTGTGCCCCGTTTTCTGGTTGGTGAATCTTTTAGCCTGGTGGTTCTTACAGTATTGGCAACCACATGAATTGGAAT
>133047_120_10_-1
CAAGTCATACAATGTAGAGATTTAGTATCCCAAGAATATCTTTTGGACGTCATCTGCCAAGTGTTCGCAGACGAGTTCCATTTGAAAACCTTGGATACTTTACTGCAAACTACTTTGCAT
>139686_160_10_-1
TTCTTTCCTCGTCCGATTCGACCATGACGACAAGGGATTTTATCTCGTTCTCTTAATGCGAATGATTTTGAAAAGATGTTGCTTCTGTGACATTTTTTTTTAATCATTTGTGTTTGCAAACGGGAACTTTTCTTGCCAGTGTTATACAACACATGCAGAT
>154153_320_10_-1
TGCCATTCAACAACGTGCCATCATGCCTATTATTGAAGGTCACGATGTCTTGGCTCAAGCTCAATCTGGTACTGGTAAGACCGGTACTTTCTCCATTGCTGCTTTGCAAAGAATTGACACCTCTGTCAAGGCTCCTCAAGCTTTGATGTTGGCTCCAACTAGAGAATTGGCTTTGCAAATCCAAAAGGTTGTCATGGCTTTGGCTTTCCACATGGACATCAAGGTCCACGCTTGTATCGGTGGTACTTCCTTTGTTGAAGACGCTGAAGGTTTGAGAGATGCTCAAATCGTCGTTGGTACTCCAGGTCGTGTTTTTGACA
>166080_120_10_-1
TATTAATGGTGGTAATGGTTCTCGCGAGCATCCTACGCAGGCCTTCTTGGATTTGTTTACGATTCGTGAAGAAATCGGTACTGTTAATGGTATTACTGTTACTTTCATGGGTGATCTCAA
>171117_120_10_-1
TGTTGACACTCTAACTTCCGGATGGAAGCCATTGTTTGTTAACGCGAATGATGACTCTAACGAAGGTATCTATCATTCTGAATTACCTTATTTTTCCGTCCAATTCCATCCAGAATCCAC
>173489_120_10_-1
GAAGTTTCACTGATGTGAAACATCGTTGGGGAGCTCTTAAGCGTAAGACCACACATTCCCGAAATCCTAAAAGGAGCAGCACAACGCTCTAACATATATACTCATTCTTTAGAAATAGGT
>189640_120_10_-1
TGGATCTAGCTGGCTTCAAGAGACCAGCTCTTTCTCTTTGAGCTCTTTTCTTATTTAAAGAGTGCACCTTGTGGTGCAAATTTGAAGTCAGCTTAGGTCTGTTGATGGAGTTTTTAGAAG
>195068_121_10_-1
GATATTATACTATAGGAGTTAAAGAGTAAGTTGAGTGTAAGGTGGTAGAATTATGATTGAACTCCGAAACTAAGCGCCGATTATGGGTGGCAAAGCGGACAGCTTTTGATATATAATCGAT
>198720_120_10_-1
CGTCTGCAATTGGGCTCAAATCAATTACTGTTTCAATAACAGTATTGATTAGAAATTCTTCGTGATCAATTCCTACGTCATGTGGAATGTTGTACAAACGTTGTTTCACAGAATTTCTTA
>199453_120_10_-1
TATGTTTTATGGAATTTTCAATTTGTTGAATTCCTGTATGGCCCATTCTTTTATGAGCATCTTCCAAGGTAATAGACCTTTTATTTAGTTTAAATCCAGGAGAAGAAGTAGGTTTTATTG
>199703_280_10_-1
ATGTATTCCTTTTGAAATAAAATATTCTTCTATCTGATCATTTGTGAATTCAGTACCTCTGTCTGAATTAATTTCTCTGACTTTCCTGTCAAATTGTGTTTCCACGTACTGAATATTCTTTCTAACTTGAGCTAAAATAGTTTCAGCATTCTTATTGAAGTGTGTGGAGGTCATGCAATATCTCGTGTTGTTATCCACCATAATAAGCATGTACCTTTTAGTGTCCGCGTTTGAACTTGATACAGGGCCAAATATATCCATGCACCATGATGAGCCTGGT
>200303_120_10_-1
TTCTGAGTATTTCTTACTCTACCGTCCATTGTATAGTTGGGAATTGTATAATTATCAGATGTGACAATTTTATTTTTGGATGGTATAAAGAATTTGTATCCATAACTATTTGGATCTTTG
>200836_137_10_-1
GTTTAAAATACTCCCAATGTTTTTACTACGAATTCTGTCGGAGATTTTGTTTTCGTCATTGATTTTAATAGTATTTTTACTTCCTACCAGTTTCTCTTGTATAATCGATGGAATTCTGTGGACTTTTTCATCATACT
>204994_125_10_-1
AGAAAATCGATGTGAAAGTAGTTCCGCCTGTCAAAGTTGAGCGAATTCCTATCGGACGGAAAAGTCCGATGAGCGACCACATTAAACAGGGATACCAGGTCTGAGGAGGACTGTACAATGTAGGG
>217141_121_10_-1
TCTAACTGGCCACCAAAGTACGAATAACTTTGAAAATGTCTTCGTTGAGTGACCAATTAGCTCAAGTTGCTTCCAACAATGCTACTGTTGCGTTGGATAGAAAGAGAAGACAAAAACTTCA
>219341_65_10_-1
GATGCGTCTAAAATCGTAGACGTTCATGAGGGCGACGATAAAGAAAAACTGGAGGCTCTCAAATT
>221678_120_10_-1
ACTCGGCGCCTTCTATGTTTCATCATTTGATATAGGTTTTGCTCCATACATTCCATTACGATATGTAATTGGTAATTTTCAGAGTCAATAAAGACCTCAAAAATTTGTATCAGATGGTCA
>222198_120_10_-1
CAAGTTTAATTTATGGACCAAATTACTGGCATCATCCCAAAATCCACCAGGTGGTGGAGCTGTGATGTGGTTTGTATTAACAAAATCAGAACGTTTGATAGGTGTACCAAGAACTTCTAA
>223228_187_10_-1
AGTAATGTCTAATAAGTTAAATTAAAGCCATCGAAAAAGCACTGTATTAATAGAGCAGTAGCTATTTAGGTGAATGCATAGTAATATAATATATATGCGAACATATGTATGTCTATGTGTATATAACTATATAACTGTGCCTAACGATTCGTCAGTCAAATGACAAATTATTAGAAGGTTACATTTC
>225231_160_10_-1
TTGTGTGTTACCGAGACCTTGGAATTATCATCTTGATTCTGTTTTTTCAGTGGAAATGGTATGGTGGCAGCAGTTGCCAATGCTACTGCTGCTGCTATTCCTCTTTTATTTGTTGATGCCGTTTTTGATGAGCCTGATGAAGAATGATGGTTGAAAATGC
>228089_281_10_-1
TAGATAATATTAATTTCATTATACCATAGAAACCTAAAGATTAGGTTATTTTCGTTCTTCATGTTATGGAGTGTGAGTGATGAGGAGCTTGCTCTTTTAAGCTCATATTACGTAATAAGTTAATACTGGAGCGAGAATAATTTAAATCATTTCATCATAACCCATAGCTGAATGAACTTTGACTACTCCTAAACAAAGTAGTAACAATTTTCATTTCGTTTCCGGTTTCTTAGATCGAATATTATTCTGAGGAAATTCCCTGATTACATATCAGGGAAAGG
>278022_118_10_-1
AATTTGGGAAAAAAAAAAGACTTGGCTAGTTCTCCTTTTCGTCTTTTAAGAATAGGTACTAATTACGCTACAAGCAGTCTGTGAGTATTGAGAGAGACTAAAAAGGGCAAATTAGTCT
>279051_160_10_-1
TTGTTTCAGTATCCATAACTGGATCCCGGCTGCCGACACCGGATGATCTGTTACTAAATGAATTTGTGTGGGCTAGGTATGCAGCTGTCTCTGCAGCTGCTATACTACTTGGCGAATTTGACGCTTTATTCCTTACATCATAATGGATTGTCTGCAGAGG
>295773_120_10_-1
CAAAAAGGATCTTTCACCAATGTCTTCGTCTTCGTCATCTGAGTTGTTGGAGACGATCTTCGAAGAAGGTGGAGGATAAATTTGCCTAGCCAATGGGGTAGAAACCCTCATGGATCCATT
>351005_120_10_-1
TTAGCATCTTTATTTTCCCCTGAATGGGTCAGCGATGCAAATGACCTATTTATAAGCCATCTACTGTTGAACAAGAAGTCTATTAGCGAATACATAGAAATTGGGAAGGACACTTATGAT
>354159_97_10_-1
AAAAAAATCTCCCGGGGGCGAGTCGAACGCCCGATCTCAAGATTTCGTAGTGGTAAATTACAGTCTTGCGCCTTAAACCAACTTGGCTACCGAGAGT
>354622_116_10_-1
TACCAATATATTATCATATATGGTGCTAAGATGATGGCATAAGTTATGAGAAGCTGTCATCGAAGTTAGAGGAAGCTGAAGTGCAAGGATTGATAATGTAATAGGATAATGAAACA
>360311_120_10_-1
TGTAGTGGGACCAGTCATCCAAGAGCCTAGCATAGCTTTGACGTAGCGGCGCCGTCGCGGCGCCGCTTTCAAAGCTAGCCGGGTTGGCGATCTCGATGGGTATTATGGTGTTGCATTTCT
>361364_120_10_-1
GGGGAGGAATGTTTGTGGGAACGGATGTAGACCCAGCGTTAGCACGCTGATTATCCATTAGCAAGCTCGCAGCTACGGAGTGACGGCGTCCCTTATCGTTTGAAGAAAGAATGCTGCTGG
>374332_163_10_-1
AGCTCGCGTGGCGTAATGGCAACGCGTCTGACTTCTAATCAGAAGATTATGGGTTCGACCCCCATCGTGAGTGCTTTGTTTCTTCCGTGATAGTTTAATGGTCAGAATGGGCGCTTGTCGCGTGCCAGATCGGGGTTCAATTCCCCGTCGCGGAGATTTTTTT
>391856_121_10_-1
CTACGAAGTGGTCTCTGTGGCAACGGGGACATTGTACCCATGCCCGCTCGCAGGGAGGTCTGGGTGTGGGGCGTGTGCGACCTCGTTGCCATGGCGATCGCGCGTGGGTGTGGTCTTTCCC
>396621_105_10_-1
ATATCAAAAGTAAGCGCAAGTGGTTTAGTGGTAAAATCCAACGTTGCCATCGTTGGGCCCCCGGTTCGATTCCGGGCTTGCGCATTTCTTTTTTATATTTCTTCT
>415829_128_10_-1
AAGTTGAAGCGGTGGCTCAATGGTAGAGCTTTCGACTCCAATTAAATCTTGGAAATTCCACGGAATAAGATTGCAATCGAAGGGTTGCAGGTTCAATTCCTGTCCGTTTCAATTTATTTTTTTATTTT
>424944_121_10_-1
TAGGGATTTCGTTTGCTGTTGCTTTAGCTCGTTTCGCAATGGTTAGCGACAATAGTAAAGATATGCTATTTTTGGTTGTGAACTGCAGCAAGAGGTCTCCTTATGCTTTCTCTCCTCTGTT
>425437_120_10_-1
AAAAACTGAACATGATGATGATCATGATGACCGTCATGATGGTTATGAGTAGATGTGTAGTTGTGCGTCTTGGATGAATTCAAAGCGTAACCGTGGTCTTTATTATCATCATGAGTACTA
>450657_117_10_-1
AGATTTGTGCTTTCTCTTCTTCTCTTTTTCGCCTCTTCGAAGAAAAAATTTTTCTCCGACTGCGGGTAAGAAAAAACGCTCATAGTTTTTCTACCAGCTGTGACAAGAAACGTATTT
>453999_120_10_-1
AAGGTTATCAACGATGCTTTCGGTATTGAAGAAGGTTTGATGACCACTGTTCACTCCATGACCGCCACCCAAAAGACTGTTGACGGTCCATCCCACAAGGACTGGAGAGGTGGTAGAACC
>455692_200_10_-1
TACGGTGATTTCCTTTGGAGGTTGCTAAGGTTTATGGTGTTGAGTGCAGTGTGCACGACAGGGACCGCTAGAATGCGGTGAGTTACAAAATTACACGTGACTTTTCTGGTCACGTGACCTTTTTTTCTGTCAGCAATCCGTAGGATGCGCGTTGGCGCTACAAGTGTGTCATATCTGTACTATATTTGTACACTTATATG
>457244_120_10_-1
AATGAATTACCTAAAACAATTGAAAAACCTTGTTTTGGTCTTGGTGGGTTGGATTCTCTTAGGATTTTAACCACTTCAGGATATGAGAACCATTCAGGAATCTCACCACCAACTCTTAAA
>464750_120_10_-1
GGGTAAAATTACCGGTAAGGAAGGTACTTACTTCAAGGGTAGAGCACGTGTGTTCGAAGAGGAAGGTGCCTTTATTGAAGCCTTGGAAAGAGGTGAAATCAAGAAGGGTGAAAAAACCGT
>472837_120_10_-1
GGTTTTGGGTCATCATGCACTGCTGTGGGTACGGCCCATTCTGTGGAGGTGGTACTGAAGCAGGTTGAGGAGAGGCATGATGGGGGTTCTCTGGAACAGCTGATGAAGCAGGTGTTGTTG
>473077_120_10_-1
ACATTGGTGGTGGTCTGACATATTTTTTAGTGGATGTCATATCAGAGTCCGCTGAGGATGAATCAGTAAATGTATTACCTGACTCAGGTGATGGAGTGCTCAGAGGCGTTCCAACTGATG
>476148_120_10_-1
GTATTCCATGTGTCTCGTGATACCTTAATTTCAGTTTCATTATCTTCTAATGATCTTTTCTTACTGTTGATAGTAGTATAGGCATTAGAGTCACCAATACCACCCAAACTGGAATTAGTT
>477546_160_10_-1
TGGTTTCTTGTTAAGTTCTTGTATCAGGTAACTTAGATTATTTAATAATGGGACAGATTCACTTATCGCGTGTATTTCTGCTTCCGTAGTTGAAGTACATGTTAATGAAGCCTTTGTCGACTTTCCTCCAATCACTTTTCCGTTGAGTAGGAAAATGTTA
>478421_160_10_-1
GATGGGTGTCCGTAAAATGACCAACCAGATGGATTGGCTTGGTTTTGGGTCATCATGCACTGCTGTGGGTACGGCCCATTCTGTGGTGAATGTGACTGAGCAGTTTGAGGAGAGGCATGATGGGGGTTCTCTGGAACAGCTGATGAAGCAGGTGTTGTTG
>478661_120_10_-1
ACATTGGTGGTGGTCTGACATATTTTTTAGTGGATGTCATATCAGAGTCCGCTGAGGATGAATCAGTAAATGTATTACCTGACTCAGGTGATGGAGTGCTCAGAGGCGTTCCAACTGATG
>481732_120_10_-1
GTATTCCATGTGTCTCGTGATACCTTAATTTCAGTTTCATTATCTTCTAATGATCTTTTCTTACTGTTGATAGTAGTATAGGCATTAGAGTCACCAATACCACCCAAACTGGAATTAGTT
>483146_200_10_-1
TTGGATATAATTATACTGATTGTAGATTTACTGTCGGTTAGTAATCCTTTGGTAATTGGTTTCTTGTCAAGTTCTTGTATCAGGTAACTTAGATTATTTAATAATGGGACAGATTCACTTATCGCGTGTATTTCTGCTTCCGTAGTTGAAGTACATGTTAATGAAGCCTTGGTGGACTTTCCTCCAATTACCTTTCCATT
>483747_120_10_-1
AGATAATTGTTGGGATTCCATTGTTGATAAAGGCTATAATATTAGGTATACAGAATATACTAGAAGTTCTCCTCGAGGATATAGGAATCCTCAAAATGGAATCTATATTTCTACATACTA
>486238_161_10_-1
TCTCATTTAAATATCGACGGTGGCATTTATACCATCATTTACTGTTATATTTATCTAACGCGTCGCGACGCGTTAGATAAAATACAACAAGATTTTTTTTTCGTGTCACCAATGGCATGAAAGCTTCGAGAATAATTTGAAGGAAATTTCACTTAATGGGA
>520721_120_10_-1
CTTTCGATATCTCCATCTTAGATATTGACAACGGTGTTTTTGAAGTTAAGTCCACTAACGGTGACACTCATTTGGGTGGTGAAGATTTCGACATCTATTTGTTGAGAGAGATTGTTTCTC
>523899_109_10_-1
GGCAACTTGGCCGAGTGGTTAAGGCGAAAGATTAGAAATCTTTTGGGCTTTGCCCGCGCAGGTTCGAGTCCTGCAGTTGTCGTTATTTTTTATTTCCCTTTCTTTTCGT
>528456_111_10_-1
ATATAACGGTGTGTCACTTTTATTTGCTCTTTCATGCATCCTGAAATTATTTCACCGCACTACGCAAAGAGAACGGAGAAAAAGGTATAATAGGGCAAATGATCATTGACA
>541200_123_10_-1
TATCATCTACTAACTAGTATTTACGTTACTAGTATATTATCATATACGGTGTTAGAAGATGACGCAAATGATGAGAAATAGTCATCTAAATTAGTGGAAGCTGAAACGCAAGGATTGATAATG
>555998_160_10_-1
AGATTTGGAAAGTTGTACTAACAACTTTGCAATCTCATTATCTAGCTCCATTTGGGACAAAATTGTAGCACCATCGTTAGTGATGGTGATTTCACCGTCAGGTGAAATCAAGATCTTATCTAACCCACGGGGACCCAACGAAGTTTTGATAATAGAAGCT
>570625_128_10_-1
CTTCCACAGAAATCCCTGTAGAATGCAGTGAGAAACAAGAAAAAAAAAAAATTTTTTTTTTTTCTCTATCCTGCGTGGGAGGAAAGAAAATTTTTCTCGATGAGCTGAAAAGTTTTTATCATATAAAT
>576330_120_10_-1
TTCACTGTGATGATCGTGGGCCAGTCCGGATCTGGTAGATCGACTTTTATAAATACTTTGTGCGGTCAGCAAGTTGTAGACACTTCGACGACAATCTTGTTACCCACAGATACGTCCACA
>577287_120_10_-1
GCCAGCAGACACTCTGTTGTCCAAGGTCAACAAGACTAAGAAGGCTCCTGGCCAATCCACAGTCGGTTTGTTGGCTCAGTTGGCCAAACAGTTAGGATTTTTCGGTTCCTTTGCTGGGTT
>580543_160_10_-1
GCTTACGGACATACTGTTCAATTTTTCAAAAGAATGCGCAGTTGGATCCGTAACCAGTACGAAAAAAGATACATTTATGGTGTCGACTCGTACTTTATGAAGATTAAAGGTCCAAGAACAATATTGATTCAAACGCATGAAATGACAACATCCAAAGATA
>585194_120_10_-1
AGCCGGTGGCCTTATGGGATACTACCGTAAGGGCTCCATTCCATCTCTAGTATCTGGCTTAGTATTCGGTAGTGTATATGGGATTGCCGGTTACTTGCTACATATGAATAGAGATGGTGG
>604294_165_10_-1
CTTCCCTCAAAATATATCCATTCACACTCATTTCTTTATTTCCATTGTCTCACTCAAATTGCTAAGAATTTGTGTATTTGCATATATATATATTATATATAGGTATATATATGTATTCAATGTCTCAAGCTCCATGACATAATACCGTAGCGTTATTAGCCTTAT
>614478_120_10_-1
TCTAAGAAAGAATGAGATCAAGCAAAAACTGAAAAAATCAACCTCCATTTCTTCCTTGGAAGAGATAGAATTATTTAAATACGAAAGGGGCATTGATAATTCAAGGTTAAGGGCTGTTAA
>616826_120_10_-1
TATGCCATAATGGATGTGAACGGAAACAAAATAGCATCAATGATGGAAAGAGATTTTTCTATAACAAAGGCCATAATGCGGCAGTTTTATCGTCTACATCGTCCTTTTTTGGTAGATGTC
>629866_120_10_-1
ATGAACTTCCATGTACCACTACCTCCAAGTGGTATATTATTTGGAGGTGATACATCTCGAGAATACTTGGGCCAAGTGGCTTCCATAGTGGCCACTATTGGTTACAGAATATACACAACT
>640489_197_10_-1
TATGTTTTATACTGTTATGTTGCGTTGAGTTATGTCAAAATATTATGTTGCCTTGTATGTTTTTGGACCCGACAAAAACACAGGCTGAAAAGAAACACGTATGTATGTATATGTATATAAACATATGTGTGCATATATAAGTGCACGTATAGAAATAATATGCGATAAAAGTCTATTGTTCCTGGCTCATAAAACCT
>646226_120_10_-1
CTCTCTAACCCCCACATTAAAAGGCTTGGTGTACGATATGGTATGGTCAAGGTCGTACCACCAAACGGGTTCTGCCCGCCACTTTCTATTGATATGGAAAATTTTACTTTTCAACCAAGA
>647015_130_10_-1
TTGGCCGCTATATATCGCGAATCACGGGGGTGTGTGTGCGACCCGGTGCGCCGGGTGGCATATGGGCGGCTAATTGCGTATAAGATGATAACATCCCAGCGCATCACGTGAAAGGAAATACATATATATG
>647386_121_10_-1
TGTTTTCTCTCAAAGATTCAGTATAAATTGGATAACAACAGACTAAAAAATGAAAGAAAAGAAAGACAAATTTGACTTGAGGAGGAGCACTTTTGTCTTCGTTTATGAGGGGGGTTTAGGT
>684482_120_10_-1
TATCAAATTACCCGATGATAAGGATATGCTATTTGCGTGAGTAGTATTGCTAGTCCTTGGAGTTTGTGAATTGATGGAAGAAATTGGTCTTTGTTTCTTCCCATGCAATTTAGCGAACAT
>700311_48_10_-1
ATTGTTACCTTATTAGCGTTTGCTGCTAGATTTTATAAGATCTGGTAT
>701981_280_10_-1
CAATGACACTGTTAAGATCGACTTGGCCTCTGGTAAGATTACTGATTTCATCAAGTTCGATGCCGGTAAGTTGGTTTACGTTACTGGTGGTCGTAACTTGGGTCGTATCGGTACTATCGTTCACAAGGAAAGACACGATGGTGGTTTCGATTTAGTTCACATCAAGGACTCCTTGGACAACACTTTCGTCACTAGATTGAACAATGTCTTCGTCATCGGTGAACAAGGTAAGCCTTACATTTCTTTGCCAAAGGGTAAGGGTATCAAGTTGTCTATTGCT
>702501_120_10_-1
CAAATTGCGTGAATCCTTGCCATTGATTGTCTTTCTAAGAAACAGATTAAAGTATGCTTTGAACGGCCGTGAAGTCAAGGCTATCTTGATGCAACGTCACGTTAAAGTGGACGGTAAGGT
>709311_120_10_-1
CCACCTGAAATTGCCAAGGCTGTTTTTGCCGGTGGCGATTTCACCACCATGTTGACTGGTATTTCAGGTGATGAAGTGACCAGAATGATCACCGGTGTGCCATGGTACTCTACTAGATTG
>741399_121_10_-1
CGTGCCTGCTACTGTGAGTAGTTTACTGCCGCAGTCAAACACTATACTGATTCAGCATCCATCAGTAAGTGCGCGCTAAAACGACAACTTTTTCGTACCTTTACAAGTAAGGAGTGGTTAA
>789_70_11_-1
TATTAAGGAACTTTTACGTTAATGACGTCATGGTGGTATAGATACGCAATTGAGTGTGTTTATGTATTAT
>12187_132_11_-1
AGCTAGACCATTGAGAGCAACCTCGAAACTAAGGTGGAGCTGTGATCTTGAATATTCTACTCTGGTTATCGTTAATTTCGATTAGCCCAAGATAACTCTTTTGAATTTCAAGATTTTTCAAGCTGCCTCCTT
>20578_122_11_-1
TTAGGTAACCGCTGATGCCAACGATCTAGGGCCCTTCCATTTTAGGAAAAAGGGTATATACTCTGATGCCCTGTCTGGCCGAACATTCGTATATGTGGATGTATCGTGATCCGTTCGTATTC
>23654_120_11_-1
ACTGTGTCTCAATCGTGGAAGCCGCTGCAGAAGCTAGATTACCTAGCTGGTAAGATAAACCGGCAACCAAAGCCCTTGCATCAGCAGGGGCCAACTCTGCAAGGTGAATGGGCAGGATAC
>29484_120_11_-1
TGTTGCTGCTGGAGGAAGTTCTATTTTGTCATGGAAAAACGGGTTATTCAGAGTAGGCCCTGATTCAGCAGCTGCTGATCCAGGCCCTGCAGCCTACAGAAAGGGCGGGCCTTTGACCAT
>37528_120_11_-1
CACAAGAAGTACACTGTAGAAGGTGTGCAATTTCATCCGGAATCCATCTTGACCGAGGAAGGTCATCTGATGATCAGGAACATTTTAAACGTCAGTGGAGGCACTTGGGAGGAAAACAAA
>46639_139_11_-1
CTCGTAATGCGGGGATCGTGGGTTCAATTCCCACAGAGGGCATTTGAAATTTTATTTTCTATTTTTTAATTTTTATATATAATATATATAACGCGACATAGCTGTTATTACCTACTAGTAATATCCTCTCTTTTTTCAA
>77598_120_11_-1
ACAAGAGGCCAATTATGATTCATAGAGCTACTTTTGGTTCTATCGAAAGATTTATGGCTTTACTGATAGATTCTAATGAGGGCCGTTGGCCGTTTTGGTTGAATCCTTACCAAGCTGTAA
>91974_125_11_-1
ATGGCACATTTTTCTGTTGAGTTACACCCCGCGTGCTAAAAAAGGGGTGAACCATCAGAAAGCTTATTACTGAGTTTTGCGGAGCATCGCTCGGAGCGGCGGAATTGAATCGAACCGCCGTGCTA
>100486_120_11_-1
ATCTGATTTTCCGGATGATGTTCTTGTAGTTTCTTTTCTTTATATATTTTTCAGAAATATTCAAAGAGCATATAAGAATATATTTGACCTTGAATTGTATGGAAAAAAAGAATTAATAAA
>102844_120_11_-1
ATGTTTGGATGTCTTCTAATCTTGGAGTACATTTGTAACATTGGAGTGTGGGCATCTTCGAAAGAATGATGACCACCACCTCTACCACCGGTCCATTGTAAAGCTATTGGGAAGTTTGGA
>106589_120_11_-1
AATGTACTTTCCGGCCAATCTAGCAACCTTCACATTTTCTTTTATGATATTCTTCTTCAAGAAACTCTTGAATGGTTTAACACCATTCATCAAGTAGGTGGAATGGAAAGGAACAGAAAT
>106937_146_11_-1
ATTTTTAAACATAACCCAATGGAACAGAAAATTTTTTCTTCAGCATCTGCCCCGCCCTAGCGAGGGCTTGCGGCGGAAAAAAAAATTCATATAGCATCTGTTAATCCCAAGTATATTATAAAAATACCTAATCAATGTATCTATTT
>140110_120_11_-1
AGATGGCGCTTCTGACCCAAATAAAGTTGACACTTGGATGTATGATCATACTTTCGAGGATTTTACGCAATCTTCCATCGAGCTGGATGCTTTTGTCTTTAGACACTTGGATCAATTATT
>144137_119_11_-1
CTTGATTTGGCGCATGTTGTAATGAATGGAGTAGGGATAATCCTGGAGATGCATGATTTATCCCTTCTATTTCAGTCGACGGCGAAATATGCCAAATTTAGAAAGCCCTCGGCCTTTGA
>162490_74_11_-1
GCTCGCGTGGCGTAATGGCAACGCGTCTGACTTCTAATCAGAAGATTATGGGTTCGACCCCCATCGTGAGTGTT
>163842_160_11_-1
CTCTCAAAAGGGTGATGAAAGATACAAGTACGTTGACCCAAATGTCTTGCCAGAAACTGAATCTTTGGCTTTGGTCATTGACAGATTGTTGCCATACTGGCAAGATGTCATTGCCAAGGACTTGTTGAGTGGTAAGACCGTCATGATCGCCGCTCACGGT
>165512_120_11_-1
AAAGGAAGAAAATCAATTCCTTATTGGATAGAATCCACGTTGTGGTAATTGGACCCGGCTTGGGTAGGGACCCCCTAATGTTAAAATCCATTAAGGATATCATAAGATATATACTTGAAA
>179688_120_11_-1
TAGAAAGGAAGTTTGTTCTAGCTGTATTAAAAAGCAGCCTCCTCGAGGAGCTCAAGGCAGCTGCTCTTGAAAAGGCGGAGGGTTTCAGTAATAGAGCCGACTTATTCAGTCCTAACTTGA
>195379_120_11_-1
ATTAAATGCGCAGATGAGGACGGAACGAATATCGGAGAAACTGATAATATCTTCTTGCAGGAGATTCTTCCTGTCAACTCCGAAGAAGAATTTCAGACCTTGTCAGCTGCGTGGCACTCC
>200180_190_11_-1
TATATAATAAACCTCGGGAAGAGCTTTACCGAAAAAGGAAACCGTTTGCTGTGACAAGTAAATATAGAGTAATCTATTATAAAGGGTTAAAGCAATCTCGATTCAATTGACCGCGAGCAAATTAACAACAATCCAGTTATAAAACATTAATTTGCTGATCACATTTGAATCAAAAAAAGTAAAGAGAAAT
>208401_120_11_-1
TAACCAACTTTCTCCGAGTATCATTTTTATTTGGGAAAAATTTGGCCAAATATGTATCTATGAATCCCATCGAGGAGGGAATCATCCTTAAGAAATATTTAAGCATATCATGATGACACA
>230384_129_11_-1
TTTTATTTCGCACATAAAATGCATCTATTTCTGGATATTACTGTAGTTTTCTTTGCTTTTCGCCTACCGCGCGGCGAAAAGTCGTATCAATCAATATGTGCCACTGCTATCATCCCTTGATAGAGTACA
>232289_200_11_-1
GCAGACTGTTGTGAGCAGCAATGGTTTCCACATCGGTGCAGCTTTCATCGTCCATGAATTCTGATTTTTTTCTATTTCTATAACTTGAAAAAGATGGAGATGAATAAGATGGAGATGAAATGGAGGAGGCAGAAGAATGAAACTTTTCATTTTCCAAGTCATCGAACTTCAAAAATGCGAGGTAATTCGAGTCGTTTATT
>233395_120_11_-1
AATCGACATCTTCGTCAAGGTCGTCGATGAAACTGCTTTGATCAAGTTCATTGGTGGCAGTTGCATCATTGTTGTTATCGTTTAAGTCATAAAGGTTAGCGTTCGACTTCGACGTAGAAA
>233860_135_11_-1
ATTTTTCTCTTGACGTGTTTCACCATACGCGTAAACGTGATGTGATATACGGAAGATATGTAAAAAGGAAGCAAAAAAAAAAAAAATGAAAGTAAACGGATATGTGAAAATGCTCTTAGGTAATTTGAATATAGT
>242374_122_11_-1
GAAATTCGAGAGAAAATAAATGGGAAGTGAACGAGCAATAGGCAATCAACAAAAAAAAAAAAGGGTTAGGAAATTCGCTATTGTAAAGAGGCAATTTTTAAAATTTAGAGTGAAAATCGCCA
>244429_120_11_-1
AATGGGCATGACTTAGATTTCCACGAATTAACCAAGCTAGTTCTTTTAGAACTAGAAGGTTCATACGGGTTATTATGTAAATCTTGTCACTATCCTAATGAGGTTATCGCCACTAGAAAA
>253328_120_11_-1
GAAAATTTTGACGATGATGAAGAATTCGTGCAAGAGGAAGATCTCAGTGACAGCTCTGAGGAAGAGCTTTCTGAAGAAGATCTCTTGGATGACGAATCTTCTTGAGCTCCAAAAGAAACG
>303496_93_11_-1
TGTGGATGGCTGCATCAAAAGATGGAGAGTTGCTAGATGACCGTCACGTCTGCGTAGTCTCTTCACAACATGTTTTATTGACTTGGTTGATGC
>304165_124_11_-1
AATTATAGAAGATCTGAAGAAATTAGAAGAACTAAGCTCGACTAGCCTAATAGGAAAATGGTGTCCCTTATTTAACCTGAGAAACCAATATTTCGTAGTATCTTCTTTTTTTCTTCCATGGTAA
>313030_89_11_-1
TGCCATCTTAGTATAGTGGTTAGTACACATCGTTGTGGCCGATGAAACCCTGGTTCGATTCTAGGAGATGGCATTTTATTTTTTTCCTT
>326208_160_11_-1
GAAGAAAAGCCATTGTTCTTGGTCTTCCACGGTGGTTCCGGTTCTACTGTCCAAGAATTCCACACTGGTATTGACAACGGTGTTGTCAAGGTCAACTTGGACACTGACTGTCAATACGCTTACTTGACTGGTATCAGAGACTACGTCTTGAACAAGAAGG
>334016_120_11_-1
CATGTTGAACTACCGTGAAGATGGTACCACTCCATTTGTTGCCATCTGGAAGCACGGTATTGTGGAAGAAAAGATCTAAGTCTAGCGAAATTAGAAAAATTTTCGTATTTTGTATTTGAA
>334256_120_11_-1
AATGGTCAACAACGTTGTCCACTCTTTCCGTCTACAACAAACCGCTTTTGACAAGAAGTCCTTCTTGACCTACATTAAGGGTTACATGAAGGCTGTTAAAGCTAAGTTGCAAGAAACTAA
>356045_128_11_-1
GGAAACAAAAAAAAAAGGAAAAATGGGGAGGGGTTTTTAATGAGTATGGCCGCCTTCTTTTGCAAACGAAAGAGGGAAAAAAAAGTAGGGAACTGTACGAAAGGGAAATTAATTTTATATGCAGAGAG
>361195_120_11_-1
AGTTATTAAGAACACTGATGAAAACCTCATCAACCATTCCAAGTTAGCACAGCAAATTTTTTTGCAGTGTCCAGGAGTGGAGTCTTTAATGATAGGTGATGATTTTCTCACTATTAATAA
>383628_120_11_-1
GTGTTTTTAGACATTACCGAACCTGATTCCATCGAATGTAGATTGGCTACATACGGTGGAGACAAAGATGTAGACTACATCGTTGTGTCGGATTCGGAAGGTATTCTGGGAATTGGTGAC
>407873_132_11_-1
TCATTGCCGCGGAGAAATATCGTTTATAATGACATATCCGATGACTCAATCCCATAAACGAGGTATGGGTGTATATCACGTGATATATTATGCTCACGTGATGACCACGTGACTAATGAGCGGGTTACAAGA
>430774_172_11_-1
ATGACTGTTAATCGCAGCTGCTAGTGAGATGACTGACAAAAGGTTCAGTAGAAACATAAAATATATAACAAATGTGTTGAGAATGATAGTATGATACAGTGGTATCATATTTCGTTCCTATTTGAGGTACCAGTAGTTCTTATCAAGAAGATTCAATGAGAAAGGTAACTGA
>453697_118_11_-1
TAGAGGAAGAGGATGGATAATATTACAAAGTGTATATAGGTTGTATATAGATACATGCATATGATGGGAAGACTATGAAGAGAGAGATAGTCATCATGGTAAGACATTTATCCAGAAA
>457783_120_11_-1
TCCATTTTGGGGATTCCTAGACCGGAGAGGAGAACTTCTAGTATATTCTGTATACCTAATATTATAGCCTTTATCAACAATGGAATCCCAACAATTATCTCAACATTCACCCATTTCTCA
>478697_117_11_-1
TCTGTTGGTTGTCTTTCTTGTTGCTTGTCTCTTATTTCAACGAGTTGTTCCCATTTTTGATAAGATGGGGATAGCGAAATAAGACAAAAGAGTCAATATTTGGCAATTCGCTCAAAG
>494744_160_11_-1
TGATCTAAAAGTTTAGGTATTAATTCCTGTGATTTTAGTATCTTTATGACACCCGTGGGAGAGTCAGGTTTATCCGTCGAGATAACTTTCAAAAGGAAGTCCATCAAAGACGGATTGTCAACATGTGTCAAGAACCTTGCAACCAAGCTGTCTCGGCTTA
>506180_120_11_-1
TCTATCAAGCATTCTTTGCTGTTTGATTAGCACTAGTGATAAGTGATAAGGTGGAAACTCGTTATCAACGACAAACGGGTGAAGATTGCTACAGCCCTTTGGGTTGAACAAAAGACACAA
>509581_160_11_-1
AAACGTTAGAGATGGATGAGTTGACCAGATTAGATTCCATGATCAACGAACTAGAATCCAGGAAATTAAAAATCCTGGAAAGGGTTAAGCACATTGATAGTAAGTCTACCAATCTTGAGAATGATGTAACACTGATAAAGGATAGAATAAATTTTATCGA
>512954_92_11_-1
TCCGTGATAGTTTAATGGTCAGAATGGGCGCTTGTCGCGTGCCAGATCGGGGTTCAATTCCCCGTCGCGGAGATTTTTTATTTTGCTTTTTA
>513174_119_11_-1
TCCATTTTGAGGATTCCTATGTGCTCGAGTACAATTTCTAGTATATTCTGTGTATGTATATTATAGTCTTTATCATCAATGGCATCCCAACAATTATCTTAAAATTCACCCATTTGTCA
>514072_116_11_-1
ATCACTGATTACGATTCTAGTGAGCAGATAAGCGATCGGCTGAAAAAAAAAGTCCTAAAACAGATATCATGATGAAAAAAACAACCATAGATTCCACCGGATCAGTGAAAAAGTAA
>514685_115_11_-1
ATTGGCTCCTGAGTTAGAAACTCAGAATCTATGGTAATACCATTGTGTTTCAGATTATCTGGATTATTCTTCTCGTACGAAGAAGTATTACTCATTTTTTATTTCTTTTTTTTGT
>518788_120_11_-1
GTATTCACTTATATACCCGAATCAGGAGAAACAAAGGCGAAAAAAAGGAAAAATTTTGTTTTGTCTGCTTTTTTCTTTTTCCGCACGACCCGGGCCGGGCCGTGCAGAAAGACCTACTTG
>547412_120_11_-1
ATAGAATTTGTTGCAGCTACTGTAACGGGTATAAAGAATTCTCCCAAAGAGAATGAGCAAGCATTCATTGATTATCTACATTGTCAATACCTTGAACGGTTTCAATTTTTTTTGGGATTA
>558660_337_11_-1
GATGCTTTAGGGAGCCTATTGTTTGATGGTTTATAGGAGCCGGATTTGTCTTTTTGACTAATTTTCAACCTATTCTTACTTCCAAAACTGTTGCAATGGCTCTCGTTTTTTTTAAATTTTTCTCTTTTCTCTTCTTTGGCATAGTTTATTTTTAATAAATTATTTCAGGGTGAGATAGAGAAAGGATAATGAGTATCGTAGATAAATCTTCGGTTCCGAATAGTGTAACTGTTGGTGCTGAGGTAATCCATCTTTAAAACCATCGCCGTTAGAGGTTGCTTCTGATATTTTCGGTTAAGCGACCCATGAAATGGTGATGACCTGAGGTATGGAACAT
>566873_120_11_-1
ATCCAGGGGCCGGCCCAAGCCGGCTGTTACCAATTTAGGAAAGGACCCTGGAGCGAAAAGTACTTAAGCAGAGACTATTGTACACGCTCGCTAACTCAAGAACATGAATTTCGCATTCAT
>578676_134_11_-1
TCTACGCATTTCAGTTCTAACTTCCTTCCTTTTCTTTCACTATTAATTGAAACTTATTTTCATTTTTTTTCTTTAGCATTGAACGCCGAATCTAAAAAAGTAAAGAACTCCTCATAGGGGGCTCGAACCCCTGA
>580795_166_11_-1
TAGAAAGGAATCTTTTTTTCTTCCCCCCGCTCTTTTTTTTTATGCTTTTTGGGGTTTTTCCGGCAACTTTCAACAGAAATGCCGTAGCCGGAAAAACCGAAAGCGGGGGACAGTGAAGCGTGAGAGGGGCGAGACAGGGGGAACTTGAATGGGGTATTTTGCTTTT
>583752_120_11_-1
TTCCATCGAGATTGGGAGTGAAACCTGTTTTAATCTGAAATGAAGTAAAGTTTAGATTTAAATTGGAGTTTGCATTCGGAGTTCTTGGGGAAGCTAACTTTTTGGGAGACGGCTTTATGA
>597042_120_11_-1
CAATCAACGAATCACGAAGAGACAGATGTTGCCATTAAGGGTGATTTTGTCACTTTGAAATTGCGCAAAGCCTATCCAGAAGATATTCAAAATGGTGATTTGGCAGCATCAGTTGATTAT
>611622_120_11_-1
AACGCTGCATGAGCGGATGAATCTTCCAGAGAACTCAGAAACTTTTTGGATTCATCTAACGAGTGACAGCGCCTATGCTTAGCGGCAAATTTATTACTATAAGAGCCCTTTCGTATCTTT
>618577_124_11_-1
TATCATCTTTCGACAATCCTTTTTAAATACTATTTCCATCCGTGCCTCTAATAGATTTGTGTAGTTGTCTGGGTGCAATCTTTCCATTTTTGCTGAACTTTTTTTTTTTTTTCATGTTTTTCAG
>629988_128_11_-1
TTATATGCATATAAAAGTATATATTAAAATTAAAGTGTTATTTATGGCGGTGAGTAGAATTGGTGTTGTTGTAAATGTACGTACAACGAACGATCAGTCTGTACACAGATGGCGCTGTTCGCCAAGTT
>630985_160_11_-1
AAATGTGGTCTCTTGTTCTCAAGTAATCTGCAGCTCTTTCACGGTTGATAGACCATGTTCTTTCAGAACATGGTTTATTGACCGGACCCCACCAAATTTCGTCTTTCGAGGTAGGTTCTTCAACAATACGTTTGTCCTTTGGAGATCTTCCGGTTTTAAC
>630_120_12_-1
ACGGCATTCCTGTCGATGCTGATAGGGCTGTTCTACAATAAAACATTTCGGCAGAAACTGGAATATCTTTTGGAGCAGATTTCGGAGGTGTGGTTGTTACCACATTGGGTTGATTTGGCA
>2918_240_12_-1
ACCTTGATTTTGACGCTTTTGAGAAAGCAATCTTTTTGAGCGGCACAGCACCTGAGGCTGTAGCTGATGCTGCGTTGCAGCGTATTGGGCTTACGGGACTGGCCAAGAAGTCGATGGACATCAACGAGCTCAAACGGTCGGAAGATCTCAGCAGAGGTCTATCCAGCTATCCAACACGGATGTTTAATCTAATCAAGGAGAAATCCGAGGTGCCTTTAGGGCATGTTCATAAAATTTGGA
>4649_120_12_-1
TTGACGAGTTTGAGTCGGCTCTAAATAACAAAAACGACTTGGTACATTGTCCCTCAATAACTTTATTTGAATCGATCCCCACGGAAGTGCGGTCATTCTACGAAGACGAAAAGTCTGGCC
>8453_240_12_-1
ACCTTGATTTTGACGCTTTTGAGAAAGCAATCTTTTTGAGCGGCACAGCACCTGAGGCTGTAGCTGATGCTGCGTTGCAGCGTATTGGGCTTACGGGACTGGCCAAGAAGTCGATGGACATCAACGAGCTCAAACGGTCGGAAGATCTCAGCAGAGGTCTATCCAGCTATCCAACACGGATGTTTAATCTAATCAAGGAGAAATCCGAGGTGCCTTTAGGGCATGTTCATAAAATTTGGA
>10184_120_12_-1
TTGACGAGTTTGAGTCGGCTCTAAATAACAAAAACGACTTGGTACATTGTCCCTCAATAACTTTATTTGAATCGATCCCCACGGAAGTGCGGTCATTCTACGAAGACGAAAAGTCTGGCC
>19918_161_12_-1
GGCTATTTCTAGTTATTACTGAGGCATAGAATAGGGGTTTTACCGTAACAAGGGGATCTGAGGTGTTTCTATCCTCTTCTTCCACAATTGTGTAAGCGTTAGTAAACTTAGATGAAATCACTGATTCCAATACAGCGTATACTAAGTTAAAAAAAAAAAAA
>24118_120_12_-1
ATTTGGGTTGAGGTTGAGTCCCTCCCAATTCGGGGTTTTCTTCTCCAAACCAAAGGGCCTGAAGCGATTCTCAACTATCCTTCCCTTTATCAGGTTCTTTGCTTTCTCCTCCCCCTTCTT
>29443_143_12_-1
CCAAAGACTCCGTAACATCACAGAGAACTTTGATTATCCGTTATCTTGTTAAGTTTTCGCCGCAAAGCTCGGATGCTGAACTCGGATGTTGAACTCGGATGCTAAGAAGATATCCGTGATTTGCATCCGAGCTTGGCGTACTA
>35825_309_12_-1
GGCTTTGACAACCGAGCCTGAGGGCTCTCATCCAGGTCAATTGATCATGATTGCCCTTGGTTTCGGTTTCTCTGTGATGTTTTCTATCTGGTGTTTCTGGTGGGGCTTTGAACCCAGCCGTTTCTCTCTCTTTGTGTTTGGCCAGAGCCATCTCACCAGCCAGATGTGTAGTGATGTGGTTTCCTCAGATCATTGCTGGGATGGCTGCTGGTGGTGCCGCTAGTGCTATGACTCCAGGCAAGGTTCTCTTTACTAATGCTTTGGGTTTAGGCTGTTCCAGATCTAGGGGGTTGTTTTTGGAAATGTTTG
>41374_120_12_-1
TGACAATTGCACATAGGTTGAGATCTGTTATCGATTATGATAAAATTTTGGTGATGGATGCAGGTGAGGTAAAAGAGTATGATCACCCATATTCTTTGTTACTTAACAAACAAAGTGCCT
>47093_120_12_-1
TTCAAGAGGGTGTGAATCTGAAAAAAGTGAAAGAGAAGATGAACGGTAAAATTTTTATGAATGAAAAAATTGTTATTGAAAACATCTTAACAAAAGAGGAAAAAAGTTTTGAAAAAAACC
>47948_160_12_-1
TGTTCCATACGCCATTATCAAGGGTAAGGCTAGATTGGGTACTTTGGTTAACCAAAAGACTTCTGCTGTTGCCGCTTTGACCGAAGTCAGAGCCGAAGACGAAGCTGCTTTGGCTAAGTTGGTTTCCACCATTGACGCTAACTTCGCTGACAAATACGAT
>49786_112_12_-1
GTAAAATAATAAAGAAGAACAACCGACGCTTATTGGGACAATAGGCGTTATACTTTGTTGATTTTTTAATCCACTTCCTGTTTTTCTTGGTGGAAAAAGTGCAATATATCTT
>60594_67_12_-1
TGTGCCTCATAACGATACTTTGATTGAATTATTCGATCAAGATATTGTTATGCATATGAGTGAATTG
>90865_120_12_-1
AAACGAATATCCACGATCTTATGAATAGCTTTTCTAGATAGCTTGTTGAAAATGACTATACTAGAAATTCTGTTCAAAAATTCTGGTCTGAAATGTTGCCTAACAGCACCCATGACCAAA
>92224_120_12_-1
AGTTATAACTATCACTATATTATCATATACGGTGTTAGATGATGACATAGGTTATGAGAAGCTGTCATCGAGGTTAGAGGAAGCTGTAGTGAAAGGATTGATAATGTAATAAGATAATGA
>92790_123_12_-1
ATGAACCGCTTGCTGATCTTACTAAGTAATTGTTTAATAAGTGGTAGAATTGGGCACAGGTGTTTGACTGTAGTAAAGTTGGTGGCACGATATGGCCTCCAAATATGCGCGAGTTTTAAAAAA
>93286_122_12_-1
TTTCATTACGTTTTACTTTCGGAACGAAAGAAGCAATCCAAACTGCTTAAAAGAAACGTATCTTGATGTCCTGCAAAATTTCAAAAATCAAGAATTTATTGCGTTTGCATCAAAAAACGTAA
>94889_200_12_-1
CAGATAGAGCGCTGGAGATGGCTGGTCTCAATCTGGTAGAGTACCATGGGACACCAGTGATGACTCTAGTGACTTGGTCAGCGGGGATACCGGTCAACATAGTGGTGAAATCACCGTAGTTGAAAACAGCTTCAGCAATTTCAACTGGGTAAGTTTCAGTTGGATGAGCGGCTTGGAACATATAGTATTCAGCCAAATGA
>100377_125_12_-1
TTAGTTTTCTGTGCCCGTTTTAAGCACGACTTGAACTTACGTGATTATATGTATACAGTGCATGTTTTTATATAGAAAAATAAAAAAATGGGGTTACGTAGTCGAAGGATATAGCAGTGTCTAAA
>124977_116_12_-1
TTCTAAAAATTGTGGAGAGAGGAAGATAATTTCCCAAATGTACCATTAGCACACTTGAGAATGTATATTGGATGTATGAAGCTTGATGAATAGGAGAAAAAAAAAAACAAAGAAAA
>167040_96_12_-1
CTAAAAAGCAATTTTCTTTGTATTTCTTCTTCTGTTCTTTAGCAGAATCTTTTGCTTTTCCAATTGTTCTTCCTCTTCCTCGTCACTGTCGATTTC
>167917_108_12_-1
GGCAACTTGGCCGAGTGGTTAAGGCGAAAGATTAGAAATCTTTTGGGCTTTGCCCGCGCAGGTTCGAGTCCTGCAGTTGTCGTTATTTTTTCTTTTTCTTTTTTTTTT
>170131_120_12_-1
TACCAGCAGTATCTTCAACTGCAACCTGAACAACAGGAAAAATACCTGGCTTTATGTCAAAAAGATTTTGAACAAGAGACTGAAAGAATTGCATTTGATCGTCAAGGAGGTGTGCCTGGT
>183564_121_12_-1
TGAAGCGTTCAATGAGCTATCTTTTCCTTTCGGTAGATGAGTTTGGAATTCATATGATATCATATTTGCAACAGTATTTTGTACAAAAATAGCCCATTCTTTTTGTCATTGTTAATATTTT
>202424_120_12_-1
GATGTTTTGAGATTCTTGCAAAGAGTCAGAGTCTGGGAATACAGACAAAAGAATGTCATTCACAGAGCCGCTAGACCAACTAGACCAGACAAGGCTAGAAGATTGGGTTACAAAGCTAAG
>204606_120_12_-1
TTTATCCGTGCAGAAAGGTCCAGAATGAGGGGTTTTACTTCATTTTGATTTACAAAGCCTTGCTCTTCTGCAGTTAATCTTTTGGATTTCTCTCTGATTATCTCAGAAAGAAACTCTATT
>214862_97_12_-1
TAGGGCACATGGCGCAGTTGGTAGCGCGCTTCCCTTGCAAGGAAGAGGTCATCGGTTCGATTCCGGTTGCGTCCATTTATTTTTTACTTTTATTCTC
>217016_50_12_-1
TGATTGCAGCTGTAAAAGCAGTAAAATCAATCAAACCAATACGAACTACC
>222737_120_12_-1
ATTGCTGAAGCTGTTTTCAACTACGGTGATTTCACCACTATGTTGACTGGTATTCCCGCTGATCAAGTCACTAGAGTCATCACTGGTGTCCCATGGTACTCCACCAGATTGAGACCAGCT
>232808_120_12_-1
GCTGAAACCGGTACCTCCGCTTTCGGTATCAACCAAACCACTTTCCCAAACAACACCTACGGTATCTCTCAAGTCTTATGGGGTTCCATTGGTTTCACCACTGGTGCTACCTTGGGTGCT
>233925_160_12_-1
AAATGTCTGAAATTACTTTGGGTAAATATTTGTTCGAAAGATTAAAGCAAGTCAACGTTAACACCGTTTTCGGTTTGCCAGGTGACTTCAACTTGTCCTTGTTGGACAAGATCTACGAAGTTGAAGGTATGAGATGGGCTGGTAACGCCAACGAATTGAA
>242982_120_12_-1
GATGGAGTGCTTACCTCTGTTGTTACATGGGATGGCGACATCAACAAATTCAGATGGGGAGTCCAAATCAGTCAAAGCAATGACTGGAATGTTAACGTAAGAAGCTTCCTTAATGGCCTG
>248680_126_12_-1
TCCAGTACTGTTCGATAATGAGGCTAAAGAACGTGATCATGATCGCGATTGTTATCAAGATTACAATCACGACCACCGGAGTCATTAATATTAAAAAAAAAAAATGTGATTGTTAATAAGGGGTGG
>259093_120_12_-1
ACTCTGAAGGTTATCCAGGTGCTCGTTACTACGGTGGTAATGAACACATTGACAGAATGGAAATTCTATGTCAACAAAGAGCTTTGAAAGCTTTCCATGTTACTCCAGACAAATGGGGTG
>260145_120_12_-1
CTCGCATTATGAGAGCGTCATCCATTATGGTCCCGAGGTGATGAACAAAATGAACGAGTGGTGTATTGAGCACCACGGTAATAGCGGTCTCACCGCCAAAGTTTTGGCAAGTGAGAAGAC
>262220_120_12_-1
TCTTTAAGATACCAGGCAATAAAGTGGTTCTAACAACTTGGTATTCCAAAGTCTTTGGGTTGGCCAATTTGACAGCTAAATCACCATTGTCGGATTGTCTTAGAAATTTAAAGTTTTCAT
>282926_120_12_-1
TCTTCTTACCCAAATCGTAGATTCTGATCTTGGAGTCTGGAACAGCTCTGTTGTATCTAGACTTTGGGTAAGGCTTGTTCTTTTGGTATCTGTAACATCTAGCTGGTCTTCTAGCCATCT
>283302_120_12_-1
ATCTTTTGTTGACCTGGGAACTTGTATCTGGCTCTTCTCAAACCTTCAACGACAACATCCTTGTTGCTGTCCTTGGTTCTGACAGAGAAGATAATTTGACCAATGTCGACACGAGCGGCC
>289857_120_12_-1
TGCACAGTTAACTTTCTAGCAGGAGTATAATGCCATTTGCTCCCCATCTTGAGATGGGAAGGGCTTAACTAATCTCGGTTCGGAGTGATCCGCCCCGATACTGCCTTCTGCCTTAATATC
>292982_120_12_-1
AAAAAAGTCTTTGTGAAAAGTTAACAGTCATATATTGGGCCCTCTTGCTCCACACAACAAAGAGAGCAAGTAAAAGGAGACCTATATTATGTCATCAAATGATAGCTGAGTTTTTTAACA
>332682_17_12_-1
AGCAACTCGCGTGTCGT
>341031_124_12_-1
AGTTTACGTTTCCACGGGGCACTGCTCAACGGGTTTAGTTCCGTGGAGCAGATGTGTTGCAGATACTAGTTGATATTTATGTTGATGTTGATCATTCTTGTGGCACAAAAGTATAAATAAAGCA
>341398_176_12_-1
ATGAACCTACTCCATAGAGTCTTGGCCATTCTCCTACCTATATACTTGCCCAGCAGGGGCAGCAGGACCCAGTTGAGCAGCTTGTTCAACTGTTGCAGCGACTCTTCCCATTGACGCTGTGCATCTGCGAGCTCGTTGCTGAGTGACGTGTCCTCGTCGCTGAGGTAACCATCTTC
>365991_120_12_-1
TAGTATTCATGCTACTGGTATAGTATCACATGAGGTCCAGGAAGATGACATAAAAATTGAGAAACAGTCATTAAGTCTAATGGAAGCTGAAATGCAAGGATTGATAATGTAATAGGATAA
>375515_34_12_-1
CAAAAACAGAAGTAAAACATCGAACGCGATACAG
>382116_120_12_-1
TTGCAGTCCCGGAGGTGTAGGTTTGTTAATGTCATTGCCCATGTTATTAGAAAACCCTGGAGGACCGCTTAGGCCAGGAGGAGGTGCAATTGAGGATTGTACCGTAGTCATACCGGGAGG
>385572_119_12_-1
TAAGGGAATATTTTTGCTTTTTTCGTTTACTTTTTCTGGTAAACCCGGAGATGGTACCACATCCATTTCTGCTCTGATAATATCTAATCTGCTTATATTGAGCCCCTTATTTTTCCTTC
>424233_120_12_-1
AGCCATACCCGCAAGGGCCGTGCACCACAGCAATGTACGTGTGTAGCGACTTACGCAGCGCTCCAAAGTCTGCGTCGCGCTGCGCGATAGCGGCAGCGCGTGGCGGGGCAAGGGTCTTAT
>424433_120_12_-1
TTGGTGCGGAACAGTTTGCCCTCTCGCGGATAGTCTAGTTCCCATTTGCGCAGTGTCAAAACAATGCGCCTTGGAAGCACGTGTAGGTCACGTGATCGGGCTTCTGTGCATAGTGCACGC
>438959_120_12_-1
CGATGTAAGTAATAGAGATGTAACACTAGTGAAGCGTTATGCGGATTTAAAATTTCCTTTGAATAACGCTTCTTTGTCACATGATGGTCAAACGATGGTAGTGTCTGGCGATTCTAATAA
>439289_120_12_-1
AAATGGGTTGACTGTTTGTGGTGGTCTAATCGGTTCTGATGATAAGGGATTCCCTTCTAATTGGAACCGTTTAGCTCAAGATGCAAATATTTCGTTGCCGCCACCTTCCCAACCGATTAA
>440316_120_12_-1
TTTCTACTTCACCTCTAAAAGAATACTGTGGGGGGAAGAGAAATTTGCAAAGAAATAACTTCTAATTTAAAACTACGAAGCAGAAAAAAAAATCTTCCACAATAAACCAAGTATACAACT
>447747_120_12_-1
TTCCGCTGGCTTTTTTTTTTTGAACGAGGCAAAAAAGTTTCGTGACTGAACTTCTTCGTCACTGGTTTTGTTGATAATTTTTATCGTTTTTTACTTCGAGATTGAAAACAGTGTTCTGAA
>448646_83_12_-1
AGTTCCGGTCCTATAGTGTAGTGGTTATCACTTTCGGTTTTGATCCGGACAACCCCGGTTCGAATCCGGGTAGGACCTTCTTT
>450723_361_12_-1
TTACGTGATATACAGTGACAGCCTCACAAATTTTTTTTCTGAAAAGTCAGAAAGAAATATGTAAACCTTTTCCTGAGCACTAAATGAGGACAATGCAGGAGTTCTATCCAATGGAATTGCAACAGCAATGGAACAAGTAGTGTATGCATATTGCTGTGTGTTCCATAGTAACAAATCAAGTGTTTTGGCATCGCATATCAATGTTTACACTCTATGCGTTTCTATATGGTTGATTTTATGATAGAGAGGGGAAGTGTTCAACAAAAGGCTCAACGGTGATGCAGCTAAGTTAAATATGTATTACTTGATGGTTATATATACCTGCGAAGAATATGAACAAATCATATTGAGTATATATTAG
>451747_200_12_-1
TGGCGGAAAGGCCTTGGGTGCTTGCTGGCGAATTGCAATGTCATTTTGCGTGGGGATAAATCATTTGTATACGACTTAGATGTACAACGGGGTATTGTAAGCAGTAGAGTAGCCTTGTTGTTACGATCTGCTGAGATTAAGCCTTTGTTGTCTGATTTGTTTTTTATTTCTTTCTAAGTGGGTACTGGCAGGAGCCGGGG
>452027_240_12_-1
GGATTGTTCACCCACTAATAGGGAACGTGAGCTGGGTTTAGACCGTCGTGAGACAGGTTAGTTTTACCCTACTGATGAATGTTACCGCAATAGTAATTGAACTTAGTACGAGAGGAACAGTTCATTCGGATAATTGGTTTTTGCGGCTGTCTGATCAGGCATTGCCGCGAAGCTACCATCCGCTGGATTATGGCTGAACGCCTCTAAGTCAGAATCCATGCTAGAACGCGGTGATTTCTT
>452347_440_12_-1
AAAGAAGACCCTGTTGAGCTTGACTCTAGTTTGACATTGTGAAGAGACATAGAGGGTGTAGAATAAGTGGGAGCTTCGGCGCCAGTGAAATACCACTACCTTTATAGTTTCTTTACTTATTCAATGAAGCGGAGCTGGAATTCATTTTCCACGTTCTAGCATTCAAGGTCCCATTCGGGGCTGATCCGGGTTGAAGACATTGTCAGGTGGGGAGTTTGGCTGGGGCGGCACATCTGTTAAACGATAACGCAGATGTCCTAAGGGGGGCTCATGGAGAACAGAAATCTCCAGTAGAACAAAAGGGTAAAAGCCCCCTTGATTTTGATTTTCAGTGTGAATACAAACCATGAAAGTGTGGCCTATCGATCCTTTAGTCCCTCGGAATTTGAGGCTAGAGGTGCCAGAAAAGTTACCACAGGGATAACTGGCTTGTGGCAGTC
>453080_120_12_-1
CGTGCTTGTGGACTGCTTGGTGGGGCTTGCTCTGCTAGGCGGACTACTTGCGTGCCTTGTTGTAGACGGCCTTGGTAGGTCTCTTGTAGACCGTCGCTTGCTACAATTAACGATCAACTT
>453360_532_12_-1
CTAGCCCTGAAAATGGATGGCGCTCAAGCGTGTTACCTATACTCTACCGTCAGGGTTGATATGATGCCCTGACGAGTAGGCAGGCGTGGAGGTCAGTGACGAAGCCTAGACCGTAAGGTCGGGTCGAACGGCCTCTAGTGCAGATCTTGGTGGTAGTAGCAAATATTCAAATGAGAACTTTGAAGACTGAAGTGGGGAAAGGTTCCACGTCAACAGCAGTTGGACGTGGGTTAGTCGATCCTAAGAGATGGGGAAGCTCCGTTTCAAAGGCCTGATTTTATGCAGGCCACCATCGAAAGGGAATCCGGTTAAGATTCCGGAACCTGGATATGGATTCTTCACGGTAACGTAACTGAATGTGGAGACGTCGGCGCGAGCCCTGGGAGGAGTTATCTTTTCTTCTTAACAGCTTATCACCCCGGAATTGGTTTATCCGGAGATGGGGTCTTATGGCTGGAAGAGGCCAGCACCTTTGCTGGCTCCGGTGCGCTTGTGACGGCCCGTGAAAATCCACAGGAAGGAATAGTTTTCA
>454372_320_12_-1
TGGGCCAGCATCAGTTTTGGTGGCAGGATAAATCCATAGGAATGTAGCTTGCCTCGGTAAGTATTATAGCCTGTGGGAATACTGCCAGCTGGGACTGAGGACTGCGACGTAAGTCAAGGATGCTGGCATAATGGTTATATGCCGCCCGTCTTGAAACACGGACCAAGGAGTCTAACGTCTATGCGAGTGTTTGGGTGTAAAACCCATACGCGTAATGAAAGTGAACGTAGGTTGGGGCCTCGCAAGAGGTGCACAATCGACCGATCCTGATGTCTTCGGATGGATTTGAGTAAGAGCATAGCTGTTGGGACCCGAAAGAT
>454812_240_12_-1
CTTCGGTGCCCGAGTTGTAATTTGGAGAGGGCAACTTTGGGGCCGTTCCTTGTCTATGTTCCTTGGAACAGGACGTCATAGAGGGTGAGAATCCCGTGTGGCGAGGAGTGCGGTTCTTTGTAAAGTGCCTTCGAAGAGTCGAGTTGTTTGGGAATGCAGCTCTAAGTGGGTGGTAAATTCCATCTAAAGCTAAATATTGGCGAGAGACCGATAGCGAACAAGTACAGTGATGGAAAGATG
>455293_1182_12_-1
TGTGGGTGGTGGTGCATGGCCGTTCTTAGTTGGTGGAGTGATTTGTCTGCTTAATTGCGATAACGAACGAGACCTTAACCTACTAAATAGTGGTGCTAGCATTTGCTGGTTATCCACTTCTTAGAGGGACTATCGGTTTCAAGCCGATGGAAGTTTGAGGCAATAACAGGTCTGTGATGCCCTTAGACGTTCTGGGCCGCACGCGCGCTACACTGACGGAGCCAGCGAGTCTAACCTTGGCCGAGAGGTCTTGGTAATCTTGTGAAACTCCGTCGTGCTGGGGATAGAGCATTGTAATTATTGCTCTTCAACGAGGAATTCCTAGTAAGCGCAAGTCATCAGCTTGCGTTGATTACGTCCCTGCCCTTTGTACACACCGCCCGTCGCTAGTACCGATTGAATGGCTTAGTGAGGCCTCAGGATCTGCTTAGAGAAGGGGGCAACTCCATCTCAGAGCGGAGAATTTGGACAAACTTGGTCATTTAGAGGAACTAAAAGTCGTAACAAGGTTTCCGTAGGTGAACCTGCGGAAGGATCATTAAAGAAATTTAATAATTTTGAAAATGGATTTTTTTGTTTTGGCAAGAGCATGAGAGCTTTTACTGGGCAAGAAGACAAGAGATGGAGAGTCCAGCCGGGCCTGCGCTTAAGTGCGCGGTCTTGCTAGGCTTGTAAGTTTCTTTCTTGCTATTCCAAACGGTGAGAGATTTCTGTGCTTTTGTTATAGGACAATTAAAACCGTTTCAATACAACACACTGTGGAGTTTTCATATCTTTGCAACTTTTTCTTTGGGCATTCGAGCAATCGGGGCCCAGAGGTAACAAACACAAACAATTTTATCTATTCATTAAATTTTTGTCAAAAACAAGAATTTTCGTAACTGGAAATTTTAAAATATTAAAAACTTTCAACAACGGATCTCTTGGTTCTCGCATCGATGAAGAACGCAGCGAAATGCGATACGTAATGTGAATTGCAGAATTCCGTGAATCATCGAATCTTTGAACGCACATTGCGCCCCTTGGTATTCCAGGGGGCATGCCTGTTTGAGCGTCATTTCCTTCTCAAACATTCTGTTTGGTAGTGAGTGATACTCTTTGGAGTTAACTTGAAATTGCTGGCCTTTTCATTGGATGTTTTTTTTCCAAAGAGAGGTTTCTCTGCGTGCTTGAGGTATAATG
>456864_1562_12_-1
GCAGTTGAAGACAAGTTCGAAAAGAGTTTGGAAACGAATTCGAGTAGGCTTGTCGTTCGTTATGTTTTTGTAAATGGCCTCGTCAAACGGTGGAGAGAGTCGCTAGGTGATCGTCAGATCTGCCTAGTCTCTATACAGCGTGTTTAATTGACATGGGTTGATGCGTATTGAGAGATACAATTTGGGAAGAAATTCCCAGAGTGTGTTTCTTTTGCGTTTAACCTGAACAGTCTCATCGTGGGCATCTTGCGATTCCATTGGTGAGCAGCGAAGGATTTGGTGGATTACTAGCTAATAGCAATCTATTTCAAAGAATTCAAACTTGGGGGAATGCCTTGTTGAATAGCCGGTCGCAAGACTGTGATTCTTCAAGTGTAACCTCCTCTCAAATCAGCGATATCAAACGTACCATTCCGTGAAACACCGGGGTATCTGTTTGGTGGAACCTGATTAGAGGAAACTCAAAGAGTGCTATGGTATGGTGACGGAGTGCGCTGGTCAAGAGTGTAAAAGCTTTTTGAACAGAGAGCATTTCCGGCAGCAGAGAGACCTGAAAAAGCAATTTTTCTGGAATTTCAGCTGTTTCCAAACTCAATAAGTATCTTCTAGCAAGAGGGAATAGGTGGGAAAAAAAAAAAGAGATTTCGGTTTCTTTCTTTTTTACTGCTTGTTGCTTCTTCTTTTAAGATAGTTATCTGGTTGATCCTGCCAGTAGTCATATGCTTGTCTCAAAGATTAAGCCATGCATGTCTAAGTATAAGCAATTTATACAGTGAAACTGCGAATGGCTCATTAAATCAGTTATCGTTTATTTGATAGTTCCTTTACTACATGGTATAACTGTGGTAATTCTAGAGCTAATACATGCTTAAAATCTCGACCCTTTGGAAGAGATGTATTTATTAGATAAAAAATCAATGTCTTCGGACTCTTTGATGATTCATAATAACTTTTCGAATCGCATGGCCTTGTGCTGGCGATGGTTCATTCAAATTTCTGCCCTATCAACTTTCGATGGTAGGATAGTGGCCTACCATGGTTTCAACGGGTAACGGGGAATAAGGGTTCGATTCCGGAGAGGGAGCCTGAGAAACGGCTACCACATCCAAGGAAGGCAGCAGGCGCGCAAATTACCCAATCCTAATTCAGGGAGGTAGTGACAATAAATAACGATACAGGGCCCATTCGGGTCTTGTAATTGGAATGAGTACAATGTAAATACCTTAACGAGGAACAATTGGAGGGCAAGTCTGGTGCCAGCAGCCGCGGTAATTCCAGCTCCAATAGCGTATATTAAAGTTGTTGCAGTTAAAAAGCTCGTAGTTGAACTTTGGGCCCGGTTGGCCGGTCCGATTTTTTCGTGTACTGGATTTCCAACGGGGCCTTTCCTTCTGGCTAACCTTGAGTCCTTGTGGCTCTTGGCGAACCAGGACTTTTACTTTGAAAAAATTAGAGTGTTCAAAGCAGGCGTATTGCTCGAATATATTAGCATGGAATAATAGAATAGGACGTTTGGTTCTATTTTGTTGGTTTCTAGGACCATCGTAATGATTAATAGGGAC
>460884_200_12_-1
TGGCGGAAAGGCCTTGGGTGCTTGCTGGCGAATTGCAATGTCATTTTGCGTGGGGATAAATCATTTGTATACGACTTAGATGTACAACGGGGTATTGTAAGCAGTAGAGTAGCCTTGTTGTTACGATCTGCTGAGATTAAGCCTTTGTTGTCTGATTTGTTTTTTATTTCTTTCTAAGTGGGTACTGGCAGGAGCCGGGG
>461164_800_12_-1
AACCACAGCCAAGGGAACGGGCTTGGCAGAATCAGCGGGGAAAGAAGACCCTGTTGAGCTTGACTCTAGTTTGACATTGTGAAGAGACATAGAGGGTGTAGAATAAGTGGGAGCTTCGGCGCCAGTGAAATACCACTACCTTTATAGTTTCTTTACTTATTCAATGAAGCGGAGCTGGAATTCATTTTCCACGTTCTAGCATTCAAGGTCCCATTCGGGGCTGATCCGGGTTGAAGACATTGTCAGGTGGGGAGTTTGGCTGGGGCGGCACATCTGTTAAACGATAACGCAGATGTCCTAAGGGGGGCTCATGGAGAACAGAAATCTCCAGTAGAACAAAAGGGTAAAAGCCCCCTTGATTTTGATTTTCAGTGTGAATACAAACCATGAAAGTGTGGCCTATCGATCCTTTAGTCCCTCGGAATTTGAGGCTAGAGGTGCCAGAAAAGTTACCACAGGGATAACTGGCTTGTGGCAGTCAAGCGTTCATAGCGACATTGCTTTTTGATTCTTCGATGTCGGCTCTTCCTATCATACCGAAGCAGAATTCGGTAAGCGTTGGATTGTTCACCCACTAATAGGGAACGTGAGCTGGGTTTAGACCGTCGTGAGACAGGTTAGTTTTACCCTACTGATGAATGTTACCGCAATAGTAATTGAACTTAGTACGAGAGGAACAGTTCATTCGGATAATTGGTTTTTGCGGCTGTCTGATCAGGCATTGCCGCGAAGCTACCATCCGCTGGATTATGGCTGAACGCCTCTAAGTCAGAATCCATGCTAGAACGCGGTGATTTCTT
>462217_120_12_-1
CGTGCTTGTGGACTGCTTGGTGGGGCTTGCTCTGCTAGGCGGACTACTTGCGTGCCTTGTTGTAGACGGCCTTGGTAGGTCTCTTGTAGACCGTCGCTTGCTACAATTAACGATCAACTT
>462497_532_12_-1
CTAGCCCTGAAAATGGATGGCGCTCAAGCGTGTTACCTATACTCTACCGTCAGGGTTGATATGATGCCCTGACGAGTAGGCAGGCGTGGAGGTCAGTGACGAAGCCTAGACCGTAAGGTCGGGTCGAACGGCCTCTAGTGCAGATCTTGGTGGTAGTAGCAAATATTCAAATGAGAACTTTGAAGACTGAAGTGGGGAAAGGTTCCACGTCAACAGCAGTTGGACGTGGGTTAGTCGATCCTAAGAGATGGGGAAGCTCCGTTTCAAAGGCCTGATTTTATGCAGGCCACCATCGAAAGGGAATCCGGTTAAGATTCCGGAACCTGGATATGGATTCTTCACGGTAACGTAACTGAATGTGGAGACGTCGGCGCGAGCCCTGGGAGGAGTTATCTTTTCTTCTTAACAGCTTATCACCCCGGAATTGGTTTATCCGGAGATGGGGTCTTATGGCTGGAAGAGGCCAGCACCTTTGCTGGCTCCGGTGCGCTTGTGACGGCCCGTGAAAATCCACAGGAAGGAATAGTTTTCA
>463109_280_12_-1
TAGTAGCTGGTTCCTGCCGAAGTTTCCCTCAGGATAGCAGAAGCTCGTATCAGTTTTATGAGGTAAAGCGAATGATTAGAGGTTCCGGGGTCGAAATGACCTTGACCTATTCTCAAACTTTAAATATGTAAGAAGTCCTTGTTACTTAATTGAACGTGGACATTTGAATGAAGAGCTTTTAGTGGGCCATTTTTGGTAAGCAGAACTGGCGATGCGGGATGAACCGAACGTAGAGTTAAGGTGCCGGAATACACGCTCATCAGACACCACAAAAGGTGTT
>463509_360_12_-1
GCCCTCTGCTCCTTGTGGGTAGGGGAATCTCGCATTTCACTGGGCCAGCATCAGTTTTGGTGGCAGGATAAATCCATAGGAATGTAGCTTGCCTCGGTAAGTATTATAGCCTGTGGGAATACTGCCAGCTGGGACTGAGGACTGCGACGTAAGTCAAGGATGCTGGCATAATGGTTATATGCCGCCCGTCTTGAAACACGGACCAAGGAGTCTAACGTCTATGCGAGTGTTTGGGTGTAAAACCCATACGCGTAATGAAAGTGAACGTAGGTTGGGGCCTCGCAAGAGGTGCACAATCGACCGATCCTGATGTCTTCGGATGGATTTGAGTAAGAGCATAGCTGTTGGGACCCGAAAGAT
>463949_240_12_-1
CTTCGGTGCCCGAGTTGTAATTTGGAGAGGGCAACTTTGGGGCCGTTCCTTGTCTATGTTCCTTGGAACAGGACGTCATAGAGGGTGAGAATCCCGTGTGGCGAGGAGTGCGGTTCTTTGTAAAGTGCCTTCGAAGAGTCGAGTTGTTTGGGAATGCAGCTCTAAGTGGGTGGTAAATTCCATCTAAAGCTAAATATTGGCGAGAGACCGATAGCGAACAAGTACAGTGATGGAAAGATG
>464430_400_12_-1
TTTTTCTTTGGGCATTCGAGCAATCGGGGCCCAGAGGTAACAAACACAAACAATTTTATCTATTCATTAAATTTTTGTCAAAAACAAGAATTTTCGTAACTGGAAATTTTAAAATATTAAAAACTTTCAACAACGGATCTCTTGGTTCTCGCATCGATGAAGAACGCAGCGAAATGCGATACGTAATGTGAATTGCAGAATTCCGTGAATCATCGAATCTTTGAACGCACATTGCGCCCCTTGGTATTCCAGGGGGCATGCCTGTTTGAGCGTCATTTCCTTCTCAAACATTCTGTTTGGTAGTGAGTGATACTCTTTGGAGTTAACTTGAAATTGCTGGCCTTTTCATTGGATGTTTTTTTTCCAAAGAGAGGTTTCTCTGCGTGCTTGAGGTATAATG
>464890_722_12_-1
TGTGGGTGGTGGTGCATGGCCGTTCTTAGTTGGTGGAGTGATTTGTCTGCTTAATTGCGATAACGAACGAGACCTTAACCTACTAAATAGTGGTGCTAGCATTTGCTGGTTATCCACTTCTTAGAGGGACTATCGGTTTCAAGCCGATGGAAGTTTGAGGCAATAACAGGTCTGTGATGCCCTTAGACGTTCTGGGCCGCACGCGCGCTACACTGACGGAGCCAGCGAGTCTAACCTTGGCCGAGAGGTCTTGGTAATCTTGTGAAACTCCGTCGTGCTGGGGATAGAGCATTGTAATTATTGCTCTTCAACGAGGAATTCCTAGTAAGCGCAAGTCATCAGCTTGCGTTGATTACGTCCCTGCCCTTTGTACACACCGCCCGTCGCTAGTACCGATTGAATGGCTTAGTGAGGCCTCAGGATCTGCTTAGAGAAGGGGGCAACTCCATCTCAGAGCGGAGAATTTGGACAAACTTGGTCATTTAGAGGAACTAAAAGTCGTAACAAGGTTTCCGTAGGTGAACCTGCGGAAGGATCATTAAAGAAATTTAATAATTTTGAAAATGGATTTTTTTGTTTTGGCAAGAGCATGAGAGCTTTTACTGGGCAAGAAGACAAGAGATGGAGAGTCCAGCCGGGCCTGCGCTTAAGTGCGCGGTCTTGCTAGGCTTGTAAGTTTCTTTCTTGCTATTCCAAACGGTGAGAGATTTCTGTGCTTTTGT
>466001_1630_12_-1
TGGGAGGGGGGGTTTAGTCATGGAGTACAAGTGTGAGGAAAAGTAGTTGGGAGGTACTTCATGCGAAAGCAGTTGAAGACAAGTTCGAAAAGAGTTTGGAAACGAATTCGAGTAGGCTTGTCGTTCGTTATGTTTTTGTAAATGGCCTCGTCAAACGGTGGAGAGAGTCGCTAGGTGATCGTCAGATCTGCCTAGTCTCTATACAGCGTGTTTAATTGACATGGGTTGATGCGTATTGAGAGATACAATTTGGGAAGAAATTCCCAGAGTGTGTTTCTTTTGCGTTTAACCTGAACAGTCTCATCGTGGGCATCTTGCGATTCCATTGGTGAGCAGCGAAGGATTTGGTGGATTACTAGCTAATAGCAATCTATTTCAAAGAATTCAAACTTGGGGGAATGCCTTGTTGAATAGCCGGTCGCAAGACTGTGATTCTTCAAGTGTAACCTCCTCTCAAATCAGCGATATCAAACGTACCATTCCGTGAAACACCGGGGTATCTGTTTGGTGGAACCTGATTAGAGGAAACTCAAAGAGTGCTATGGTATGGTGACGGAGTGCGCTGGTCAAGAGTGTAAAAGCTTTTTGAACAGAGAGCATTTCCGGCAGCAGAGAGACCTGAAAAAGCAATTTTTCTGGAATTTCAGCTGTTTCCAAACTCAATAAGTATCTTCTAGCAAGAGGGAATAGGTGGGAAAAAAAAAAAGAGATTTCGGTTTCTTTCTTTTTTACTGCTTGTTGCTTCTTCTTTTAAGATAGTTATCTGGTTGATCCTGCCAGTAGTCATATGCTTGTCTCAAAGATTAAGCCATGCATGTCTAAGTATAAGCAATTTATACAGTGAAACTGCGAATGGCTCATTAAATCAGTTATCGTTTATTTGATAGTTCCTTTACTACATGGTATAACTGTGGTAATTCTAGAGCTAATACATGCTTAAAATCTCGACCCTTTGGAAGAGATGTATTTATTAGATAAAAAATCAATGTCTTCGGACTCTTTGATGATTCATAATAACTTTTCGAATCGCATGGCCTTGTGCTGGCGATGGTTCATTCAAATTTCTGCCCTATCAACTTTCGATGGTAGGATAGTGGCCTACCATGGTTTCAACGGGTAACGGGGAATAAGGGTTCGATTCCGGAGAGGGAGCCTGAGAAACGGCTACCACATCCAAGGAAGGCAGCAGGCGCGCAAATTACCCAATCCTAATTCAGGGAGGTAGTGACAATAAATAACGATACAGGGCCCATTCGGGTCTTGTAATTGGAATGAGTACAATGTAAATACCTTAACGAGGAACAATTGGAGGGCAAGTCTGGTGCCAGCAGCCGCGGTAATTCCAGCTCCAATAGCGTATATTAAAGTTGTTGCAGTTAAAAAGCTCGTAGTTGAACTTTGGGCCCGGTTGGCCGGTCCGATTTTTTCGTGTACTGGATTTCCAACGGGGCCTTTCCTTCTGGCTAACCTTGAGTCCTTGTGGCTCTTGGCGAACCAGGACTTTTACTTTGAAAAAATTAGAGTGTTCAAAGCAGGCGTATTGCTCGAATATATTAGCATGGAATAATAGAATAGGACGTTTGGTTCTATTTTGTTGGTTTCTAGGACCATCGTAATGATTAATAGGGAC
>469278_20_12_-1
ATCACACTGTGTTTTTATAT
>472930_20_12_-1
ATCACACTGTGTTTTTATAT
>477925_34_12_-1
TGATTGCAGCTGTAAAAGCAGTAAAATCAATCAA
>482510_20_12_-1
ATCACACTGTGTTTTTATAT
>486162_20_12_-1
ATCACACTGTGTTTTTATAT
>489754_120_12_-1
CATTTTGAGTGGGGATAAATCATTTGTATACGACTTGGATGTACAACGGGGTATTGTAAGCAGTAGAGTAGCCTTGTTGTTACGATCTGCTGAGATTAAGCCTTTGTTGTCTGATTTGTT
>490114_120_12_-1
GATTGTTCACCCACTAATAGGGAACGTGAGCTGGGTTTAGACCGTCGTGAGACAGGTTAGTTTTACCCTACTGATGAATGTTACCGCAATAGTAATTGAACTTAGTACGAGAGGAACAGT
>490354_120_12_-1
AAATCTCCAGTAGAACAAAAGGGTAAAAGTCCCCTTGATTTTGATTTTCAGTGTGAATACAAACCATGAAAGTGTGGCCTATCGATCCTTTAGTCCCTCGGAATTTGAGGCTAGAGGTGC
>498957_200_12_-1
CCAAGTGTAGAGTAGATTCCTTTTGGATGTTGTAGTCGGACAAAGTTCTACCATCTTCCAATTGCTTACCAGCAAAGATCAATCTTTGTTGGTCAGGTGGAATACCTTCCTTGTCTTGGATCTTGGACTTGACATTGTCAATAGTGTCAGAAGATTCAACTTCCAGGGTAATAGTCTTACCGGTTAAAGTCTTGACGAAA
>500399_120_12_-1
GGCCCTACTATTATTACCGTCTGTCGCAAAAGCCGTTGCCCGGACAAAAATATCTTTTGCGAGCATCGGCACAACGTTGATTGGTCAGAGCGGTAAAAAGGAATGAATGTGAAAAATGTA
>503921_200_12_-1
CAGGGTTCGTGTTAGTTCCAAGCTATTGACGACTTCCATGTCGTCATTTTCTAGATCAAATTGAAGCTTCATCTGCGTATTTCCTGTGTCCTCATCGTGCAGAATGTGCGATGAAGAGTTGATCCATTGCTTCATGGGTAAGTTTAAGAAATTGATGTCGTTATGGTACAGATCGATCTGTCCCCGAATGGTATCGATGC
>510231_120_12_-1
TTTGTGGTGTCTATTGCTGCAACAGTTGAACCTGTTTTTGATTTCGTAATTTTTCTCCTGTCGTTTCGTGTTGTCATGGCGATTTGGGAAAAAGTTGAAAAAAAAAATAGCAGTAAATGG
>511622_120_12_-1
AAGGGTGACGAGTACTGTTGCTGCTGAGTATACTCGGAAGGAGCAGTGTATGGTACTTGCAAAGATGGGTTGTTGTTAATATATACAGGTTGCGAGTATTGTGGTTGCTGGGTAGCCGCA
>534534_117_12_-1
GGACAAAATTAACCCTGCTTACACCAGGGTTTATCTAGAAATAAAATAGGTCATTGTTTTGAGATGACTTGGAAAAACTTAACCCTGATGTGACTGTAACATAACATCTAAGAAAAA
>536281_160_12_-1
TAGTCTTAGGGCATGGGATTCTTGCTGAATTTCCTTCAGTTTTTGAAGTGGAGGTGGCCACTACTGCGGAGGATTCAGTCAATTTCTTAAGAACTTTTTTACAATTGAAGAATTTTTTCTCCAGTTGCTTGACTTTTCTCTCAATATCTCTTTGGGATCT
>555452_123_12_-1
TGTTGTTGTTGTTGCATATTAGCGGCTGTTTGTTGCTGTTGCAAGGCAGAAGCGGCGGCCGCAGCTTGTTGTTGCTGCTGAAAATATTGTTGTTCAGCAAGCTGCTGTTGTTCTTGCTGCTGG
>556398_168_12_-1
GACCCCCTAGTATTAAGTTTAAATTTTTATTTCTTCCAGTTACTGCTCTACATCAATGTAAACTCGCTAATATATATATATATATATATATATATGTCGTACATGTATGTGTACCCATGACAAAAAAGTATATATAGGACAGTATCAAAGATCAATTAAGCTTACACC
>563470_79_12_-1
GCATTCATATATATATCTATATATATATATATGTGTGTATATGTGTATGTGTGTGTGTGTGTGTGTGTGTAATATGATA
>578742_192_12_-1
GATTCTTCATCATCGGATCCATCATCAGAAAGTGAAAAGGAGGAAATCCAAAATGGGGCCATCGAAGAACACGTTGGAGAAAATGGTAAAAGTGATCATGTTTTCTCAAAAGGTAATGACGAAGACAAACAAGAGGACATTGCAATAGAAGTTTCGGATGTCGAGCTTACAGACGAAGAAAGCAAGGATTTG
>592504_118_12_-1
GGGAGTTTGGCCGAGTGGTTTAAGGCGTCAGATTTAGGTGGGTTTAACCTCTAAAATCTCTGATATCTTCGGATGCAAGGGTTCGAATCCCTTAGCTCTCATTATTTTTTGTTTTTTG
>593603_120_12_-1
GGTTTTGGGTCATCATGCACTGCTGTGGGTACGGCCCATTCTGTGGAGGTGGTACTGAAGCAGGTTGAGGAGAGGCATGATGGGGGTTCTCTGGAACAGCTGATGAAGCAGGTGTTGTTG
>593843_120_12_-1
ACATTGGTGGTGGTCTGACATATTTTTTAGTGGATGTCATATCAGAGTCCGCTGAGGATGAATCAGTAAATGTATTACCTGACTCAGGTGATGGAGTGCTCAGAGGCGTTCCAACTGATG
>596874_160_12_-1
GTATTCCATGTGTCTCGTGATACCTTAATTTCAGTTTCATTATCTTCTAATGATCTTTTCTTACTGTTGATAGTAGTATAGGCATTAGAGTCACCAATACCACCCAAACTGGAATTAGTTTGACGAGAATTGATCGGTGGAAGTTCTTTAAAGGAGTCTG
>598312_160_12_-1
TGGTTTCTTGTTAAGTTCTTGCACAAGGTGACTGAGGTTATTCAATAGCGGAATAGCTTCACTGACTGCGTGTATTTCTGCTTCTGTAGTTGAAGTGCATGTTAACGAAGCCTTTGTCGACTTTCCTCCAATCACTTTTCCGTTGAGTAGGAAAATGTTA
>602654_123_12_-1
GTAATCATTCGTTCTTCGACTTTTATAGCCTTTTTTTTAACTTAACGAACTCGTACTATCTAATAGTTTATTTCCCCTTGTTTTTTTTTGTTACGATTGGGGAAAAGCAAGGGTTCCCTGCGT
>605348_98_12_-1
CTTTCGAAAATGCTCGTGTAGCTCAGTGGTTAGAGCTTCGTGCTTATAGCAACATTCGGTTTCCGAAGTTTCTGTGCCAAAGACCTTTCAAACAGGCC
>636552_129_12_-1
ATTTTGATGCAAAAGGTTTTTATAAAACTTCTTATCTTATATGAAAGATGAGATGAGATAATTATACTCGAGGAAGCGAAAAAATTTTCACCAACGCAAAAAAAGAAAAAGAAAAAAAAAAAAAAAACA
>638966_120_12_-1
GGTTTCTCTATCTTCACCGGTTTGGAATCTCCATTGGATATATTCAGATGGAGTCTTGTCCAAATGAGATTCGATATGAGCAAAAGCGTGTTGCTTAATGTAAGCGATACGACAATTTTC
>643207_120_12_-1
AGTTCAAACACTGTTCTTGTCAGCATAACATCTAATGGTATAAACTCCTTCAACGATGGATGCTGACATTTGACAGCTACACTAGAACCTTTACCGTCACTATTTTTTAGTTTTGCCACA
>651282_120_12_-1
GGTTTTGGGTCATCATGCACTGCTGTGGGTACGGCCCATTCTGTGGAGGTGGTACTGAAGCAGGTTGAGGAGAGGCATGATGGGGGTTCTCTGGAACAGCTGATGAAGCAGGTGTTGTTG
>651522_120_12_-1
ACATTGGTGGTGGTCTGACATATTTTTTAGTGGATGTCATATCAGAGTCCGCTGAGGATGAATCAGTAAATGTATTACCTGACTCAGGTGATGGAGTGCTCAGAGGCGTTCCAACTGATG
>654595_120_12_-1
GTATTCCATGTGTCTCGTGATACCTTAATTTCAGTTTCATTATCTTCTAATGATCTTTTCTTACTGTTGATAGTAGTATAGGCATTAGAGTCACCAATACCACCCAAACTGGAATTAGTT
>655993_160_12_-1
TGGTTTCTTGTTAAGTTCTTGCACAAGGTGACTGAGGTTATTCAATAGCGGTATAGCTTCACTGACTGCGTGTATTTCTGCTTCTGTAGTTGAAGTGCATGTTAACGAAGCCTTTGTCGACTTTCCTCCAATCACTTTTCCGTTGAGTAGGAAAATGTTA
>669458_120_12_-1
AAAGAGAAGCAAAAGGCCGATGCTGCTGCTAAGAAAGCTTTGATGGCTAATATGAAAAGTGGTAAACCTTTAGTGGGTGGTGGTATCAAAAAATCTGGTAAGAAATAAAAGGCCTTTAAC
>703793_203_12_-1
AGAAAATACAACAGTTGAAGAGAGAACTGGAGCTGGCCGGTAACAGGACAGACGTCTTGTTGCAAGACAAAAAGGGCCGTTCCAGGTCTTGTCTTCTTTGTAGAAGAAGAAAGCAACGATGCGACCATAAATTACCCAGTTGTACCGCCTGTTTGAAAGCAGGAATAAAGTGCGTGCAGCCCTCCAAGTACTCTTCTTCCACT
>704907_116_12_-1
ACCAACCTACAAGCTATGCGACCCTGGAAAAAGCGCAGAAGAATCCGAGACTAGTAAACTATGATGAGGGGAGCGAGTAAGAGGTCAATCAGCAGTGCCGCAGTGCTGCTGATTAA
>722884_120_12_-1
ACGAATAACGCGAGAACTGCCCATATAGAATCTGACGACGTAAGGAGAAGAAAAAGCGGGAAACGGATTTCTCGTTCTAGGCCTCGGCGGCTCTTAAAATTGTAAAATGAAAATGAGAAT
>725857_57_12_-1
GCTAGTACACACAGGCGCACACACACATATATATATGTATCTATATACGTGTATGTA
>731854_120_12_-1
TAACTAGTATTTACGTTACTAGTATATTATCATATACGGTGTTAGAAGATGACGCAAATGATGAGAAATAGTCATCTAAATTAGTGGAAGCTGAAACGCAAGGATTGATAATGTAATAGG
>737826_120_12_-1
AATTACCTAAAAAATGGCCGAGAGCCGCAAAAGGGAGGTCCGCGGGGCCGGGCAATACCCTTTGTTTTTCGAGCATTTCGGCGCCGAAATCGGCAAAGGTCCTGACCAATCAATAGAGAA
>743167_120_12_-1
AAGTTAGCGAAACTTGTGCTTCGTGGATCATTTCTAAACGAAGTTGATAAGATTTTGAATTCCTCAGCAACGTTTACCAATGATTCAATCGTCCAGTATTACGATGCTGGAAATGAGCTA
>746129_120_12_-1
CCTATTATCAATTGCACCGTATGGAGGCCTAAAATACTTGGGGAAATGTTTGCCTGTGGCATTCATAGCCCAAATTGACCATTCAATTTGGGCTACAATTTCTTCGTTTGATAAACTTGG
>758670_120_12_-1
TACGTAAAGGGAGAGAAGGGGAAGAACAGTCATCGAAGTCAGAAATATCTTTGGATAGTTTGCATGAAAGCTCCTTTGCAGGAGAGGACGACGAGGACTTCGATGCAGATGTCCTATCGA
>784313_35_12_-1
ACAACGATCTAAAAATGAATCGTTATATTGTCCAA
>789942_120_12_-1
CTCAGCCTCGAGAAACATTCCTCGCGGCATTTCCGTGAGATCTCTCAATTAATTTCTTTTTTTAGATTTTTTTCCGTTTTCCGTTTGAATAATTTCGCGTTTTCGTAGAGCGCGACGGCC
>795065_121_12_-1
GAAATAGCTGCTATTTTCAGCCACGCCTAAAAAGTGTTGTGATAATTGTCTTTTGTATGCTAGGAAGCATTGCCAATTATCGTCGATGTTATTTAGGTATTTTTTGATGGTCCTTTACGAG
>806146_160_12_-1
CCCAAAGCTTGGAAGAAAGAAGTCTTACCTGGTTCCATACCAGTGTTGACGGCTCTAACCCAGATGTCTTCTGGAGCAACGGCACCAGCTCTGGCTGGAGCAGCAACTCTGTTAGAGACAATAACGTTCTTGATTTCAGTCAATGGTTCGTTAGTGAAAA
>806546_120_12_-1
ATTTCAGGGTAGTGGTAGGAAGCAGCAATGGCAACAGCTAACAAGTCCTTGTAGTTGTTGATCAAAGTGTGACCGACAGATGGCAAGGTTGGGTAACCAATAGCCAAAGAGATAGAAGCA
>818244_120_12_-1
TATGCTATCAATATATTATCATATACGGTGTTAGATGATGACATGAGTTATGAGAAGCTGTCATCGAAGTTAGAGGAAGCTGAAATGCAAGGATTGATAATGTAATAGGATAATGAAACA
>827634_120_12_-1
ACTGCAGGCGGCTCCTATGCCCAAGCCCACACTCTTCAGGATGTTGGAGAGTATCTTGGCGAATGAAGGTGTGGTGGGGTTATATTCCGGCCTGAGCGCTGCTGTGTTGAGGCAATGTAC
>828533_102_12_-1
GAAGATATATTTGAGTATACGTATGTATATATATGTTTACGTCTGTGTATGTGTGTCCTTACAAGGAGTGCCTCTCGGTTTTGTTTCATGCCATCGCAATCC
>832811_120_12_-1
CCTCATTATGGATGATTCTCCACCCACCACGAGGTAATGTTGGGGTAATTATTGGTAGTGGAGTATCACCAAGGCTGATCGCACCTTTTCTATTTAAGAATTGAGAAACTGGTGGCTTTA
>835348_120_12_-1
TTGAAGGTAGTCCAATTGGTGGACCTTCTTCTTCTAGGGATGTGGAGGGCTTGCGCGTAGATTTTGAACTGAATTTTTCTTCATTATTATGCCCTATATGGTCTTTAGGAGAACTTTCGT
>839018_34_12_-1
AGAGAAAAGTTGTTGGACTACTTCAAGAACGACA
>854648_25_12_-1
ATCATAGATAGTCATTATTTAACCA
>854801_241_12_-1
AAAATTATTTTAAGTTTTCCATTATGTATAAGTAGGAAAGTCCGGCATAAACGAATAAAGTTGTTGTGTGACATAAAATCGCTAAGAGCGAAGTGGGAGGTAAATGTGCATAAACGGAACAGATGAGTATGAATTCACCGTCAAAAGAAACACAAAATTGTCTATGCGGCAGTGAAATTCTGCATCGCAATGACATAGCTTAGAGCAGTCAGAAAAGTGATTGTACATTCATGTGATAATT
>871806_120_12_-1
GACCGGGACACATCATTGGAGTGCGGAAGCAACTGATAGCTCAGCATCGACGATGATGCGCCCGCACTGCCACTGCCGTTACTAATGTTCATATTAGGCAGTGTCGGATGTGTCGAGGCG
>876961_120_12_-1
TTATCTGGACAGGCGTTTCTCTACTGATCTTTTTGATTCTGGGCCAGATTCCGCTGTACGGGATCGTGTCCAGTGAGACTTCCGACCCTCTGTACTGGCTACGTGCCATGCTGGCCTCCA
>878310_120_12_-1
TCTTAGCAGGGGTGGACGAGGAGTGGAGGGAGTTATTAGGGAAAATATGAGTTCCATCCACGGGAACTTGCCACAGATGGAAAAGGTGTGTCCAAATTTGCTTAAGGACGACCTCCTGGT
>893476_123_12_-1
TAAGCACAGCAGCATCAAAAGGTTCCTCCTTCTGCTTCTCTATGAACCTTCCTCTCGTGTTCTTTTTCGAGCATCGCGGAAACGCGATTTAAGACAAACAAAGGGAACGTGCTATTTCATCAA
>903198_126_12_-1
CAGATTTCCGTCCTCGTCGTATTCTGGGATGGGAATGTCCGTTCTCAAGTTTCCATCCTTACGCAATCTATCGATAACAATGGGCTCGAAAAATCTCGTGCCCGTGTAGACTCCCACAAGGCATGC
>923367_120_12_-1
ATTCGGAAATGGCCTTGGCAGTTCCCTTAATTCAAGGAACTAATTCTGAGTGGGCGTTACCTAAAGCTCACACATCAGAGTTCCCCGGGTTCGGGGTTCAAGTGGCCTGTTCTAAAGCCT
>941641_160_12_-1
TGGTTGTTGGTAATGTGCCCAGTTAGAGGCCATAGCTTTGTTTGGGGTCATCATGCCGTGCTGTTGGTACTGTCCATTCTGTGGAGGTGGTACTGAAGCAGGTTGAGGAGAGACATGATGATGGTTCTCTGGAACAGCTGATGTCCCAGGTGTTGTCTCT
>946413_200_12_-1
GTAGACTTAATTATACTGATCGTTGATCTACTATCAGTAAGTAAGCCTTTAATAATTGGTTTCTTGTTAAGTTCTTGCACAAGGTGACTGAGGTTATTCAATAGCGGTATAGCTTCACTGACTGCGTGTATTTCTGCTTCTGTAGTTGAAGTGCATGTTAACGAAGCCTTTGTCGACTTTCCTCCAATCACTTTTCCGTT
>962953_100_12_-1
CGGAGGGTTGGCCGAGTGGTCTAAGGCGGCAGACTTAAGATCTGTTGGACGGTTGTCCGCGCGAGTTCGAACCTCGCATCCTTCAGTATTTTTTTTTTAT
>975970_103_12_-1
AGCAGATATCGGAAATAAAAGACTCCATGGCCAAGTTGGTTAAGGCGTGCGACTGTTAATCGCAAGATCGTGAGTTCAACCCTCACTGGGGTCGTTTATTTTT
>977774_114_12_-1
AGACTAATTCCAGTTTGGGTGGTATGGATGATTCTAATGTTCTGACTACTACCAAAAGTAAGAAAAGATCATTAGAAGATAATGAAACTGAAATTGAGGTATCCCGAGACACAT
>1052066_76_12_-1
GGTCTCTTGGCCCAGTTGGTTAAGGCACCGTGCTAATAACGCGGGGATCAGCGGTTCGATCCCGCTAGAGACCATT
>1063021_160_12_-1
TCACTTGGTCTGGGGCAATACCAGTCAACATGGTGGTGAAGTCACCGTAGTTGAAAACGGCTTCAGCAACTTCAACTGGGTAGGTTTCAGTTGGGTGGGCGGCTTGGAACATGTAGTATTGGGCCAAGTGAGCTCTGATATCAGAGACGTAGACACCCAA
>1067002_94_12_-1
AGTTTTCCACATACTGATATACCATCAGAAGAAGGTACCAAAGTTATTCTATAAGAGTCCTTCAGCGTGGTTTCCTGCGCTACTTCGTGGTACA
>1069676_149_12_-1
GCACTAGTCCTGACGTTGATGCTGGCAGTGGTAGTAGCACTAGTCCTGACGTTGGTGCTGGCAGTGGTAGTAGCATTAGTGCTGGAGTTGGTACTTTCAGTGGTAATCGCACTAGTCCTGACGTTGATGCTGGCAGTGGTAGTAGCACT
>1071867_120_12_-1
CTTATTAGGTATACGACCTCGCGCTTCGAAGTAGAGGAGCCCTTTTTGGCGTACCTACATATGGCGCGTCAGACAGACAAACTTCCCCCAAAAATGTATTACCCCGCCGAATAAGAAAAC
>2714_320_13_-1
ACCTTGATTTTGACGCTTTTGAGAAAGCAATCTTTTTGAGCGGCACAGCACCTGAGGCTGTAGCTGATGCTGCGTTGCAGCGTATTGGGCTTACGGGACTGGCCAAGAAGTCGATGGACATCAACGAGCTCAAACGGTCGGAAGATCTCAGCAGAGGTCTATCCAGCTATCCAACACGGATGTTTAATCTAATCAAGGAGAAATCCGAGGTGCCTTTAGGGCATGTTCATAAAATTTGGAAGAAAGTGGAATCACAGCCCGAAGAAGCACTGAAGCTTCTTTTAGCCCTCTTTGAAATTGAACCAGAGTCGAAGGCCATT
>4525_120_13_-1
TTGACGAGTTTGAGTCGGCTCTAAATAACAAAAACGACTTGGTACATTGTCCCTCAATAACTTTATTTGAATCGATCCCCACGGAAGTGCGGTCATTCTACGAAGACGAAAAGTCTGGCC
>9332_206_13_-1
AAAAAAAAATTGTATAGAAGTTACAAGTAAAATTATGATATTCTTCGTTTATGCCAGTAATTTAATTCTTCAAAGAGGGAAGGCACGCATGGAAGTGACTGGTAATGTTGTGAAATAATATATAAAACTTTTTTCAGAACTGGTAATAGAAATATTTGGGCCAAAGTGTGAACGAAGTTGTTATAATAGGGGCAATGCCACAAATT
>15915_120_13_-1
GTTTGCTAGAAAGCTTGGATTTGGCTCACCAACAAATATTAGACACATCGGGACAAATAAAAGACACTGTATTTGACAAGTGGTCTAGTGATCAGTTAACCAATTGGTTGGAGAGCCACA
>27657_120_13_-1
CCATATTGGACGATAACTCGCTGACGTAGATGTTGTTGTTCAATATTAAAGTCTTGAATCCGCTCTTCAATTTCGTGCAACTCTGCTTGAAGTTTTTCATTATATTGGATATCTTTTCGA
>30334_121_13_-1
ATTTTGTGTTTTTATTTATGTTCTTTCCTAATCTGGAAAGCATATTAAAGACCGGCGCTACCCGGTTAAGTAATCATACACGTGAAAAGCACGTGAACAACAAAGCACTTTAAAACTCATA
>67736_122_13_-1
TCAGGGAAGAACATACCATATAGAGGTGTCAAGTACACCGAACGATCGTGGTGCTCCCTCAGCCACGGGCGTGCTTGGACGCTATTCCCACATATATACGCAAACAATCTATGTCTTCTCCC
>71684_120_13_-1
GGATATTTTCCGGAATCTCATCCGTTGGGATTCCGACGGTACCGACCCACTTAACATGACGGTGCGGAATGATATTCTCCAAGACTGCAGTGTTTATGGCGTTCTTCATGGCGCCATTAC
>86037_120_13_-1
CGCTGAAGGAGTCGGTAGAGGGCGAATTCAATGGTGACACCATTGAACTGGCTATTATTGGCGATGAGAACCCTGACTTGCTAGGCTACACTGGTATTCCAACCGATAAAGGCCCTAGAT
>96524_120_13_-1
TGCCCAAAATGGTCCAGCCAAGTCATGGTGGGGTACCAAGCTGGGTAGATTTTTCTACGAAACTCTATTATGGATCTCTACCAAAATCTATGCGCCATTAACCCCATTTGTGGAAAAGTT
>101133_361_13_-1
ACGAGCCGGCACCTAAACGAAAATTTCAAGGGTTTTTTTGGCGGTGCCTAATAAGGAACGCGCAGAACAATAGACCCTGCCGGTAAACGATGGCCTTGCAGTCGTATACTGTTAAAACTGTTGAGTGGGTGAATGGCAGGGCCTAACTGCTTGCCTAGGAGTACCGCAGGAACGGTACGAATCGAGTGGAGACAGCAAACCTTGACGTGTGCTTGCTTTTAAACGGGTCGGAGAATTTACTCTTGAGCATATACGTGTGGGCATATGCATACAAATATATAAATACATTCGGGTGTATACGTAAATATATAAATATATAAAGTAACATATGTATATAAAGACGAAAGATTGAACGCCATCG
>120335_120_13_-1
AAAAAGGAACAAGATAAGCATAAACCAAAGAGTAAGGTTTTGGAAGGCGGCATAGTAATCGAAGACCGTACTATCGGTGATGGCCCACAGGCTAAGAGAGGTGCCAGAGTAGGCATGAGG
>123505_160_13_-1
GCCTCTCTAGTTCCAGGTACCGTCTTGATCTTACTAGCTGGTCGTTTCAGAGGTAAGAGAGTTGTTTACTTGAAGCATCTAGAAGACAACACTTTGTTGATTTCTGGTCCATTCAAGGTCAATGGTGTTCCTTTGAGAAGAGTCAATGCTCGTTACGTCA
>125381_120_13_-1
GCAACAGGAGTTGCCACTGGTGGTTTAAAGAAAGGTGGTCACCTTCTAAAATCTCTAGGTGGCAATCCAATGAAAAGAAGCAAGAGCAGCAATGGAAATGAGTCCAACGGTGCAAAAAAA
>131813_95_13_-1
CAAGAAATTTAGCTCGCGTGGCGTAATGGCAACGCGTCTGACTTCTAATCAGAAGATTATGGGTTCGACCCCCATCGTGAGTGCTTTGTTTCTTC
>132010_280_13_-1
CTAGTATTTATATTACTGGTATATTACCATATTGGGTATAAGACGGTCAAATAAATATTGAGAAACAGTCACCAATTTTAATGGAAATTGAAATGAAAGGGTTGATAATGTGCTAGGAAAATGAACGAGAACATACAAAATGAAAGAAGAAATAATAATATTCCTACACAGAAATATCGGTTCTCTATTGTGGATTTTCATATTCTCGAGGAGAACCTCTAGTACATTTTGTGTATCTGGTATCACAGCGCTTGACAACTATAGAATTTAAACAATTATC
>133474_160_13_-1
TCCACTACCACCACCAGAAATTAATGCGATCTTGTCGGAATCGGTCTTTCTGAAGAGAATTTTTTCTTCAGGGACCAGCGTAATGGAGGGGTTAGCAAGGGCAAACCCTTTGAGACTTGAATTGACTGGATCTGTGACTTCAAACGATTTAGCGGACATT
>146877_120_13_-1
AAGATTTCAGAAATAACTTTTCTGATAGCTCTGATGTGGGAAGATTGAGCGTAAGAGTGTCTCTTAACTTGGTTAGCTTGCTTTCTGGTGAAGGCAATAGCAAAGATTCTCAAAACGTAA
>148075_120_13_-1
GTCAAGTTTTTAATTGAAAAGAATTATCTCAAACTAGTTGATCCGGGCCTGAAAAAGGATAGTTCAGAGGAGAGATATCGTATTTATGACGATTTCTCTAAGGGCCCAAAAGAGTTAGAA
>154412_120_13_-1
AGACTACCGCAAGGACCGAGTTAATTCTTCTACACCCTGAAAGGTATGTGGAACCAGGACTAACCCATAAGTGGTTACGCTATAGGCCATGGGTTCATTCGCATCATCACATTCAATTTA
>158496_157_13_-1
AAAAGACAATAGGAAACGCCAAAAATTCATGGCCTTTTATATGCTGGGAATCAGTTGCCTTCGTATCTCGTTTCTCGTTGCTGTGGAAACGAGATACGAAGGCAACCTTTACGTATTTGCCCTAATGTTTCCTTTTCGAGACCTTTGACACATCTTC
>163099_120_13_-1
TCATGACTAAAAATCCAGTTACTGGCATCAAGGGTATTACTTTGAAAGAAGGTAATGAAATCCTAAAACAAACCAAGAAAGGTAAATTGCTTATCGTTGATGATAACGGTAACCTCGTTT
>163675_118_13_-1
ATTTCTCCAACCACCACTGTTGGTGAAGTTAAGGTTATGAAGAGAAAGTTTGGTTTCTCTGGCTTCCCAGTTACTGGTATGTTATAATAGACAAAATTTTTGGTATTATGTTTCTTTC
>169930_126_13_-1
ACTTAATGCAAGATTGCCATATCCGTTGTCATGGTACCAAACAGGGTAATAATTTCTAGAAATCATGATACACGTATGACATCTGGGTAACCTAATCCATCTGGGTAACCGATTTTTCTCTCCCTT
>178284_121_13_-1
AAACAAAGTCCACCGATCTCTGCTGCCCCTCTCTAAAAAGGAAAACAATGGCACCATTAGCTTCTTTTCTCGCTTTTTTATAATATTTTCCATCATTAAATGTGGGGAGGTGGCAAAATGG
>183872_97_13_-1
GCGCAAGTGGTTTAGTGGTAAAATCCAACGTTGCCATCGTTGGGCCCCCGGTTCGATTCCGGGCTTGCGCATATTTTTTTTTAATTCACCAAAAATA
>184624_120_13_-1
GGTTTTGGGTCATCATGCACTGCTGTGGGTACGGCCCATTCTGTGGAGGTGGTACTGAAGCAGGTTGAGGAGAGGCATGATGGAGGTTCTCTGGAACAGCTGATGAAGCAGGTGTTGTTG
>184864_120_13_-1
ACATTGGTGGTGGTCTGACATATTTTTTAGTGGATGTCATATCAGAGTCCGCTGAGGATGAATCAGTAAATGTATTACCTGACTCAGGTGATGGAGTGCTCAGAGGCGTTCCAACTGATG
>187935_120_13_-1
GTATTCCATGTGTCTCGTGATACCTTAATTTCAGTTTCATTATCTTCTAATGATCTTTTCTTACTGTTGATAGTAGTATAGGCATTAGAGTCACCAATACCACCCAAACTGGAATTAGTT
>189349_200_13_-1
TTGGATATAATTATACTGATTGTAGATTTACTGTCGGTTAGTAATCCTTTAGTAATTGGTTTCTTGTTAAGTTCTTGCACAAGGTGACTGAGGTTATTTAATAATGGGACAGATTCACTTATCGCGTGTATTTCTGCTTCCGTAGTTGAAGTACATGTTAATGAAGCCTTGGTGGACTTTCCTCCAATTACCTTTCCATT
>196049_132_13_-1
AAGTTCACAAGGGCGTGTGGTCTAGTGGTATGATTCTCGCTTTGGGCGACTTCCTGATTAAACAGGAAGACAAAGCATGCGAGAGGCCCTGGGTTCAATTCCCAGCTCGCCCCTTTTTTTGATATTTTTTTT
>196791_120_13_-1
GGTTTTGGGTCATCATGCACTGCTGTGGGTACGGCCCATTCTGTGGAGGTGGTACTGAAGCAGGTTGAGGAGAGGCATGATGGGGGTTCTCTGGAACAGCTGATGAAGCAGGTGTTGTTG
>197031_120_13_-1
ACATTGGTGGTGGTCTGACATATTTTTTAGTGGATGTCATATCAGAGTCCGCTGAGGATGAATCAGTAAATGTATTACCTGACTCAGGTGATGGAGTGCTCAGAGGCGTTCCAACTGATG
>200102_120_13_-1
GTATTCCATGTGTCTCGTGATACCTTAATTTCAGTTTCATTATCTTCTAATGATCTTTTCTTACTGTTGATAGTAGTATAGGCATTAGAGTCACCAATACCACCCAAACTGGAATTAGTT
>201500_160_13_-1
TGGTTTCTTGTTAAGTTCTTGTATCAGGTAACTTAGATTATTTAATAATGGGACAGATTCACTTATCGCGTGTATTTCTGCTTCCGTAGTTGAAGTACATGTTAATGAAGCCTTGGTGGACTTTCCTCCAATTACCTTTCCATTAAGTAAATATATGTTG
>204675_120_13_-1
TAAGACAAAGAAAAATAAGTCGAAAAGGAAGAGTTTTTTTGGATTTTGGGGCCATTCTGGTTCTAAATCAGGTTCAAAAAAGAAATCCGAAAAGCCTATAGAGGCCAAAAATGAAATTCA
>209128_251_13_-1
AGTAGATCGATGTCCAGATTAGCCACCACAAATTGAAACCAAAACAAAAACAAAGGGGGCTTCCTAAAACAGTAATTTTGAGGGCTCTTTAAAACCCTTGATTTCCGTTCAGGGTGATCAATATATATATCCTAGTTATTTTATAGATGCCCTAACTTTATTTTTAGGGCACGTGGGGGTCTTCTCTTTTCTTTTTTCATTCCTTTTTCATCTTTTTTTTGCGCCTGGCGATGATGAGAAAGGAGTTCTAG
>231621_120_13_-1
CAATGTTAGGAAACTGATTGCCTATGTCATCTGTTAATTTCTTAGCAGTTTTGACACCTTTATCTCTGATCAATATAGCATCAGGTTTATAAGGTATGTAAGTGTTGGTTAGAGGAGCCG
>252384_120_13_-1
AAAAATACAATTTGAGTGACCAAATGGACTTTGTAAAGGGTGATTTCATGAAAATGGATTTCGAAGAAAACACTTTCGACAAAGTTTATGCAATTGAGGCCACATGTCACGCTCCAAAAT
>254405_126_13_-1
TCTGTAGCGTCACTTAATTTCTTTTGTGTCTGATTTATAGGCATAGGAGCCGAATGACTTGGATCATTTGGTGAAGGTAATTGTTTCCCCACATTTTTACTGTTGTCGTTGTCGTTGTCGTTATCA
>259142_105_13_-1
TTAGTATGGCAACTTGGCCGAGTGGTTAAGGCGAAAGATTAGAAATCTTTTGGGCTTTGCCCGCGCAGGTTCGAGTCCTGCAGTTGTCGTTATTTTTTGCCTCTT
>272416_120_13_-1
CCAACTGCTGGTCCGTTTGGGTTTGGCCGGAGGTGTTGGCCATATTTTGCTGTTGTTGCTCAACAGGAGCGGAATCAGACCCGGATCCGGAAAACATACCGGTAATACCTGCACCTAGGG
>279246_120_13_-1
CTGGTGGTGGTTATCGTGCCATGTTGGGTGGTGCTGGTATGATTGCTGCTATGGACAATCGTACTGATGGTGCTAACGAGCATGGTCTTGGTGGTTTACTACAAAGTTCCACGTATCTAT
>281664_120_13_-1
TACCCAGGTACCACCGTGATAAACTTGAATGCCACTCTTTTCGAATTTAATCCCTTTGAAATGGGTTCATGGGACCCCACTTTGAACGCATTTACGGATGTGAAGTATTTAGGTACCAAC
>286123_160_13_-1
ACTTGGTCATCTTGAGGTGAATCTGACGTATCATTACTATCCTGTTTCAAGGCCTTTTCGACATCCTTTTGTAAGGTATTAAAAAGATCTAATTCGTACATTTCGCTTTCATCTTCATCTGATGGCGAATTACTGTCATTAGGGTGATGTTGATGCCTTA
>286364_121_13_-1
TTTCCTTTCAAACATGAATAGAAGAGGCGATATTTAACAAGTAATTACAACAATGGTAATATTGTACTCGAGATATGCATGCATGTATATATCGAATTATGAATGCATATATCTAAAATAT
>287309_121_13_-1
TCTCTGACGAAGAAAAATACGGGGAAAGCAAAGCCACGTGGAGAAAGAGTGGAGAGGGACCAAATGAAAAAGAAAGAGAAAAAGAAAAAGCAGCCCGTTTTGTTATTATTCATCCCCGGTT
>297366_125_13_-1
TAAATATGGAATAAAAAGAAAATTGAAATGGGTGTGGTAAATGAAAGGAGAGCAGAGAAATTGAAGAAATACTACTGTATTTCTATTTAGACTTTTCCTTTCAGTTTTTTCTTCTTTATTGCTAA
>297697_122_13_-1
CGCGGGTTTTCTAGGCCCGCTAAAGCATTGTCACTCATTTGAAAGGATATTTGTTTCCCCCTCAGTGCCCAGTGCTGTGGATCCTCATTTCCATTGTATCAAATAGATCGAAAACATCAATC
>298140_119_13_-1
GATCTCTCATCTCTCTCAGATAAATTTTCTAGTTTAAATTGCATCAGACACTAATTGCTCTTTTCAATCATGAAGATCAGACATATGCTTGTCTATTTGAGTAATTTGTTTCATCTTCT
>306264_120_13_-1
ATTCATATTCCGATTTCTCTGCAAAGAAGCCTGAGCGGGAACTGCATGTCCGCTTGACTTGTCTTCCCTCCGGTTAGCTGTGCCTGCAGGGAAACCGCAGTAGAAGGACTGCGGAAGGAT
>307096_122_13_-1
CTTTACAATTACTACACCGCCAAGTATAAAGCTTTTCCCAACCAACGTGTTTGCCAAGTAATTTTGTGTAGAGTGCGGCTGACTAACAGCCTTAACCGGGTACTCTGTTCCCTGCATTTGCA
>318518_120_13_-1
TTTAGGATAATCTCCTTCGTACGCTAAACGCCAGAGTTTACTTTGGCGCTTTTCGAGCTCTTGGTTTAGAGGCTGTAATCTCGTTTTCGGGTAATGGCGAAAAGGAGTTATAAGAAGGAT
>336169_160_13_-1
TGTAGCCATGGTGACTTCTGGAGATGGCAATGGTTTCTCATATTTGTCTATTGAAGCTAGTTTCCTTTTATTTTCGGTTTCCTTCAGCTGAGAAGATAGTTTCCTTATATTGTCCATATACGATTCGGTTTTTTTACTTGTCGTGGAGATACTGCTCATT
>349757_125_13_-1
CCTCCTTTTAATGATGAGAATTTATTAATACATTCATTTGAATGGGAATTTTACTTTTACCTTCCTCAAATTTCTTTATCAAAACTCAAGTTTTCCTCTCTTTTCATCTCCTCTTCCTCTCCTTT
>353209_169_13_-1
CACAGCTTAATATAGGACAACAGGTGCTGAACAGAAAGGGAAATTTCCTGCGGCCCAGCGCAAAAGTGCCTCTTTTGAGAAAAATTACTCAAAGGGGGACACTCCGGTATGTTCCGAGCCGCGTGCCGAAGGAGGGCAACTCCTTGTGCAACCCCCTTTGGCAGCAATG
>358933_50_13_-1
TGATTGCAGCTGTAAAAGCAGTAAAATCAATCAAACCAATACGAACAACC
>364900_120_13_-1
CCAAAATAAACAGCAACCTGCTTCGGGTGGCCTGTTTGGTTCAAAACCATCAAACACTGTTGGAGGCGGATTATTTGGAAACAATCAAGTTGCAAATCAAAACAATCCTGCCTCAACTAG
>365145_160_13_-1
TTCTATATTTGGGCAAAATAACCAACAACAGCAATCAACCGGGGGATTATTCGGACAACAAAACAACCAGTCGCAGTCCCAACCTGGTGGATTGTTTGGCCAGACCAATCAAAATAATAATCAGCCATTTGGCCAAAATGGGTTACAACAACCACAACAG
>372438_80_13_-1
GGTTTCGTGGTCTAGTCGGTTATGGCATCTGCTTAACACGCAGAACGTCCCCAGTTCGATCCTGGGCGAAATCATTTTTT
>374631_50_13_-1
TGATTGCAGCTGTAAAAGCAGTAAAATCAATCAAACCAATACGGACAACC
>379291_120_13_-1
GTTGAAGCGGTGGCTCAATGGTAGAGCTTTCGACTCCAATTAAATCTTGGAAATTCCACGGAATAAGATTGCAATCGAAGGGTTGCAGGTTCAATTCCTGTCCGTTTCAATTTATTTTTT
>388448_119_13_-1
TTGAAGATGGGCCTTGCCTGTTGGGCCTGCCTAAGTCAGCCTCGCCTAGCTCTAGGCGGAGGGTCTTTATCGGCGACTCAGCGTACTGTAGGGACCACCCCAGGCGCAACGGGCTGATT
>399874_120_13_-1
AAGCCAGATGCCTGAAACTCGCATATTGAAAGTTTAATGGCCGTTTCTACCCTTGTTTCAGCGTCAATGGATTCAAGTCCATTTGCAATACATTGTGGCAAAAATAATTTTAGTGCGTCT
>414029_120_13_-1
AGAAGTGATGATCTTTCTCCTTTTCAAATCGTAATTTACATTCTGGGAGGATAGTCTCTTAGGACGTTTTTTCTCTTTGGAAGAAGATGAAGAGAGAGAAGAAGATGAAGGAGAAGAACT
>439881_120_13_-1
TGAACCGCCTTTTGGCCTTTTTTTGCTTGTGTACTTGATGTATTCCCTAAAGACGAAGTCTTCTTTGGTTGAGAATGTAAAGATTCCTGCGATACTTTTTTTCTTAAAAGTGAACCATTT
>444509_77_13_-1
CAATTACTAGGTGCTCCGTTGGGTGGTGTATTTATAGAAACCATTGGATGGAGGGCTCTTTTTGGTATCCAAGTACC
>452767_120_13_-1
GTGACAGAACACACCACAAACAAGGCTCATTTGTCAGGGATGTTGAATTTTCACCTGACAGCGGTGAATTTGTTATTACGGTAGGGTCTGACAGAAAGATTTCTTGCTTTGATGGCAAAT
>454464_120_13_-1
GTCGTATGAGCCTGTTGCAACCAAATGTGGGGCTGCTGGGATAAATGATAAGGTACGAACATAGTCAGTAGCTCCGGTGAGCTCTAATTGTGGCTCATATGCGTTGGATATATCCCAAAG
>481213_119_13_-1
TCCCTTTTGTGGATTCCAAGATCCTCGAGGAGAACTTCTAGTATATACTGTATACCTACATTATAGCTTTTGTTGACAATGGAGTCCCAACAATTATTACAATATTCACTTATTTCTCA
>481901_121_13_-1
AAGACTCCTTATATATGACAGTTTGCTGTATTTGTACAGTTGGACCGTCTTCATTACAACAATATTTATTGAACAGTAGCTTGTAATAGGCCGGCATTTTTTTGGTTAATAACAATGCCAG
>482519_122_13_-1
AAGCGCAGGGAAGTCACTCTTTTGCGTTGGGGTGACGCCGCCGTCCTCATGATGTGTTAGTTATACGTAAATCATGACTACCAGGCACATCAGTGGACGGCGCTAACACCCTTCATCATTTC
>483655_140_13_-1
CAAGTTCATCAAAAAAATATTCTTTTTCATTTTTTTTTTTTTTTTTTTTTTTCAGAGAAATGAATCATCGCTACCGAATAGATGGAAGATTAGAAAAAAAAAGAAAAAATACGAACCTTTTGGCGTGGGGCGCTGATTTT
>484081_133_13_-1
TAATAACGGGAAGACGAACTATAAAAGCGCTGCGCGAGAGCTACTGATCTCATGGCAGGTGTGTTGCGGTATGCTATATGTTGAAAGCAACGCTTAATAGCGAAGTTTTTTAGCGTAGATTGTCTGATCATTT
>499417_119_13_-1
TGGTCTGCTGACGGTCAAACTTTGTTTGCCGGTTACACCGACAACGTCATTAGAGTTTGGCAAGTTATGACTGCTAACTAAGAATATGTATAAAGTTCATTTGTTCTTTTATGTATCTT
>499616_120_13_-1
CTAAGAAGGCTATGTACACTTTGTCTGCCCAAGATGAAGTTTTCTCTTTGGCTTTCTCTCCAAACAGATACTGGTTGGCTGCTGCCACTGCTACCGGTATTAAGGTCTTTTCTTTGGACC
>499936_163_13_-1
GAAGAAAAGTGGATTTGTGTATGCCATTCAAATGATGTAATAACATATTTGCTACTTCAGATGGAACTTTGAGTTCCGAATGAGACATACCAATTATCACCAAGATCTCTGATGAATGGTTTAGCATTACTCTGCTCTTCTCTTTACTCGTTATGTCAAAATG
>500450_160_13_-1
GCTGGTCAACCAAACCTATTGTTGTCCGCTTCCCGTGATAAGACTTTGATCTCCTGGAAGTTGACTGGTGACGACCAAAAGTTTGGTGTCCCAGTTAGATCTTTCAAGGGTCACAGTCACATTGTCCAAGACTGTACTTTGACTGCTGACGGTGCTTACG
>504016_123_13_-1
TTGATAATTAGAGGTTAAAAATTAGTATTAATGAAGAAGTGAGTACTGATCTTCTTATACTAAATAAGAGAGGTATATAAAACACACGCCGATTGGTCATATTAATTATGACCAATATAATAG
>504543_121_13_-1
AATTTTGAGATAATTGTTGGGATTCCATTGTTGATAAAAGATTATAATATTAGGTAAACAGAATATACTAAAAGTTCTCCACGAGGACATAGGAATCCTCAAAATGGAATGTATATTTTTA
>508224_120_13_-1
TCCTTTGGTGATTGGATTGCTCTTTCCAACATAGTTGATGTTCCAACAGCTAAGATCATATCTAGAGAAGTTTCTGATGGTGTTATTGCCCCAGGTTATGAGCCTGAGGCGTTGGCCATT
>512841_201_13_-1
CAGGAGTGGCGACACCAGAGATTAGGCACTAGTGAGGAGAAGAGATAGTCTGACTGGCCATTTTAGTTAATGGATATATAGTTTCCCATCTATTGAAAGGAGTGGAAACTATAACTGAAAACTGGGTTCTTGAGCAGGAATACTGCTTGTATACTTTTCTTGTATTTCACTGCTTCCTGTCCGATGCGCTAGCACGATGGA
>513982_164_13_-1
GCATGTGCTTCATTTGTCCATAATTGAGCCCAAAATTTGATTTAAAAAAAAGGAATTTTTGAAAAAAAAAAAATATCAGGGGAGACCCTGAAGCGGACAAAAAAATTTACAATTGCGGACATTTACCCGGAAGCTCTGTGATATACTAATAACAGAGATAATTA
>533322_120_13_-1
CATTACTTCCATTGCATTCAACCCATTAGATGAGTCTATCGTTGCGGTAGGCTCAGAAGATAATACTGTGACTTTGTGGGATTTGTCTGTAGAAGCTGACGATGAGGAAATTAAACAACA
>540250_122_13_-1
TTTGTGTTTTTCGCTCGGCTTGGGTTTGTGTGTACGGCCCTTTTTGGGATCCCGGAGTTTATTTGACTGTTGTCCGGATCCGTTCCGAGTGAATGGTAATCGCTCCATTGTGTTGCTGTTTA
>550662_120_13_-1
AATTTTGAAGAACCACTTCAGAAAGCACTGGCAAGAACGTGTCAAGGTTCACTTTGACCAAGCTGGTAAAAAGGTTTCTAGACGTAATGCTAGAGCTGCCAGAGCCGCCAAGATTGCTCC
>552728_160_13_-1
TTGGAATCTGGAACGAGCACCCTTACCACCGAATTTCTTTGGTTCTGGTCTTCTAGAATCAGCAATCAACAAGGTTCTGTCGTAAGAAGTGAAAGCCTTCTTCAATTCGTTCTTGGATTGTTCATCGACATATTTTTGATGGTAAGCAACTAAACCTTTA
>556385_120_13_-1
TTAGAGCAAATAAAAAATTAACCAATAATAATGATTAGACAATCATTAATGAAAACAGTGTGGGCTAACTCCTCCAGGTTTAGCCTACAGAGCAAGTCGGGGCTTGTGAAATATGCCAAA
>572855_100_13_-1
GCTTCAGTAGCTCAGTAGGAAGAGCGTCAGTCTCATAATCTGAAGGTCGAGAGTTCGAACCTCCCCTGGAGCACATTTTTTTTCAAAACTTTTTATCACT
>586618_91_13_-1
GGTTTCGTGGTCTAGTCGGTTATGGCATCTGCTTAACACGCAGAACGTCCCCAGTTCGATCCTGGGCGAAATCATTTTTTTGAAGACATCC
>587016_158_13_-1
TAAGAAAATTGTTTGTCTGTATTTGTCGGAACGATTTTTGGGATCATCGTTCAGTGCAGGTGTATCGTTTCTCAAATGAAGTGTGAAACTTACTTCTCACTTAGGTTTTCAAAATAATGGCATATAAAGATGGTCTAACATCTATACATATTTTTGAC
>606162_120_13_-1
GAAGTCCTCAAAAGACCTCCATCTAGTGCATTTCCATCGTTGCGAAGTGTACTGGCGTTACTGCCACTGGCGCTCTCTGAACCAGTCGTAGGCGAAATGTGAGTGGGCAGTGAGAGGTCA
>627992_119_13_-1
CTGTGTGAATAAAGAAGCCAGCTAAAAGTAAATATGTGGCATCTTTATGTCTTACGAGCCGGGTACCAAGCGGCAGCAAAGGGTCCCCCCTAAACGACGTGCTTATCACCCGGCCGTTG
>632465_120_13_-1
GATTTCCAAAACTTTTTCTTCTGGTTTTGGGGTGATTCTAATGAACAAATCTGGTTCGGTTTCCAATTGCTTTGGATCAGACAAAGCTTGGTATCTAATTTTGTCTAAAGCATCGGAGGC
>633585_120_13_-1
TCAATTCATCGACAGATTTAGTAGAATTGTAACGTAGCAACTTAGCTAAAGCAGCTCTGTTTTGAGTGTCCTCATGTACACCCAGCTTAATGTTCTTAGCGAAGGCAGAGTAAAATTTGT
>634105_120_13_-1
CTCTTTTTCAATTCCTTAATAATTGGAGATTTTGGAGAAATTTCGAAAGTCTTCTTGGAAGACATGTAGGAGGACATGGAAGAGTCTCTCAAGGCTTGAGCCTTCATGATTCTTTCCATG
>660651_120_13_-1
CTTCTCCTTCGACTTGCTTCTTCTCCTCCTGCACTTGCGTCAATGCTTGTGATGTAGAAGCAAGCTTCTTTTTGAGAGGAACAACGGCAAGTTCCATGCTATGGAAGTTCACTTCTGCCT
>677819_160_13_-1
AGTACTAAAGTACGGGTCTTTTATTGTTGACGCTCTGGTTGACTACAAACAACCCATACTGATATACATTCCGCCCTTTGGTGAATTAAGGGGCGGATCATGGGTTGTTATAGATCCAACTATTAATCCTGAACAAATGGAAATGTATGCCGATGTTGAA
>701834_120_13_-1
CTTTGGAGTCCAGCCCAACTCAGAGATCTTCTGAGTGCATGGCAACATCTCAGCATAGATGTTAAACTCTCTTAATCTTCTGGTAATCAAATGAGAGTATTGAGAACCAAAGTCTAACAC
>711771_123_13_-1
CATTGATTAGTTCCATACTTGGTTTCTGTTCTTCAAGTACAGATTTTGAAGGCATTTCCTCCTGTTCTTCTTTAACTTCTACTTTAACAGGTATATCCACTGCTTGATGTTCGGGCTCCTCAC
>717603_120_13_-1
CACAATGATAGTTGAAATCCTTCAACTGTTCTTTTTTATGGAAACTGTCAAGACATTCATAAAGTTTTTTCTTATCCTTGATATCCAGAGAAAGATCCAAGAATGGATCAATGGTTGTCT
>747873_90_13_-1
GCTCGCGTGGCGTAATGGCAACGCGTCTGACTTCTAATCAGAAGATTATGGGTTCGACCCCCATCGTGAGTGTTTTTTAGTATTTTTTTT
>752344_120_13_-1
AATACCTTCCTTTTTATAAATATTCTTGAACACACTCCAAGAAGATTGTGGGACACCACCTGCGGAGGCAGATTTATGTCTTGTAATTTCCACCGTTTTCATACAGGTACAGAACCCCAT
>768360_76_13_-1
TGTGGCGTAGTCGGTAGCGCGCTCCCTTAGCATGGGAGAGGTCTCCGGTTCGATTCCGGACTCGTCCAAATTTTTT
>769301_120_13_-1
GCCAAACTATGTTGGTATCACTGTTACTAACAAGGTGGTTGTGTACGTGAAGGCAGATTGGCCTCAGAAGGCTCTTACCATTAAATAACAAGGCCATTATTCCACTCAATAGCTTGGCAC
>774112_121_13_-1
TGAAAGGAAGAAATCGTGCGGGGAGAGGAGGGGTCCCGGGTCCGGACCGCGAAGGGAAAAGAAAGTGAATGACTTCTTAGCCCCCATCCCCCTTACAAGCGTGCTCCTTTTCCTTCCAAGT
>777355_157_13_-1
ATTGACATATATTTACTTGACGTAGAGACCCCAGATACCGTCATGAGGCATTTTCCTAACTAGGAAATGCACCTTAATTTGGTAAAAAGATACCGGCTAACGGTAAGGGATAGGGCTCCTAAGGGCCCTTCCAAAGATCGCAGAATGGTGCGAATGG
>787611_120_13_-1
GCATACTCTTTAGCTAGGGATGCCAGAAAGCTTAAAAAGGCTGAGAAATTTCCGGACGAACAGAGGGAAAAGTTGGCGCAAGTTGAGGAGGCTAGAGCCTTTTTGGTTTGGCTATGCAAT
>793040_120_13_-1
TAACGGTGAACCCTTACAAAGGGCCAATGTGGGCTCTCCTGCTACGGGAGTTAACTATCATAATGAGATGGAAATGCTTTCCTCAGAGCAATTCCTGGAAGAGCTGACTGCCAATGCCAC
>798648_160_13_-1
TCCATCCAGACCGGCTTGTTGAATGACAAAATTGTCTGATTTTTTCAATAACGGCTTCAGCCATTGCCAGACGCCCTGCGGTAGCGGTTCTGGCTTTTTTTCTTCATTAATCAGATTGAATGAGGATTTGGGCTCATAAATCCTTTTTAGTTTTATACGC
>837926_105_13_-1
AAAAGTAAAAAAATATCTCCCGGGGGCGAGTCGAACGCCCGATCTCAAGATTTCGTAGTGGTAAATTACAGTCTTGCGCCTTAAACCAACTTGGCTACCGAGAGT
>852181_121_13_-1
CATACAGTTTCTTTTTCAGGAGTCTTGGTAGCACCCCACCCGTGGAATCGGCGGAATAACCTAACACGTGGAGGTTTTTCCGAGGTGCCAAAAAAGGAAAAACAAAGAGAAGCTGAAATCG
>861691_124_13_-1
TTATTTCGGAGCTTTTTTGCTGGCATTCTTATCTCGTGCTTTTATTAGTGGGCCCCTTCTTTGAGACCCCGCGGGTGATATGGCCCCTGTCTCAATGATGGATAAAGTTGTTGGAAGCAATTAC
>871410_120_13_-1
GAGAAAGTGAATGACCTGAAAATGTGGCTTGAAGAAAATAATAATACTTTTGTGGTTATAAGGGGGCCTAGAGGTTCAGGGAAACATGATTTGGTCATGCAACACACTTTGCAAAATAGA
>895516_121_13_-1
ACTCGTTGGAAACGACCAAGCTTTTTTTTTCGCATTTTTTTCGCCGTTGAAAAATTTTTCAATGAGAAAAAGAGCTTTGAAAGGAATGAAAAATTAGCTACAGGTTCGCAGTTGCACTTGT
>918018_139_13_-1
AGGTAATGTACATATATATAAAAAAAAAAAAAAAAAAAGCAATGCTGTGAGATCATTCGTTACTTACGAAATACGCAGATTGCAATTTGAAATAAGCTGTGTTTCCTTTTTTCTTTTTTTTTTTTGGCTTGTTATATAC
>919265_161_13_-1
CAGTAAAGAAACTCTTGGGTAAAATGCAGTATCTGAAATATTGCATAGCTGCAAATGAAGATATTCAGTATCAGCATAGGTATTTTCATGAAGGATAGGTAAAAAGAAAGAAAAGAAAAATATCTTTTTGACTGTCATTCTTGCAATTATCACAATTAGGG
>2701_120_14_-1
TCAACGAGCTCAAACGGTCGGAAGATCTCAGCAGAGGTCTATCCAGCTATCCAACACGGATGTTTAATCTAATCAAGGAGAAATCCGAGGTGCCTTTAGGGCATGTTCATAAAATTTGGA
>3750_120_14_-1
TTTTCGGCAGTACATGAGGGAACTTCCGAAGAATGCACCTCAGAAGCTGAATTTTCGGGAGATGCGTCAGGGGTTGATTGCCCTAGGACGGCACTGCGTAGGTAGCAGATTTGAAACAGA
>5270_120_14_-1
ACTTTGAAATTCAATAGAAAGGATTACGATACCCTTTCTCTTTTTTACCTCAACAGAGGATACTATAATGAGTTGAGTTTCCGTGTCCTGGAACGTTGTTACGAAATAGCGAGTGCCAGG
>6552_120_14_-1
TGGGTGTGGGTGTGGTGTGGGTGTGTGGGTGTGGTGTGTGGGTGTGGGTGTGGGTATATATATGTCACTGTATTGCATGCTGGATGGTGTTAGACAAGGCCGTAGGGACATATAGCATCT
>7413_135_14_-1
AAAAGCGTCTGTATGACTATAGAGTACAGTTATATTACAATATATGGAATAGAGCATAGTGGTATGACGTATTAAGGAACATTTAAGTTAATGACGTCATGGTGGTATTGATACGCAATTGAGTGTGTTTATGTA
>8797_120_14_-1
TTTTCAACTTCTCTAAAATAAACTCCCAATGCTTCTTCAATGTAAGGGACGGAATCCTTAAATGACTTAACCTTGGCAGCTTCGTCTTTTTTCAAAGAAAATGGTTCGAGAAGGGTTGTT
>20263_120_14_-1
CGCTAAAACATCCTGAATTATTTACCTCAGGTATGAAAAAGAGAAGCGGTATTCTTTTTTATGGTCCACCGGGTACAGGTAAAACTCTAATGGCTAAGGCCATTGCAACAAATTTTTCTT
>23283_198_14_-1
CTTCGTTATGCATTACTGCCACGCTCAACGTCATTTTTCGTCTTGTAGCTTATTCTCTGATTATTGTTATTGCAAGAGGTAAACGCTCATTGTGAATAACAATTTCGGAAACGGAGATACAATCTAGAAAAAAATAACAACAAACGAATTCGTTGCTAGGATCCACTCAATACACAGTATAGCCACAAAGAATAGGAT
>61957_120_14_-1
CAAGCTTTGGAAAAAATCGGTATTGTCGAAATCTCTCCAAAGGGTGGTAGAAGAATCTCTGAAAACGGTCAAAGAGATTTGGATCGTATTGCCGCTCAAACTTTGGAAGAAGACGAATAA
>87516_120_14_-1
TTCGAGTCGCTTTTGCGTCGCATGCCTCCGCGAAAAATTTCGCGCCGGACGCGATTTTTAACACGAAATTCTTGTTCGTGCCGCTGTTGCCCTTTTGGGAAATATTTCCCGATCTGGCAT
>91559_121_14_-1
GCGTCGTAGTGAATGACACAAGGGGTACATTCCGGGTGATAGGATGAAAAATGGGTAATAGTAATAGTACAGAAGAACCTTCTGGCACTTAACTTAAACCATTCTGAAATATGAGTGGACT
>96183_121_14_-1
TAGTGTAGTGGTTATCATCCCACCCTTCCAAGGTGGGGACACGGGTTCGATTCTCGTACCGCTCAAATTTTTTGATGGCATTGCTTGCATTTTCAAGTATTATATCGACATTTATTTTGTA
>98537_50_14_-1
TGATTGCAGCTGTAAAAGCAGTAAAATCAATCAAACCAATACGAACAACC
>116167_123_14_-1
GTGTGCGGATGGTGAGTTAGGTGTAGGCCATGGCTGCTGAGGCCTAGTATTGTAGTTGACGTTAGCTGGCTGAAATGGTGGTGCTGCCCCAGCATATCCGCCAGGAGAGCCCATGTGCGTATT
>136850_124_14_-1
GTTGTGTGTGGTGCGGGACAATCTGATGGACCCATCGGTTTCAGGTACTGGAGAAATCCAGGAGCCTGGGGGCCTGGCATTATCTCCAGTGATAAAAATGAGGGCCGTTTTCTCGGATGGGTTT
>137556_120_14_-1
GTTGCGATTATTGCCATGGATGAAACTGTGAACATACAAATGTCCAAGGAAGGTCAGTATGAAATCAATTCTAGCTCTATAATAAAAGAGGAGGAGTTTGTAGATGAACAATATTCTGGG
>156858_44_14_-1
TCGCAAAGAATAAGACAAAACAAAATCAGGCTCAATCCTGGTAA
>163304_120_14_-1
ATCAAAGGATACGCAAGTGCCTCCAAAATCGCCCGAAAAGTCTGGGTGGCTTTATATGAAAACACAGGTTGGAAAGCCTACCAGGGAAATATGGGTGAGAAGATGGTGCTTTCTGAAAAA
>182688_119_14_-1
TGATAATGTCTTTTGACTCTTCGCGATGAAAAATGTTTGCGGTCACCCGCGCTGAAAATTTTTTATTGCGATGAGCTGAAATTTTCCATCTCATTTTTAATAGTAAGTATTCTTGCATG
>196606_120_14_-1
CGCAAGCAGGTACCAAGACTTTTGGATTCCAGAGGCTTACGAGGTGTTGATAAGAGACGCCCTACTGGGTGACCATTCCAACTTTGTCAGAGATGACGAATTGGATATCAGTTGGGGCAT
>217239_120_14_-1
TTTTTCATTCCACCCGACTCTATTTGAGTGCAAGCATGCGATATATCTCTCTATATATTGCCAGATCTTTATCGCAATAGGTTCATGCACTATATGCGCATCCCACTCTTGTACATGCAC
>229960_118_14_-1
TTATTTCTTTCTTAAAGTACTGAAACTTTTAAAGTTTCATGCTTCTATTTTCTTCATTTCAGTCCTATATCTGGTGATGTGTTTTGGAATGAAACCTGTTATACGCTACATTGAGACA
>230185_359_14_-1
CCTTGGTCACACACACATACGGCGCGGAAGGCGTGTTTGCTGACGTTTCCATTCCCTTGTTTCAATCATTGGTTAATCCCTTGATTCCTTTGGGGATTTTTGGGTTAAACTGATTTTTGGGGCCCTTTGTTTCTTCTGCCTGGAGAAGTTTGACACCAAATTCAAATTGGTGTTAGGGGAGCTGGGGCCTTTCAAAAGAGAGCTTTGTAGAGGCATTCTTTTTGACTACTTTTCTCTAGCGTGCCATTTTAGTTTTTGACGGCAGATTCGAATGAACTTAAGTTTATGATGAAGGTATGGCTGTTGAGATTATTTGGTCGGGATTGTAGTTTGAAGATGTGCTCTTTTGAGCAGTCTCA
>251282_160_14_-1
TTTTGCAGTTCTGCCACTGTTGAGTTTTGAGGTAAAATTTCTTGGTTTGTCAGAAAAATTTCCTCAACTGTAAAACATAGTACAGAAGCCTTAGTTTTGATTTTTTTGAACAATTGAGAAAAGTCTTCTTGGAGAATACGTAGGCGGTTATCGTGATATG
>252217_120_14_-1
AGGCCAGGTCTTCATGTCCTTTTGGACAGACTCGTCGTCGAATCTTCTACCAATCAAACGCTTAGCATCAAAAACAGTGTTTCTTGGGTTCAAAGCAGCTTGGTTCTTGGCAGCATCACC
>254858_120_14_-1
GCCCCCGAATTCCTGAGGGTTTGGACCACCGAATCCTTGGCCACCTGGCCCGCCGAATTCTTGAGGATTTGGACCACCGAATCCTTGGCCACCTGGACCACCAAACTCTTGTGGACCAGG
>258316_123_14_-1
ATTTACCCTCGCCAGTTTTTTCTTGTTTTACTGGGGGAGACATTCTCCCTCCAGAATTCAATTAGACATCATAAGAACATATGCTTTAAAAATTTAAATATAAACGAATTTTATTTTTTTATC
>263513_120_14_-1
CTCTTTTAAGATGATAAAACCGTCGTTTCTTTTTCTGACGCGCCATCTTTTCTTTTTCTATCTGTCTTTTTTTTTTTTCCTTTGGTGTTTCATCCGAAGAAGAAACAAAAGAAAGAAGAC
>282531_200_14_-1
TACCGTACTTGTGAGTACCGGTATGGTTTGGAGTCTTGGACTTGGAAGTCTTGTTGAACTTACCATACTTGTGAGTACCGGTATGGTTTGGGGTCTTAGACTTGGAGGTCTTGTTGAACTTACCGTACTTGTGAGTACCAGTGTGGTTTGGGGTCTTGGACTTGGAAGTCTTGTTGAACTTACCATACTTGTGAGTGGTA
>292484_120_14_-1
CCTCCCGTGGGGCCCGCATTGGGCTCCAAGGGTATAAAAGCCATTGACTTTTGTAAGGAATTTAATGCAAGATCAGCAAACTATCAGCCAGGTGTACCGGTTCCAGTATTAATCACAATA
>302754_120_14_-1
CTTCTACCGTTTTCACCCAAAACATCTTGAGTTCTGGTAGCTCTGATGATAACTTCGGTCTTGGTTGGAGTGACACGGACTTCAACACCGGAGTAACCTTCTTCAGCTAATTCTCTGGTG
>308953_120_14_-1
AAGCTACTAGACCTTCGAAACCTAAGGGCACGAAAGAAACACCAAATAAAGGTGTCCAAAAGAACCCTGCTAAGAATGGAGGGTTCTTTAAAAAGTTGGCCCAGCTTTTGAAGTGAAAAC
>310257_209_14_-1
CAAATGTAAATACTAAATGAAAGCCCTATTTTGTGTAGGGTTTACACCGCACAAAGTAAAAAGAAGCGATAAAAATGAAAAAAAGTAGTCAAAATACATACTATCAAAGTAAGGGCATTGGTGAAATACTGCGAGGCTGGCCTTTTCCGCAAATATCTGGGGCAGCGAAGCGAAGGGGCCCGATAGGAACTTTTGGGGCGGGAGCCCTT
>321713_120_14_-1
AACCCTGCTAACTTTGTCGCAGAGGGAAAAAAGTAGAATCGAAGGGAAAAATCACGAAAATTAACTGGGCTGAATAGAATGAATTCAGTCATACGGTGATGGTTTTCGAAACAAACTGCA
>350113_120_14_-1
ACGAAGCATATGCCCGAGAGCAATTAACGGCGGCTATCGGCCGCCACTGTCGTGTCACAGTAGACGGGAGCGCTCCACGTGAGGCCATTTTACGGTACGTAGGACCACTACCGTTGGACG
>352106_109_14_-1
CGTTCCTTATGGCATCCATGTCATGTAAATTTCCCGAATAGGTAAATACATGCTTTTTTAACTTAAAAAATTATGGGCGTCCTATGCATGCACTTAACGGAAAAGGAAA
>391823_120_14_-1
GCTGTCGATGACGACAACTTGCAGACGGAAGAAAATTCCGCAGACGTTAATAAAATATTAGAATCTAGATTTGACGTGGCCGATGCCATTAGGCTACAGCACAATGAGTCAGTCCAGTCA
>405735_125_14_-1
GGAAGCTATGATATGGGGATTTCCATTGAGCCGATAGCAATGTAGGGTAATACTGTTGCGTATATAGTGATAGTTATTGAATTTTATTACCCTGCGGGAATATTGAGACATCACTAAGCACGAAT
>420169_120_14_-1
AAAACGACTTTCTTGATAAAGTACGATATATCTTCATTTTGTGGGCCCCTGACAAAAATTGTCCATAAATGAGTATGTTCGGCAGGAGCATTTGGTGGTTTAACGCTACCCATCTTTTTA
>426994_71_14_-1
ATGCGCGTGCATGTATGTGCGTGCATGTATGTGTGTATGTATATTTATATATATATAAGCACGGGCGCATG
>439569_121_14_-1
ACAGGCTAGGAAGCAGCAAGCTGCACCCGGCGGTAACACCAGTGAAGCCTCCAAGAGCGGATCGGGTGGCTGTTGTATTATAAGTTAATAAAAAGGAAATAGTTGTAGAAACGCTAAGACG
>443436_240_14_-1
TGCCAAAACCATCTAGAACATCTAGACAAGTCCAAAAGAGACCAAGATCCAGAACTTTGACTGCTGTTCACGACAAGGTTTTGGAAGACATGGTTTTCCCAACTGAAATTGTCGGTAAAAGAGTTAGATATTTGGTTGGTGGTAACAAGATCCAAAAGGTTTTGTTAGACTCCAAGGATGTTCAACAAATCGACTACAAGTTGGAATCTTTCCAAGCTGTCTACAACAAGTTGACTGGCA
>447708_120_14_-1
GCAAGTCATTATAACCTTCGAAGGAATTCGTAGTGCTCCTGATGCCATCCATTGTCTTTTGAGAAATGGATGACGTCAGGTTAGGAATATAAACATCCTTTGTGGTTCTTATGAGATTCA
>461442_117_14_-1
TTCGCCCTCATCTTTATCTTCTTTCTTTATGTCGAAAATAGAAGAAGAACTCGTGGAAGAAGGAGCATTCTCTTCTTCTTCTGTTTTTGTTTCTGAAACAGAAGGCGTTTTCTCTTT
>494386_120_14_-1
GTCGTTTGGCCTCCACTATTGCCAAGCAAGTATTGAACGGTCAAAAGATTGTCGTTGTCAGAGCTGAAGCTTTGAACATTTCTGGTGAATTCTTCAGAAACAAGTTGAAGTACCACGACT
>503489_118_14_-1
TAGCAATAAAAAGTTAGTAAAAAGTGTATAACCTTGACAGTGTTAAGCGTTATATAATATTGAGTATGATCAACTGTATCCTCGATGAGGGCAGAGAAGTTTCTTTTTCCTTGCCCTA
>506711_120_14_-1
TTTTGGTGACGATATCTTTTCCCAATTCTTTGGTGCTGGTGGCGCACAAAGACCAAGAGGTCCCCAAAGAGGTAAAGATATCAAGCATGAAATTTCTGCCTCACTTGAAGAATTATATAA
>519618_120_14_-1
GGTTTTGGGTCATCATGCACTGCTGTGGGTACGGCCCATTCTGTGGTGAATGTGACTGAGCAGTTTGAGGAGAGGCATGATGGGGGTTCTCTGGAACAGCTGATGAAGCAGGTGTTGTTG
>519858_120_14_-1
ACATTGGTGGTGGTCTGACATATTTTTTAGTGGATGTCATATCAGAGTCCGCTGAGGATGAATCAGTAAATGTATTACCTGACTCAGGTGATGGAGTGCTCAGAGGCGTTCCAACTGATG
>522881_120_14_-1
TCAGTTTCATTATCTTCTAATGATCTTTTCTTACTGTTGATAGTAGTATAGGCATTAGAGTCACCAATACCACCCAAACTGGAATTAGTTTGACGAGAATTGATCGGTGGAAGTTCTTTA
>524309_160_14_-1
TGGTTTCTTGTTAAGTTCTTGCACAAGGTGACTGAGGTTATTCAATAGCGGAATAGCTTCACTGACTGCGTGTATTTCTGCTTCTGTAGTTGAAGTGCATGTTAACGAAGCCTTTGTCGACTTTCCTCCAATCACTTTTCCGTTGAGTAGGAAAATGTTA
>532269_123_14_-1
AAATTTGAGTAAATAAATAAAGAAAAAATGTGAGAGTGGCAATCAGCCAATTTTATGTTTGATATGTTGGCATTGTATTGGGCGGATGCCCATGGATACACTTATAATGTAATAAGATATTCA
>536319_114_14_-1
TACTAAGTTTACTAGGGAATTATCAAGGCATTTATCCATGGATATTTCAATGGAAGCTGTTATGAGAGTTCGTTGTTCTACTGGCTTGAGGGCCACATCGTTTTTTGGCCATTT
>547085_122_14_-1
AAAAAGATAACGGGGCGAGCTGGGAATTGAACCCAGGGCCTCTCGCATGCTTTGTCTTCCTGTTTAGGCAGGAAGTCGCCCAAAGCGAGAATCATACCACTAGACCACACGCCCGATTATTT
>559379_164_14_-1
CTCATTCTGACGTCAACATCGAAACGGGAACGAACGTTCGTGCGGGGTGATGGTTAGAAAGCACGTGACTTACGTTACTATCACGTGATAACAATCACACTGTACGGCTGATCAAATTTTTTTCGGCGCCGAGTTTAGGTGAATCACGTGTGCCTGACCACCTT
>560673_92_14_-1
GCTTCTATGGCCAAGTTGGTAAGGCGCCACACTAGTAATGTGGAGATCATCGGTTCAAATCCGATTGGAAGCATAATTTTTTTTCCATCATT
>564068_114_14_-1
AGACTAATTCCAGTTTGGGTGGTATGGATGATTCTAATGTTCTGACTACTACCAAAAGTAAGAAAAGATCATTAGAAGATAATGAAACTGAAATTGAGGTATCCCGAGACACAT
>568107_121_14_-1
AAAAATATAAAGGGGCGAGCTGGGAATTGAACCCAGGGCCTCTCGCATGCTTTGTCTTCCTGTTTAGGCAGGAAGTCGCCCAAAGCGAGAATCATACCACTAGACCACACGCCCGATTATT
>575641_120_14_-1
TCGAAGCATACTTAGTCTCTTTGTTTGAAGACACTAATCTGGCTGCTATTCACGCTAAGCGTGTTACTATCCAAAAGAAGGATATCAAATTGGCCAGAAGACTAAGAGGTGAAAGATCAT
>579355_121_14_-1
TTGCCTGCTCTTTTGATTGTACTTTATCTAGCACTTCACAAGGTTTATAAACTCAATATCGGACTAATATGATAAAAAAAATTCAGGTGGGAAAAGTGAGAGGGTAGGCAAGAAGGTCGAA
>602850_160_14_-1
GAAGGATCTGCTGATGCTGGAGCTTCAACTGCCGAGGGAGTTTCGACGGCAACAGGTTGCTGTTGTTGTTGTTGTTGATGTTGTTCTTCGTTATTTTCAGACATTGGAATCGAACAAAGAGTAGATGTGGTAATCTTCTTATTATGAACCTGCTATTAAG
>615144_120_14_-1
TTTTTTAATCTTGATGTCAGTAGCCCTATATTGGTCACCAAAAGCATGACGGCCTATAATTATAGGTTTCTCCCAGTGAGGGACTAGACGAGGTATTTTTGGAATAATGATGGGTTCTCT
>619832_167_14_-1
TTGTCGCACTCTTCTATAACATGATCAGTAATAGCTAGTCGTTACTTTTCTGAATCTTAACGTATTGTGTTACCCTCTTTGGTTTATATGAACGTTCCAGAAACTTCTGGAAAAAGAATGGGATATCCTTTTACGGGTTTTTCAACCACTGTCAGCACAAACTCCTT
>631404_124_14_-1
CATTGAACGGCTCAATTAATCTTTGTAAATATGAGCGTTTTTACGTTCACATTGCCTTTTTTTTTATGTATTTACCTTGCATTTTTGTGCTAAAAGGCGTCACGTTTTTTTCCGCCGCAGCCGC
>642064_120_14_-1
AGTAACGTTAATTCCGGCAGGGTTGTACGGTGAAGCACCCTGGGCCCATTTGTGACACATTGAATGCGCCACGAGCGGAACGGTTCCGTCCCCCTCGGTGAGGAATACAGGTTGCTTGCT
>652516_166_14_-1
TAAGTACAGTCTCGACGATTTCATTGTCAGTTGATAAAGCAGGCGGTAAGCCGACGGAGCTGCCTCTGGGGGAGCAGGCTTTAGATGTAGCAGAGGAGCAGGAGCTGCTGCTGCTGCTCCTGCTGCTGCTTCTGTCCGCGATCGACTTGTAGTGGAAGGTGATGTG
>652842_120_14_-1
ATGGGGAACATCATGCTATGCTGGGCGTACGAGACGGACCTTTTCATCTCGGACGACGAGCGATTATCGAAGGAGGGCAGTTGTGGCTCACTGGCCCTTCTTTGAAAGTTTTTGTGATGC
>657099_120_14_-1
TCATCAACTTCATTGCGGTGTTTGATATCTCTCCAGAAGATGTCGAAGCCGCCTTCGGTGGTTTCTTAGAAAGATTTGGTAAGAGATTGTTGAGATTGCGTGTTTCTTCTGCCGAAATTA
>683350_120_14_-1
CGATCAAATGATGGACGATTTTAGTACATATATTAAGTTGGCAGTCCAAATGAAATTCACTGTTGCTTCTTACTGTAATGACTGGTTTTTTAAAGTGAAAATCGATCCCGAATTTGATCA
>694886_119_14_-1
ATCAAGCCAGACTCGGGCTGTATATATATATATATATAGCATAATAAACAGTAATAGTGCTTTTAAAAGCATTTCAGTCTTACCCGAGCGACAAAACGATTTGGGGAGAAAAAACGCAT
>715187_120_14_-1
ATGTCACTGTCGCATGTAGAACATTAGCCAATGCGCAAGCATTGGCCAAGCCCTCTGGATCCAAGGCTATTTCATTGGATGTTACCGATGACAGTGCCTTAGACAAAGTTCTGGCTGATA
>715528_121_14_-1
AGTGAAAAGAATTACTCATACTCTGGAATCGAAATTCCGTTGGAAAAATTCGCTTTGTAGTGAAAAATAAAGATGTCAATAAAGGGTATTGAGAATTTCCAATGGAATTATCAGCAATAGA
>721903_280_14_-1
CTATCCGTTTTAGGATAAACTTATCTACAGAAGTGTCTGTTACTGTTTTGGAAGAGTAATACTGTTCGCTTATCCATATTTCCCCGTTCTGGGGAAGCCTCATGGGTAAATTAGAAGGACAACCTTTGTTTTAAAGGTATACCTTCGCTTTTTAGAACAGCGAGGATCTTATGAGTTGAGCTTTTGTTATTTGAGACTTTATCTCGGGCTCCATACAATATGTTCGTAGTAAAGATCCTCACAATTTTCTACTTTTTTTTTTTTTTTAGTTTAATCCACT
>726121_101_14_-1
TCTTTGGAGGGTTGGCCGAGTGGTCTAAGGCGGCAGACTTAAGATCTGTTGGACGGTTGTCCGCGCGAGTTCGAACCTCGCATCCTTCAGTATTTTTTTTT
>726787_121_14_-1
ATTTACGTTACTAGTATATTATCATATACGGTGTTAGAAGATGACGCAAATGATGAGAAATAGTCATCTAAATTAGTGGAAGCTGAAACGCAAGGATTGATAATGTAATAGGATCAATGAA
>729094_120_14_-1
TCAAAAGAGCATTTGAAACCATACCCAAAAAGAGTAGCAATATTAACCAAAGCTACTAATTTGAAAGGCTACGGTTTTAAACAGTATTTCAAATATCTAAAGATCAACCTTAGAATGTTC
>759094_126_14_-1
TAAATACTTGGTGCAATTTGTTTCAAAAATGAATATCAAGTATGTTTCTTGTGCTTGTTTCAACAAGTAGATAACCATAGTAACGGTCTGCATACAGAAAAGAAAACAAAAAAACAGCTAGTATGC
>779498_127_14_-1
TACAGATACGAGCTGCGATGTTTTATAATACATGGTACACAATAGGTGAAGTATTGTGGCTTATTTTTGAATTATCAAACAATGTAATAGCTTTCCAAAGCATACCATATAACTCCTATGAATTAAG
>828_70_15_-1
TATTAAGGAACTTATACGTTAATGACGTCATGGTGGTATTGATACGTAATTGAGTGTGTTTATGTATTAT
>11056_36_15_-1
AATATCAAAATTTTTGGGTTGGCACAGTTTTTTGTG
>14331_168_15_-1
GCCTCTTAATACGATTAAACACAGCTTTAGACCAGTTTAAAGAGATACAGTGATTAAATAAGGTGGTCTGCAATAGAAATATTGGAAATGATATGTTATGATAATTTTCCAATGTAGCGCTATAAAATTGGCAGCCGTATATACCTCTTGTGCAGCTCTGAAGACAAA
>14750_62_15_-1
TCAATGTTACGGTGGCCATGACCACCATGATGAGCTTTAAATAATAAAGTTTAGGTAATATA
>21039_160_15_-1
GTATAGACGCTGTCAACAAGGTCTTGTCTGACTACAGCTCTTTCACAGCTTTTGGAGTTACGTTTAGTTCACTCAAGACCGCCCTACTGGTGGCTCTGTTTTTGCAGGGTTACTGTACTGGACTCGGAGGGCAGATTTCGCAATCAATACAAACCTATGC
>31460_120_15_-1
AGCCGCTTTGGCTTTGGTCCTTTACTCCCAAAGTGCATTGGGCCAATATTATACCAACAGTTCCTCAATCGCTAGTAACAGCTCCACCGCCGTTTCGTCAACTTCATCAGGTTCCGTTTC
>46120_120_15_-1
ACAGTTTGGCTAATGGCAATCAAGTAGCTTTGGCAGCGGCAGCGGCTGCGGCTGCAGTGGGATCTACCATGGGTAACGATAATAATCAATTTAGCAGGCTGAAATTTATTGAACAATGGA
>74237_120_15_-1
TGAGAAGAAGTAATGGTATCCTTTTGTTGAATTTATGTTCAACTAACAGTATACTTCCATGTAGAAATATTTTATATAATACCTGTCTCTTGTCAGGATGATATTTTTCTTGCTTATAGA
>86809_139_15_-1
CTATAGCTATTAGTACTTTAAGAGACTTTTATTACCCGTATTTTGGATTCTTTTCCGAAGAAAAAAGAAATGTTTACGTTGTGGGAAAAGTGAAAAAAATCGATGATTATGGGCATCGAGGTCTTAATACCCGTAATAT
>91772_164_15_-1
GGAATCCTATTGCGAAGTTTGGTGTCACATGGTTTGAAGAGCCTTGTTAACGCGCTCTTCTCAGTTCTACTTTCTTCTTCAATTTTGTTGGCCGATTTTCTTCTTTATTTGGCTAGCCAGTAATTTTTTTTACTGCATATAGTAACCGCAACGCCAGTAGCTTG
>92025_120_15_-1
CAAGCTTTGGAAAAGATTGGTATCGTCGAAATCTCTCCAAAGGGTGGTAGAAGAATCTCTGAAAACGGTCAAAGAGATTTGGATCGTATTGCCGCTCAAACTTTGGAAGAAGACGAATAA
>93500_357_15_-1
TTTTTTTTTTTTAGGTCGTACTGATGCTCCATTCAACAAGGTTGTCTTGAAGGCTTTGTTCTTGTCTAAGATCAACAGACCACCTGTTTCTGTCTCTAGAATTGCTAGAGCTTTGAAGCAAGAAGGTGCTGCTAACAAGACTGTTGTCGTTGTTGGTACTGTTACTGACGATGCCAGAATCTTTGAATTCCCAAAGACCACTGTTGCTGCTTTGAGATTCACTGCTGGTGCCAGAGCCAAGATTGTTAAGGCTGGTGGTGAATGTATCACTTTGGATCAATTAGCTGTCAGAGCTCCAAAGGGTCAAAACACTTTGATCTTGAGAGGTCCAAGAAACTCCAGAGAAGCTGTCAGACA
>110935_113_15_-1
AATAACAATTAACCCGGGCGGTTAGTGTAGTGGTTATCATCCCACCCTTCCAAGGTGGGGACACGGGTTCGATTCTCGTACCGCTCATATTTTTACTTTCTTATCAAACTTTT
>113456_117_15_-1
TATTATCATATACGGTGTTAGATAGTGACATAAGTTATTATAGAAGCTGTCACCGAAGTTAGAGGAAGCTGAAATGCAAGGATCGATAATGTAATAGGATAATGAAACATATGAAAT
>118162_120_15_-1
GGTTTTGGGTCATCATGCACTGCTGTGGGTACGGCCCATTCTGTGGAGGTGGTACTGAAGCAGGTTGAGGAGAGGCATGATGGGGGTTCTCTGGAACAGCTGATGAAGCAGGTGTTGTTG
>118402_120_15_-1
ACATTGGTGGTGGTCTGACATATTTTTTAGTGGATGTCATATCAGAGTCCGCTGAGGATGAATCAGTAAATGTATTACCTGACTCAGGTGATGGAGTGCTCAGAGGCGTTCCAACTGATG
>121473_120_15_-1
GTATTCCATGTGTCTCGTGATACCTTAATTTCAGTTTCATTATCTTCTAATGATCTTTTCTTACTGTTGATAGTAGTATAGGCATTAGAGTCACCAATACCACCCAAACTGGAATTAGTT
>122871_160_15_-1
TGGTTTCTTGTTAAGTTCTTGTATCAGGTAACTTAGATTATTTAATAATGGGACAGATTCACTTATCGCGTGTATTTCTGCTTCCGTAGTTGAAGTACATGTTAATGAAGCCTTGGTGGACTTTCCTCCAATTACCTTTCCATTAAGTAAATATATGTTG
>135592_120_15_-1
CACGGTTACTTTGCTGTTCCTACAGAATGTCTTAATGATTCAGGTGCTCCGCATACCTTGGAGCATTTGATCTTCATGGGTTCTAAATCTTACCCATACAAAGGTTTATTAGACACAGCT
>136762_120_15_-1
AAAAGAAAATTAACAAGTACGCATTCAGCGGTGGTCAAGTGTCCGCCGACCTACATAGAGAATTAGGTGGTAATCCCGATGTCGATGTTGCATACCAATACTTGTCATTTTTCAAGGATG
>143411_120_15_-1
ATTGATGTACTCGTCAATGGGCAATCTTCGCGTAGGAATGCCCATCTTTTGGGCCTTCTTCAGACACAATTCTTTATAACGATTCTTGTCTACAATGCCGCCAACAATGTATCGCATCCC
>159872_120_15_-1
TGACGGTGGTGAAGGTAAGGAAGAATTATTCAGATCCATCGGTGGTGAAGTCTTCATTGACTTCACTAAGGAAAAGGACATTGTCGGTGCTGTTCTAAAGGCCACTGACGGTGGTGCTCA
>191594_200_15_-1
TGAGTGCTTGGGTAACCAGATATTGGAAGTTTACGGGTTTCCTAGGAATTGGATAACCGTACCTGCCGTTGTCTTACTTTGCTGGTCTGTGGGATATTTTGTAGTAGGTGCAATTATTTTATATTTGCACAAGATTGATATAACTTTACAAAATGAAGTGAAATCGAAGCAAAAAAAAATCAAAAAGAAATCCCCAACAG
>217520_120_15_-1
AAAACAAGGATGTCAGCACCCTTGATGGAGTGTAAAAGATCAGGATCGGCCACTAGATTATGGGGCAGGTCAATATTGGGTAGATATTTAACGTTCTGGTGTCTTGTATTTATGATATCC
>223964_160_15_-1
TGATTCTGGATCCAAGTAAAATTTCCTCACAAAAGAGTAATTGTCTCTATCCAACTCTATAACTAGCGGAATGCCGTTGGGAATATCGACATCTTTGATGTCTTCATCTGAGATACCTTCCAATACTTTCAGCAGAGATCTTACAGAGCTGCCATGCCCA
>226597_94_15_-1
CAAGAAATTCAGCGCAAGTGGTTTAGTGGTAAAATCCAACGTTGCCATCGTTGGGCCCCCGGTTCGATTCCGGGCTTGCGCAAATTTTTTGTTG
>234203_370_15_-1
GAATCATATTACTTAGTTACTACTACTCTTATCATGCAAGAAGATGTGAAAAAGCGTCTTCCCCCAAATCATATAACTTCTGCACCATCCGTGGACTGTACAGGTTCAGCGGGGGAATATGTAATTGCTTGTTAGGATTGCTCTTGGGACCGTAGTATCGCGACAAGGAAGTCTGTGTAGTTCCACTTGATGTGGGCTGCCTCGCCGCTTCTTTTGCAGTCCCTAACCTTATATAGATGCGCACGCGCCAAAGCATGAGGGTACTCCATCATGTCTGTTGCACAAATATCGTAGGTTACTTGACGCTAACGTCATGTTTGATGCTCCGTTAACGAAGAGAATCGGAGCTCTTCATCTTAATCAGGCTCTT
>238210_121_15_-1
AAAGTGGGGAGAAATTTTTGTGAAATAAAGAATTTCTTTTCTGGAGTTAAAAAAGAGTTTGAAAGAAGGAGAAAAAAAAGATGTTGGTGACCATAACACCAAACGAAGTAACTTCAAAAGT
>260687_120_15_-1
TTCGCTTTCGCTCGTTCGTATTCTTCTTTATATATGTTTAGCTTTTCTTTATGGTCCTTTACTTTCACATAAGGTAATAGTTGGGAGTGTAACTCGATTTCACCCTTCTTATTTTGAAAA
>286171_120_15_-1
TTGTGTGATGAGGATGATGTTAATTGCTTGGATTTGTATTCTACAAATCCAAAGTTAGATTTTCGCTCCTTCAGCTCCTCATTTGAACGCTTGACAGAAGAAATAAAGTCTTCGGTCATA
>291908_120_15_-1
CCCTCATAACATAACTTTCTCATCTGGGAAAGCACCCTTGGGCGATGATCAAGATATTGAAATGGGTACATACCCGATGATGAATATGTCTCACGATATATCGGCCAGATTGACAGATGA
>300685_116_15_-1
CCTTTTGTGAATTCCTATATACTCAAGAAGAACTTCCAGCATATTTTGTATATTTAATATTATAACCTGTAACAACGATGAAATTCCAACAATTATCTCAAAATCACTCATATTTC
>337705_120_15_-1
ATATGACTCTTTAGGTAATGCTATTCGTATAGATAACATGAAAAGCAGGGAAGCGCAATCTGAGGAATCAGAAGACGAGGAAAGTGGTTCAAAAGAAAATGGAGAGCCTTTAAGTTATGA
>340282_98_15_-1
AAGATCTGTTCCTCGTGGCCCAATGGTCACGGCGTCTGGCTACGAACCAGAAGATTCCAGGTTCAAGTCCTGGCGGGGAAGATTTTTTTTAACATTGA
>346710_120_15_-1
TATATTAGTTTGGCTGAAGATTCTTCATCTGGATTTTCCTTAAGCAGTCTGCCATCTGGTGTTTTAGACATCGGTTTAGCTTTGGCTTCCGCCACTGATGACTCCTACACTACTTTGTAC
>357680_120_15_-1
TCTTTGATGTGGATGAGGTAGTGGAACTTTTTTCTTTTTCCTTCTCTTTGTCCTTCTTTTTACTGCTTGAAGAAGAAGAAGACCCGGTGGTCTTCTTTATTAATCTTTGCTTGAAACCAC
>384617_117_15_-1
GAAGAGGGTAGGAAGGAGTACTAGGCAAAAATCGTAACTAGGAGCAGAAGGCGAGTAAAACCCTTTCAATACTAGGGAGAGAGTGATTTGATAAGGATACCTCCTCACTCGAGAACT
>396691_120_15_-1
TATAAACAATAGGTTTTCTGTAGCAAAGTTCCTATTACTTAGGGGAGCAAATCCTAACCAGGCGGCAGGCCCCGGAGGGGCTACTGCTTTGCACTGGGCCGCAAGGTACGGTAATATCTA
>407929_115_15_-1
CCAATTACTGAATATGGCTTTTGACATATCTTCTTCTTCATGGGTGAGGATTAAGCTGATATCCTGACCCACCTATCATTAGTCCTTCAGACATACTTTGCAAATATTTAGACTG
>409869_124_15_-1
GAAAATGTCAATTGGAGTTTTAAAGAACTCATGTTGCTGTTACAATACGTAGAATGGTCAGAAGTGTGCTGATGCATATACTTTGAAGTGTCAAAGTGTCTGAACGGGTGCCGTAAAAGACCTA
>413319_120_15_-1
TTGTTAAATGTAAATTTGTAAAACTAGATACGTCAGATGTTGTTTCAACATCATTCGCGTCAATAGCAGAGTTAATGCCTGATTTTGTCTGAAATCTCGTAGAAAAGAATCTTTTAGAGT
>426518_246_15_-1
ATGGTTAAATCATACACACATCTAATTCACTGGGAACTGCATTGTAACGTCTAATCGGCATTGATGTTACACAAGGGAAAAGAACGCTTTTGATGCATTTCTCTACAAAATAACATGTATAAATTACTTGAATGGTCTCTTCGTTTTTTTTTTTTTTTTCTTCATCTATCCTGACTCATCAAGAGAGACCGTTCATTGTAACCACTTACTCTTATATAACGTATAACTAATAATATTAATAATCAA
>427179_360_15_-1
GTTTCACCTTTCTGTTTTCTGCGAGCTTCGGCCCTGTCAGGGAAAAAAAGAAAGAAGGGGGCGGTGGCAAAGACTGCATCGGCCCAGAAGCAAAGAAGATATAAAAGGGAAATACTTGCCACCGAAGTCTTAGACTTTGCATAAGAGATATTCTCGCCTTTCCCGCTTGAAGAGTTCCTGACTCTATCATACATCTTGGATAAAAGGATCAAGCAGCCTATCCGCTAAACCGCTATTTATTCTGCTTTACTGATTCATTTACATCAAGTGAAGCACAAAACTATCAAAATCACCAAAAGAATAGAAACTAAAAATGTCTGATATAAACGAAATCGAAATTCCATCCAGAAAGGATGAAAT
>443697_122_15_-1
AGAGTTTAGAAAAGAGGGTAGAAAGTGTTTCTTTTTAAGGGGGATAGAGGCATAGTGAGAAATTGTCGGAAAAATATATTGATTTTCAGAACCTCAGAAGAACCTGAAGCAAAAGCTATCCC
>447957_120_15_-1
TAGAACCTGGTGGTAAAGCCACACCAGCAGGAGGTTCATCAGGATAACCGGTCAACAAAGAGAAAATGTAGTCACAACCACCGTGTCTAGCTTTCACGATCAAAGATAGATCAGGTGGCA
>448566_117_15_-1
TTTTTTTTTTTATATTATTATTCGTGATATTTCGCTTGCAGCAGTATCTCAGTACATGAAGGAGACACTATTGAAGTGAGACGTTGTTTACAAGCAGTGAAAAAATAAATAGGGTGG
>452731_120_15_-1
CCGCCAAGAATAAGAGATACATCTTGTGCGCTGTTCTGTATACTACAGCCATATGTTTCAAGCATATATTTTTATATTTGGCGCCATGTTATTTCGTGTTTTTATTGAGAGCATACGTTC
>476312_120_15_-1
AAACTGCATTCACATCCAGTATCATCCTTGCTGTATGAGCGTGATTATTTGGGAACTGGATGTTGGGGCAATTCCCAATGTTTAAACTTCTTAATTTCCGACCATCCAAGTATTCCTGCT
>480201_19_15_-1
TCTGCACTATCTGGAAATC
>506466_240_15_-1
CTTGGAAAGATTCCAATTTGTAGTCGATTTGTTGGACATCCTTTGAGTCTAACAAAACCTTTTGGATCTTGTTACCACCAACCAAATATCTAACTCTCTTACCAACGATTTCAGTTGGGAAGACTAAGTCTTCCAAGATCTTGTCATGAACAGCAGTCAAGGTTCTGGATCTTGGTCTCTTTTGGACTTGTCTAGATGTTCTAGATGGCTTTGGCAAGATTCTTCTTTCAGCCAAGAAGA
>507380_120_15_-1
TTGAAAAGGGATTGGTTACGATGGAAAATTACAATAGGTAGTGGGCCTGGCAGTATTGTGCTGGATTTCCCATCATTTTTGGTAGGGTGCGTATTCACAACAATGATGGGGCCAATATTA
>509369_120_15_-1
CAATAGTCAAGAAGCCTACTTTTACTTTTGGGCAGTCAACAAGTGAAAATAAGATCTCTGAGGGAAGTGCGAAACCTACATTCTCTTTCTCTAAGTCAGAGGAGGAACGTAAGAGTAGTC
>511368_149_15_-1
ACACTACACCGCGTAAAGAAAACGCCGACACCAAATATAAGTCACGTGTATGCAAAGCCTATTTTATGCCCTAATTTTCAAGCCCCGGTTTTTACGCCCTAGTTTTTATATTTAGGGTTTGTCGTTGCACGTGATCAATGGTTCGTATT
>520860_121_15_-1
AAGAATTGTTAATGATTATGTTTTTTTTTTCTTCTTTCAATTTCCTTTTTCTGATTGTGCTAAAATGAGCGCCGAGCCGCTTCGATCGGGGTACCTGCGCACTTTTCTAGCGGTTCGGTTC
>540078_53_15_-1
TTAACTATACCATGAGTAATCACGGTATGAGTGTCGATCCACGTCATATCCAA
>545596_160_15_-1
AAGTAGCATTCGTCTGAGCCGCGCAAGCACGAGCTAATAAAGTTTTACCTGTACCCGGAGGCCCGTACATTAGGGCACCCTTGGGCGCTCTAATTCCCATATCTTTGAATTTATCTGCACGTTTCATAGGTAACACAATGGCCTCCACCAGCTCTTCAAT
>577648_33_15_-1
TCATAAGGCGGTAAGGTTTGCTCTTACAGAACC
>578081_121_15_-1
GCCATAATGAGATATATACTTTGGTTGCCCCTCCGGTTTTGAGGGAGTTTTAGCCCGATGAGGCTGGTCCTCCCCTCCAAGGATTTTTTGTATTTCCTATTTCGCTCTAATTATAGAAGCA
>586951_176_15_-1
TGTTTCTTAACATCCTCGGCACCGTCGCCGCCTTCAGCACCAGCATTAGCTATTCCAGCTGCTGCTCCACCACTACCTACATCGGTTCCAGCCGGGGCCGGTGTAGAAGCTGGAGCTGGGGCTGAGACCGTTTCCTCTTCACTCATGATTTTTTCTTCTTTTTTTCTATATAACTG
>588453_120_15_-1
AGTGGACCCTGAACTCCAACACTCGCTGCGGGAGTCAGCGGGTCCATGAGAACACTATTGGTCCTCTTCGTGTTGCCCGGTTTGTTGTTATTTTTCGAGGCAAAAGGATTGTGCATCATT
>594284_125_15_-1
GTTAGAATTTATGCTTCCCAAGCATGAGGCCCGGGTTCGATTCCCGGCTTGCGCATCTGTTTTTGCAAAACAGACTAGGAAATTCAGACGTTTTGTTATTTTTTTTTCCATTTCAATTATTAAGC
>595275_120_15_-1
GGTTTTGGGTCATCATGCACTGCTGTGGGTACGGCCCATTCTGTGGAGGTGGTACTGAAGCAGGTTGAGGAGAGGCATGATGGGGGTTCTCTGGAACAGCTGATGAAGCAGGTGTTGTTG
>595515_120_15_-1
ACATTGGTGGTGGTCTGACATATTTTTTAGTGGATGTCATATCAGAGTCCGCTGAGGATGAATCAGTAAATGTATTACCTGACTCAGGTGATGGAGTGCTCAGAGGCGTTCCAACTGATG
>598586_120_15_-1
GTATTCCATGTGTCTCGTGATACCTTAATTTCAGTTTCATTATCTTCTAATGATCTTTTCTTACTGTTGATAGTAGTATAGGCATTAGAGTCACCAATACCACCCAAACTGGAATTAGTT
>600000_200_15_-1
TTGGATATAATTATACTGATTGTAGATTTACTGTCGGTTAGTAATCCTTTGGTAATTGGTTTCTTGTCGAGTTCTTGTATCAGGTAACTTAGATTATTTAATAATGGGACAGATTCACTTATTGCGTGTATTTCTGCTTCCGTAGTTGAAGTACATGTTAATGAAGCCTTGGTGGACTTTCCTCCAATTACTTTTCCATT
>631164_280_15_-1
AAGAGTGGTCTCAGCTTTACAAATGCTAAAGCAGCACCTATTTAAGTACCAAGGTCATATTGGTGCTTATTTGATTGTTGCAGGTGTAGACCCTACGGGATCTCATTTGTTCTCCATTCATGCGCATGGTTCTACTGACGTGGGCTACTACCTTTCTCTAGGATCTGGTTCTCTAGCGGCAATGGCTGTGTTGGAATCACACTGGAAGCAAGACCTTACGAAGGAGGAAGCCATAAAGTTGGCCTCTGATGCAATCCAGGCTGGTATCTGGAATGATTTG
>663791_102_15_-1
AAATAGTGGTTTCGTGGTCTAGTCGGTTATGGCATCTGCTTAACACGCAGAACGTCCCCAGTTCGATCCTGGGCGAAATCGTTTTTAAGAATATTTTATCTT
>665017_119_15_-1
TGAATTTTGAGATAATTGTTGGGATTCCATTTTTAATAAGGCAATAATATTAGGTATGTAGAATGTACTAGAAGTTCTCCTCGAGGATTTAGGAATCCGTAAAAGGGAATCTGCAATTC
>666990_160_15_-1
TTCGAGGATTATTACAACAATTCTCACGCGATTTCCCCTTACAAGGATTCATTTTACAAAGAAATGACACCATCTAAGCCAAATGTAAGGTTTGGTGATGATGATGTTAACATTTTTGATCAAAGAAAAAAAGTAAATGAAATCAACAAGAATAACACCG
>670649_126_15_-1
TTTTTTTCTTTGATATCTTAGATTCCCTTCCCTCCCTATCTTTTTTTTTTTCTCGCAATCTGGGGAAAGCTTTTCTCATGCTTATACGTGATTTGTTATATAAGGGATTGCTATTTCAGGCATCAT
>677308_120_15_-1
ATGGTAACGTTGGCGGAATAGGTGCTGAGGGTGCTGACTGAGGTATCTGCGACTGGCCTAAAGATGCCGGAGGAGGTGGTGGTGCCACTGGCACATTTGTGGCTTGCGAAGGTGCTTGAG
>680729_139_15_-1
TTTGCCCTGTGCCTCGCTCGGTTGTTAATTGCCAATATTACGATCTTGAGCTGGATGACAAAAAAATAAAAATACATTTTATTTTTTTGATCAACGGGCTAAAACAATTAGACTTCTTTGAGTACGAGGATATCGCTAT
>704124_242_15_-1
ACTAGTATTTACGTTACTAGTATATTATCATATACGGTGTTAGAAGATGACGCAAATGATGAGAAATAGTCATCTAAATTAGTGGAAGCTGAAACGCAAGGATTGATAATGTAATAGGATCAATGAATATTAACATATAAAATGATGATAATAATATTTATAGAATTGTGTAGAATTGCAGATTCCCTTTCATGGATTCCTAAATCCTTGAGGAGAACTTCTAGTACATTCTACATACCTAA
>706101_114_15_-1
AGACTAATTCCAGTTTGGGTGGTATGGATGATTCTAATGTTCTGACTACTACCAAAAGTAAGAAAAGATCATTAGAAGATAATGAAACTGAAATTGAGGTATCCCGAGACACAT
>709874_117_15_-1
AGTATTTACGTTACTAGTATATTATCATATACGGTGTTAGAAGATGACGCAAATGATGAGAAATAGTCATCTAAATTAGTGGAAGCTGAAACGCAAGGATTGATAATGTAATAGGAT
>725271_120_15_-1
CAAATAAAGTAGAGTATAAGGCGAGTCAATAAAAAGGCCTCAACTCAAAAAAGGGAGAGAAAATGTAGGAAGGAAATGAATACTATTATACAATGGTACTGTGAACAGTAAGAATATTTT
>759430_51_15_-1
TGTTTATATCGAGTCTCTTTTGGTATAAGCGTCAAGTCCATCGGAGAGATC
>767092_120_15_-1
AATTATGAAATGGGTGCCGAATTCCATCTCTACTGAGGTGGATTTCGCCTCTATAAAGCAATTACTATCTAGCAAGAACAGGTGGTGGAAATGGCTTGGAGGCCTGGTGCCGTTAGCTAT
>770378_196_15_-1
GCCCCGAAATGGTACTCTTAAATATGAGATGATAAACGAGGATTCGAAGGAAAATAGCCCAACTATCTACGAGTTGAAATTAAAAGGGAGTAGTGAGCGCCACTATGTGTGCTCACTGTGTATAGCTAAGCAATTACATAAGGGATAGTACATAAACCACCGTATGTTAGGAAAGAGGAAAAAAAGGAAAGACAAA
>773974_120_15_-1
ATATTGACATTTTTTTTCATTTGACCCTTTATCCAAGGATGATTGATCATTTGTCTTGGAGATGGCCGTTCACGACTATCTTTTTTCAGACAGTAGTCGATAAAGGATTTGAATGATGGA
>775805_120_15_-1
TGTTTCTTTGAAGAGAATGACGGTCCCTATCAGTGACAACGTTGCCACCGTATGTATGGCGTTTAGGTACAGAAGCCATGTATATATATTCAGGTATACGGAATGTCCTGATAGAATATT
>778628_160_15_-1
AGATTGAAGGTGTTGCCACTCCACAAGAAGCTCAATTCTATTTGGGTAAGCGTATCGCCTACGTTTACAGAGCTTCCAAGGAAGTCAGAGGTTCCAAGATTAGAGTTATGTGGGGCAAAGTCACCAGAACTCACGGTAACTCTGGTGTCGTTAGAGCTAC
>780407_120_15_-1
TCAAGATCATCGCGCCATAAAATATTGTAATTACTTCCAAAGGAAAAAACTACAAATGCAACGGCAAAGCAAAATTTTTATTCAAAATTATAGATGGCCGAACCGCTAAGGATTGCGGAC
>795802_120_15_-1
GTACTTCACCACGGGGGGTAAAGAATCTAAATCGAGCTACGTTTCTAACAATGTCGACGAAGCGGCATCGACTTGGATCTGGACCGTTCATCAACTAAGAGACCGTGGTTTCGATATATA
>797093_160_15_-1
CCGATAGCATACCTTGTTTAGTTTCATAATCGGCAGAGACGTCATTCCTGCACAGAACGCCAAAATTCGTGGCCCCCGCGGTACCTGAATCAGGGCCAAGAATTTTGGCGTTTCGTGTTGTTGACATATTCCGAAAAAGGTATTGAGCCACAGGTCTTTC
>813789_119_15_-1
CATCGTAAAGTGCTTGATTGTTATATTTCAATATAGTGATGAGAAGTGAAAAATTTTGCGATAGGCGGGTGACCTTTCAAATAGTGGAATTTGCCACCGAAGGGAAAGGAAGCTTGAAA
>828628_200_15_-1
TCTTTGGTTATCTTTCCGTTTGTATTGTTTACAAATGGGCTGTTGATTGGGTTAAGGACGGAAAGCCTGCTCCAGGTTTGTTAAATATGTTGATCAACATGTTTTTATCACCAGGAACTATTGACGATGAATTATACCCTCATCAAGCAAAGGTCCAAGTGTTTTTGTTGTTGATGGCCTTGGTTTGTATTCCTTGGTTG
>836090_120_15_-1
TGGGACGGGCCCGATGACCCAGACAATCCGCATAATTGGTCCTCTTTGAAGAAATGGTATACTACTATGACTTCAGCTTTTCTTTGTTTGGTCGTCACAATGGGTAGTTCCCTATATGTT
>836734_120_15_-1
TTATTATTTCCGGGTTGTGACCCGCTTCGGATAATTGATCTATCCCCGAGGTAATAGGCCCGTGCGGTTCCGTCTTCATGAAGCTGCAGGGGCTCCGCTTAAAAGCCCCTGACGGCTCAC
>842057_118_15_-1
AAAATTACACCATGAGTTCCTATTAACGTCAGCCTCTTTTGTACTCATAATGTGGCTTCGGATGTTTGATGGGCGTTGCTTCAGTGCGTACGGCTCATGGTAGATTAATTATTAGAAA
>890155_120_15_-1
TGGCTATTTGAGCGATAAGTTCGGTAGGTTTAACGTCGCAATTGCAACTCTACTCACTCTATTTATCGTCATGTTTGTTGGTTGGTTACCATTTGGTACCAATTTGACAAATATGTACGT
>902261_120_15_-1
AGGGATACGACAGCAAGAAATGGAGACAACTATGTTTACCAACCTGTCCATGGAAGGTTGATGAAATTTAGGAAGTACTATAATGAAAAATTCATAGACACAAAGGGCAAGCCTTTGATA
>911971_126_15_-1
AATTTCTAATCTCCAGGCACACCCACCACGTGCCTGTTGGCTGACCGAGACAAAAGTGGAGAAGACAGGCACGCAGAAACGAACGTTTTGCAAGGAATGGATATGCTTCTGGAGCTTCTTCTTCCA
>947853_120_15_-1
AAATCTTGGATGAAGAAGAAGCTTCTTTCGCTAAGACCTTGGATCGTGGTGAAAGACTATTTGAAAAATATGCTTCTGCTGCTTCTAAGACTGAATCTAAGACTTTAGACGGTAAACAAG
>960981_120_15_-1
TTATCTAAAACCGTAGGATTGGTAATTTGCTTTGCTGATAGATTTCTAATCTCTTTAGCTGTTAGGATCCCGAAATCAACGGATGTGATTTCAGAACCAACCGGTTTAGAAATATCCATT
>964195_120_15_-1
CTCCTTGCTATGCTTCTTTCTGTATTTCAAAGTCTTTTTAGAGTACTTCAAAGCTGATTCAACATCCAAATGTTCAATCAGTGCTGATGGGTTGTATTTCTTCAATAATGCGTAGTAATT
>970732_160_15_-1
GTTGTTGGTAATGTGCCCAGTTAGAAGCCATAGCTTTGTTTGGGGTCATCATGCCGTGCTGTTGGTACTGTCCATTCTGTGGAGGTGGTACTGAAGCAGGTTGAGGAGAGACATGATGATGGTTCTCTGGAACAGCTGATGTCCCAGGTGTTGTCTCTTC
>975506_200_15_-1
GTAGACTTAATTATACTGATCGTTGATCTACTATCAGTAAGTAAGCCTTTAATAATTGGTTTCTTGTTAAGTTCTTGCACAAGGTGACTGAGGTTATTCAATAGCGGTATAGCTTCACTGACTGCGTGTATTTCTGCTTCTGTAGTTGAAGTGCATGTTAACGAAGCCTTTGTCGACTTTCCTCCAATCACTTTTCCGTT
>980430_117_15_-1
TATACTATCAATATATTATCATATACGGTGTTAAGATGATGACACAAGTTATGAGAAGCTGTCATCGAAGTTAGAGGAAGCTGAAGTGCAAGGATTGATAATGTAATAGGATAATGA
>986548_124_15_-1
CTCGTCGCTTTTATTTAGCGACGCAGCATAGGAAACAGGGGTAAAGTGTCATAACTTTTTAGAGAAAATGATATATCATTAATATGCACACGTTTATATAAATGGAGAAAGAAAACAAAGAACA
>1004686_117_15_-1
AGAAAATAAAAAAAATTAAAACTCAAAATAAAATGTATTCCAATGTAAAGGAAAAAATAAAATAATAAGGAAAAAAGAAACTATTATTTTAAAGCCTTCAATAATGGAATGCTGAAA
>1013920_120_15_-1
AAGTTAACAAATTTCACAATTTTAGGCATGCCATCGATGTCATGCAAGCCACATGGCGATTGTGTACATATCTTCTTAAAGATAATCCTGTACAAACATTACTGTTGTGTATGGCTGCCA
>1016433_120_15_-1
TGCCATTAGAAGCTAAGGCTTTGAAGCCTTCTGGTATTAGAGATTTCTCATTTGCTCCAGAAGGTGTTAAATTACAACCATTCAGAAACGGTGACGAGCCTTCTGTTTTATTGGCTTATT
>1028268_160_15_-1
TGTTACTGAAGCTAACATTATCAAGTTGGTTGAAGGTTTGGCTAACGACCCAGAAAACAAGGTTCCATTGATCAAGGTTGCTGATGCTAAGCAATTAGGTGAATGGGCTGGTTTGGGTAAGATCGACCGTGAAGGTAACGCCAGAAAGGTTGTCGGTGCC
>1039041_120_15_-1
GTTGCCTGGCAGATGTAGCTCTTGCAAGAACGGTAGTTCCTTGGAGAGGTCCACTGGTAAGTGTGTGAAGTCTCTAACATTAGCTATAGTTAGAGAATATAAGTTGGTGGATTTTAGAGA
>1039521_129_15_-1
GCCCCTCATTTTCCATCTCTGTTGGAGTTGGAGAAAAAGATACCTGTGGACGGAAGTCCCGCATCGCTGGATAACAGCCGTACCGTCGCCCGGGCGGGGAATCATACCAGCAAACAAAAATGAGGGGGA
>1041801_120_15_-1
TAACTTGGGTGGTGTTGCTGTTTCTGGTTTAGAAATGGCACAAAACTCTCAAAGAATCACATGGACTAGCGAAAGAGTTGACCAAGAGTTGAAGAGAATTATGATCAACTGTTTCAATGA
>1043232_120_15_-1
AGCTGCTGCGCCGTTTTCTTTTTCATCAGGTACCATAATGAAAATCAGCACTGAAAAATTGCGGAAGAAGAAAGCGTAAGAAGTAGCAGCAAAGGCCGGCTTCTTGTTAAAGCAAAGTAT
>1050716_120_15_-1
CGTATTAACCAAAGAGGCTGCAAGACCTTGATGTTCGTGTGGCATCGAGTCACTAAGCATTATTGTAGCGGCCGGAAAGGACATGTCCATTCCCCAAGGCATAACAATGATTGACACAAA
>1057918_121_15_-1
AATAGAATAGCGTGTAGTTGTTAAAATTTTATTTCACTGAGGCTTATATGCTTACTGAGAAATTTTTTTTTTTTACAAAAAACTTCTTTTTATGTTATACCAGCTGTGGATTACCACAACA
>1059626_120_15_-1
GGTGACAACCTTTGTGTAAGTAGCATCACTATTACTGACAACGACAGTTCTAGTGGTACTGTAACTAATGATAGGGTCAGCGGTGTCGGTAACGACCTTAGTGTAAACGTTATTACCGTT
>1061215_120_15_-1
CACCCTGTTTGTTCCGCACCCCGCTATCCCATATTTTTTGATGTATGTGAAGGAAAGCAATCTAAGGGCTCAAGAGCCGAGTTCCGCCATTCTAGGAAAGGGTGCAAAAAAATGGGGTTC
>1078244_130_15_-1
TGGTTTTTAGTGTTGTATTCATCATGGTCATATGTGACATAGGTAATGTACATATATATATAAAAAAAAAAAAAAGCAATGCTGTGAGATCATTCGTTACTTACGAAATACGCAGATTGCAATTTGAAAT
>2530_200_16_-1
TCAACGAGCTCAAACGGTCGGAAGATCTCAGCAGAGGTCTATCCAGCTATCCAACACGGATGTTTAATCTAATCAAGGAGAAATCCGAGGTGCCTTTAGGGCATGTTCATAAAATTTGGAAGAAAGTGGAATCACAGCCCGAAGAAGCACTGAAGCTTCTTTTAGCCCTCTTTGAAATTGAACCAGAGTCGAAGGCCATT
>3659_120_16_-1
TTTTCGGCAGTACATGAGGGAACTTCCGAAGAATGCACCTCAGAAGCTGAATTTTCGGGAGATGCGTCAGGGGTTGATTGCCCTAGGACGGCACTGCGTAGGTAGCAGATTTGAAACAGA
>5179_120_16_-1
ACTTTGAAATTCAATAGAAAGGATTACGATACCCTTTCTCTTTTTTACCTCAACAGAGGATACTATAATGAGTTGAGTTTCCGTGTCCTGGAACGTTGTTACGAAATAGCGAGTGCCAGG
>12405_120_16_-1
CCATCTGTAATAGAGTAGTCATCCCAGGGATGGATTGGCGCCAAGTACTTGGCTCCATTCTTGTTTGCAACGCGTTCAACCGTTGTCAATTTTCTGCTCCTCAAGATGTCGTCAACTCCC
>12657_121_16_-1
CTAAAAACCAAGGCCTACTATTCAATTGTTCTCTATATGATTTCCATTCTAGCAAAATCGAGTGCTACCGACCTGCCGTTTTCTTTACCTTTCGAACCATTGAGCTGTTAGCCTTCTCTTC
>14510_122_16_-1
TATCGAAAAGATGGTGACTCTGCTAGAGTCACTGTCAGTGAGGAGTTGCGATGTATGAAAGATTCACTGACATAAAGTGGCGCGATTCATGTAGCAGTGTAAATCACTTTTGACGCAATGAT
>16032_120_16_-1
TGCAAATGGGGGAAGCCATTCGGGCTTGACGGAATTATCAGGGTAGAGGTTGGCTTTGAGGTCGTTTTGTGTGATTTTTCGGCTGATAACGTCGAACTTGTTTCAATGTTAGAAATGGTC
>16917_145_16_-1
AGATCGGGGTGCGAAAAACTTTTGCCAAGAGAAAAACTAAACGCAACATAAAAAAAAAAAAAAAAAGAAACTTGCGCCCCTACAGTATTAAAGATAAAAGATATTAGGAGGACAGAAAAAAAAAAAAAAATTCTTTTAAGAAATC
>17530_125_16_-1
TGTCTTTTTCATTCGGAGTTATAGTATCGGTGCCTTCCTAGTAAGGAAATTCCCGATTATAAGGGAAAAGAAAAGGGATAAGCCGTTTGGCTGTTGGTCCAAACAAGTGCAAGATAGAAAAGTTG
>48099_120_16_-1
CAGCCAAAGCCTCGAACTTATTAGGGGCGGTTTGAAACTTTAGTCCAGTTTCTTTGGAAATTTGCTCGGCTATCTTGACATCGAATCCGGGCTTGGTGTTCAACCCTGTACCAACGGCAG
>56156_123_16_-1
AGTTGAAGCGGTGGCTCAATGGTAGAGCTTTCGACTCCAATTAAATCTTGGAAATTCCACGGAATAAGATTGCAATCGAAGGGTTGCAGGTTCAATTCCTGTCCGTTTCAATTAATTTTTTTC
>56911_120_16_-1
GGTTTTGGGTCATCATGCACTGCTGTGGGTACGGCCCATTCTGTGGAGGTGGTACTGAAGCAGGTTGAGGAGAGGCATGATGGGGGTTCTCTGGAACAGCTGATGAAGCAGGTGTTGTTG
>57151_120_16_-1
ACATTGGTGGTGGTCTGACATATTTTTTAGTGGATGTCATATCAGAGTCCGCTGAGGATGAATCAGTAAATGTATTACCTGACTCAGGTGATGGAGTGCTCAGAGGCGTTCCAACTGATG
>60222_120_16_-1
GTATTCCATGTGTCTCGTGATACCTTAATTTCAGTTTCATTATCTTCTAATGATCTTTTCTTACTGTTGATAGTAGTATAGGCATTAGAGTCACCAATACCACCCAAACTGGAATTAGTT
>61620_160_16_-1
TGGTTTCTTGTTAAGTTCTTGTATCAGGTAACTTAGATTATTTAATAATGGGACAGATTCACTTATCGCGTGTATTTCTGCTTCCGTAGTTGAAGTACATGTTAATGAAGCCTTGGTGGACTTTCCTCCAATTACCTTTCCATTAAGTAAATATATGTTG
>75143_144_16_-1
CCTTTGCCAAGCAAAAAACTGTAAACAAAACCAAACCAAGAAGTCCCTTGGGGTTGTGAGCCATATTCTCCATCTGCGTTGTTTCATAACCAGCCCAAAGGGTTGCACGTTCTCTTCCGTCGATCTGGAACCAAGCTGTGGCGC
>83724_120_16_-1
CATGGCCTCCGTGTGCGAATATCAATCACACTATCCACTCTTTGGGCTCGATTGGAGCGCCGACGACTACGTCTGCTTGGGTTCGTACAAAGAGGACAGCAGAAATAAGTTGCAGGTTCT
>87844_120_16_-1
TAGTACAGGAGCCTTTGGCTACAAGAACCTGGCCAAACTCCATGGGAAAGTTTCAATTCCCTAATGTAATATCCCTCATACAAGCTTCTGTGGCAATGATGATGGGCTACCTGTACTTAA
>98382_120_16_-1
TGGATAAAATTAGATACAAATCTTTGTCTGATCCAAAGCAATTGGAAACAGAACCAGATCTCTTTATTAGAATCACTCCAAAGCCAGAGCAAAAAGTTTTGGAAATCAGAGATTCTGGTA
>105465_124_16_-1
AAATATTCTTTAGTGAAAGAGTGATTAGTTAGAAAAAGGAACATAGATAACCTAATATTTTCTTCTTTACTCGTAAGAAAAAAAAAAATAAATATAGCAAAGCAAGAGTCGGAGGAGGAAAGGG
>111488_120_16_-1
CTCTTGGTTGAATTTCGACTTGAGCATATGCAGCATCAGCGCTATTGCCATTGACAACCTTATGCTCCAAAGCAGTTTCGATGGAAACTGCCTTTCTAACTTCAGAAGTTTCAACCAACT
>129672_132_16_-1
TAATTTCCTGTGACATTACAGTAGTTTCGCCGTAGAGCCTTTCACGGGAAGAATATGTTCAGTGGTTCCAGGTATGGGTTTGAGGATGTTCTTGTAAGGTGTGTAGATCCCATCTTTTTTAGGGATCACAAA
>135824_120_16_-1
GAACCAGAGAAACGCTTGTCTCTTTGAGGGTCATAGTTCTTCAAACCGACTTGTAGTTCGACGGTTTCCAAGAAGTTTCTCTTCTTGGTTTCGTTGGAATACTTCAACAATTCCTTGACG
>139571_163_16_-1
GGAAGAAAAATCACAAAGGGATAAGGAGAAAAAGAAAGAATACTTCGCCCAGAATGGTAAAAGAACAACTATGGGCGGTGACGATGAATCTCGTCCACGTAAGATGAGGAGGTAAACTTTCATGTATATATATATATATACATATATATATGTATACTTAAGA
>142029_120_16_-1
AAGAAGACGTAAAAGGTTAGATGATAAAGATAAATTGATATATGCTCCAATGTCCGATGTCGGAGGTGTGTTGATGGATAAGGATGCTGTTTATATTGATATTGGAAAGAAAAATGAAGA
>142229_120_16_-1
TTGCACGGTACTCCTTTGCCTTCTGCTCCGGGCACTAGGGTGCATATTGCTGGTGTTGGTGATTTCTCAGTAGCACAAATTGAAAAATTACCAGATCCATGTCCCACACCTTTTTACCAA
>156266_161_16_-1
TACTAAGTATCCATTTCTAATATTTCATTACTCTTTTCGGCATCGTATATTGCGATATTTGATTAAATTTTCTTGTTCATTTTTTCCTCTTTTCTTTCGCCTTTGTCGAAAGAAAAGAGGAAAACAAGCTGAAAATTGCTATGCATTAAAGTAGCAGATTT
>185518_160_16_-1
AAAACCTTCCACCTAACGTTGTATCGAATTTGCTTTCAATGGCCCAACAACAGCAACAACAACCTCATGCTCAGCAGCAATTGGTTGGTTTAATACAATCAATGCAAGGCCAGGCTCCTCAACAACAGCAACAACAGTTGGGTGGATATTCCTCTATGAA
>208236_160_16_-1
GCTAGCTCGTTTATTGTTGTTGTTTTTCCCGGCCGATGCTAAAGTGTTGTAATTGTTTATAGAATGTTTATTATTGAATTTCTTGATAGTAGGTAGAGACCTACTATCATCTGGGTCATTAGGTTCGTTACTGTTGAGATCATCTGAAGGTGTAGTTAAT
>210082_147_16_-1
TCACCGTGGAGACCGGGGTTCGACTCCCCGTATCGGAGTTTTCTTTTTGCTTCCTTCCGCCCTTCCAAGTTGTTGCATAATCTTATCTGTCAAAATATGAACGCTTGAAAACTATAGATTATAATTATCATTTATTTAGCCATAATG
>260103_200_16_-1
TGGTCCCTCCATTTTACAACGCCATTCAACAAGATTTGTTGGACGAAAAGAGATTTGCCTTTTATTTGGGAGACACTTCAAAGGATACTGAAAATGGCGGTGAAGCCACCTTTGGTGGTATTGACGAGTCTAAGTTCAAGGGCGATATCACTTGGTTACCTGTTCGTCGTAAGGCTTACTGGGAAGTCAAGTTTGAAGGT
>260383_120_16_-1
TAATGGTACTGAATTTGCCATTCAATATGGTACTGGTTCTTTGGAAGGTTACATTTCTCAAGACACTTTGTCCATCGGGGATTTGACCATTCCAAAACAAGACTTCGCTGAGGCTACCAG
>260823_121_16_-1
AACCAAAACTAACATGTTCAGCTTGAAAGCATTATTGCCATTGGCCTTGTTGTTGGTCAGCGCCAACCAAGTTGCTGCAAAAGTCCACAAGGCTAAAATTTATAAACACGAGTTGTCCGAT
>264371_120_16_-1
GGTGAGGTGGTGTGGACGCGTTGATACGGCAACGGGAGTGACGCGTAAAATTGGCAGAAAAATCATCACCGTGGGTAGACTTGGAAATGAAAACATTTATAGAATAAAGGTACAGGTTGA
>273013_118_16_-1
TAAAAATTGGGGTAAAAAAGGGTAACGAAACTTATGCGGTTAAGCCCGATCAACATATAGCTGAATATTGCGTCAAGAATAATTTCTTAATCGGGATTATTTCCGAAGGAAGAAATTC
>281077_159_16_-1
TCCTTAGCGGTTCGGCCATCTATAATTTTGAATAAAATTTTGCTTTGCCGTTGCAATTGTGATAACTTCCTTTGGAATTTGTTGCGATATTTAATGGCGCGATGATCTTGACCCATCCTATGTGCTTCCATTTTGGAAGGATAGGGATTCATGGGTGGG
>292008_120_16_-1
TGATTGCTACAAACCATGTTTACAGGATAGTAAATACTGTTCTGAGGAACATGGTAGAGAATTTGTGAATGATATTTGGTCGCGATTGAAAACAGATGAGGATAGAGCAGTCGTCAAGAA
>296839_124_16_-1
TGCCTTCACTTTTGCCTTTCCATCTTTCTTTTTGCTGCAAAATAAAGGGAAGAGGGGTAAAAACGCAAGGAAGAACAAGAAGAAGAGGGTAGTGCAAGAAAAAGAAAAGAAGAAAAAAAAAAAA
>297252_121_16_-1
TTTCCTCTCAATTTTTGCATCATCATGATCATACATGCTTTTTTTTTCCTTCTCCATGGCTAATTGGGGTGCAACGCACCTTATCGCCTTTGACGGCCTTGGCTAAGCGGAGATAAAGCCT
>298134_172_16_-1
TGGGAGGATGAAAAAAGAGTAATGAAAATACTAGTAGTACCAGGTGAGGTAAAACAAGCACGTCCGTCCCGCTTTCACCCTGGAGAAATATATCTAGGAAGATATGCATGAGAAGAGGGAGAGAAAGGAAATGCTAGATTAAGGGAAAGAAATATGACAATATTAATGAGAA
>309202_120_16_-1
AAGAAGGGTGTGGAGGCCGGCGATTTTGAACAGCCAAAGGGACCCGCTGGTGCTGTGAAACTGGCCAAGAAGAAATCTCCAGAAGTAAAGAAAGAAAAAGAGGTCAGTCCAAAACCCAAG
>338822_97_16_-1
AGCGCCGTGGCGCAGTGGAAGCGCGCAGGGCTCATAACCCTGATGTCCTCGGATCGAAACCGAGCGGCGCTAAATTTATTTTTTTCTTTTTACTCTT
>339626_121_16_-1
GATTGCCATTAGCAGCACGGTGCTTTGCGAAGGGCAAGAGCTAGAGACTATTCGCACTAGCCGATATTTTCGCGGCGTCTCGGCTTCTTGTAAGGGATAGAAAAAAACTGTTAATGGAAGG
>354771_120_16_-1
TATCAAGGAGGTTATTTTACTCCAACTTTGCAAATCTGTAGATTAGCAACATCTCCTGAGCCATTTGGTGTAAATGATCGGTTTATTAGACTAGGTGAATTGACTACTCTGGTGAATAAT
>370107_120_16_-1
AACCTACATGGATTACTTGATCGTCATTGGTGTCGTGTCCATCATATTGGCGCTCGTATGCTACCCATTGTGGCCGCGCTCCATGAGACGCGGCTCCTATTATGTGTCTCTGGGTGCCTT
>372456_120_16_-1
TGTTCTTCCATTTTACCAAAGGACTTAGTTAGTTTAGAACGTGGCATGATAGCTTTGTTCTTCAAGGACTTCCTATTTCTTGCTTCAGCAATCATCGTCTTTTGTCTATTTCTAATCCAT
>377251_321_16_-1
AGTTCTTCGGTTTGTCCAAGGAAGATGACGTTCGTGATTTCGTCATCAGAAGAGAAGTCACCAAGGGTGAAAAGACTTACACCAAGGCTCCAAAGATCCAAAGATTGGTTACTCCTCAAAGATTGCAAAGAAAGAGACACCAAAGAGCTTTGAAGGTCAGAAACGCTCAAGCTCAAAGAGAAGCTGCTGCCGAATACGCTCAATTGTTGGCTAAGAGATTGTCTGAAAGAAAGGCTGAGAAGGCTGAAATCAGAAAGAGAAGAGCTTCTTCTTTGAAGGCTTAAAGTTAGAAAGCAGTAAAAGATAAATTCTTTTGTTCAA
>377772_120_16_-1
CGATGGTGAAGCCGTTGGTGACGAATTCAAGGGTTACGTCTTCAAGATCTCTGGTGGTAACGACAAACAAGGTTTCCCAATGAAGCAAGGTGTTTTGTTGCCAACTAGAATCAAGTTGTT
>387562_123_16_-1
AAGAAGATTGCCATCGGATGGGAGAAAATGATTATATTGAGAAGGGGTAGCATCGTTTAATGATGAAATTATTATGCTGTCGTGATTTTCACCCTCTTCTTCATTGAAAGAATCCTCTTCCAC
>387928_120_16_-1
ATGAAAATCTTTCTTCACATCTTCCTCCCATGGAACCTTCTGATCACTTTCGTCATCTTGAAACAACATGGAGGTATCATCACCAGAATTTCTTATTTTATTCTCAGATGGTTCTGTACT
>389030_120_16_-1
ATCGAGGCTCCTGCGTCCCCAATGGGATCACGGGTGGCCTATTTGAGTTATTAGAGCCTTTCCTGCTCTGTGGAATTGGTTTGTCCAAAGAACTAAAAGAATTCCCTGAGCCAAACCTTT
>408168_120_16_-1
CTGAAACTACAAAGGTTTTGTTTGATGTTTCCAAGGAAACTGTTGAACTTGAAAGCGAAGCCTTTGAATTGAAACAAAAGGTAGAATTAGCTCACGAAGCAAAGGCAGTCTTAGATTCGT
>425979_122_16_-1
TCTTTCTGTCAAACTAGCGCGCTTTTGGCAATCTCCATTTTCCTTCTTTTTTTTTCCGTTTTTGTTATACTAAACAACTTCGGGGCGCGTTATAGATAGAACGACTTATACACATCTATTTT
>432648_120_16_-1
GGTGGCAGAAGAGACCTCACAAACGGTGTTTTCAGTGGAAGGATCTTCGACGGGATAGGTCTTACCGTCTTGAGCTTTCATAAACTTGTTGTTAATGAATAGACCGGTTGGTTGCTCGTA
>438081_120_16_-1
TGGTACTATCGATTTAACATTAAAATCATTCATAAATAGAATGGATAAAAAATACAACGAGGAATTGAAAAAGATTAGAAAAAGTTCAATTCCGCATATGTCAACTTATAAAATAGATCC
>438723_120_16_-1
AAAAGATATGAAGGTATTTGATGTCGATGTGAAGTACAGTAGATCAGAAATCCCTGATAATTTAATAGTACCCACCAACACGATATTCACAAAGAAAAGAAATGGGATTTATAAGGCTAG
>440627_120_16_-1
AGAATGCTGAAACTATTTTAGCTCAAATCAGAAAGAATATTCAGTACGTGGAAACACAATTTGACAGGAAAGTCAGAGAAATTAATTCAGACAGAGGTACTGAATTCACAAATGATCAGA
>443349_78_16_-1
TGACTGCCATATGCTCAATGCGATGGCTCATATTTTCCATTTACATGAACCCCAGTTTATGTTCAAGTAGTATATGTT
>453987_120_16_-1
CCTAAAAATCAATTCTAATGAGCTAGAATTGCGGCTCCTAAATAACCAGTGCGACAAGCATGCATTAAATATTCAACTGACCCAAGAAAAGCTGGACTCATTGTTATTAATGCAGTAGGG
>473081_120_16_-1
AAAACAATACACAAGCTTCAGGAATCACCGCAGGTGCCGCTGCAAATGCGTTAGGTGGGCTTGGTGTTAACCGTAGAATTCTGGCCGCGGCAGCAGCAGCCGCTGCTGCGGTGTCAGGAA
>481766_120_16_-1
AAGAAAAATTAGCTAAGCTACAAAAGTTGTCTGCTAACAACAAAGTTGGTGGTACTAGAAGAAAGCTTAACAAGAAGGCAGGCTCTTCTGCCGGTGCCAACAAGGATGACACCAAGTTGC
>511194_120_16_-1
AGCGCACTATTTAAGCTTTTGATCTTCTGTTCAAGAATATCTGCTCTTTTTAAATCTGGCGTGACACCAGATTTCGGGATACTGGCTACTGAACAGCAATAATTGGGATTAGCGGCAATG
>551761_160_16_-1
TAGGCTAGAAAGCTTAGCTCTTACAACCCCGCTCGTTGCAGCCGAGTGAAAAGGGGATTGCGAAAGGCGTTAGAGGGGATAAAAAGGGGCCCTTTAAAAAAAAGACGGAAAAACCGGGAAGATGCAACGGCTAAATCGCAATATATAAACAGGTGAGATA
>560178_109_16_-1
GCGGATTTAGCTCAGTTGGGAGAGCGCCAGACTGAAGAAAAAACTTCGGTCAAGTTATCTGGAGGTCCTGTGTTCGATCCACAGAATTCGCATTTCTATTTTTGTATTT
>586016_119_16_-1
AGTGATTGCCATTTACGGTGGGAAATAAGGTTTTCAGTGGATACTGGTTTTGAGGGCAGATCAAGACGATCTGTTTTTTAACTTCCGCTTTAATTCTGCGTATTATTCTGTACAAGAAA
>588591_125_16_-1
GATTTACAGAAAGCGCTGATGTTCACTGGGCTGCTTATTCAGCAATCCCCACGCATATTTACTTCAAAGAGAAAGAATTTTTGATGTAAGTTTTATTTGAACGTGGAACTTTGGCGTGGGGCATT
>592192_121_16_-1
AGGGGATTCCCCTCCTTCCTCAAGTCTGTTTACAGTTGTATGCGAAAGAGTCCCCATGTTGCAATAATCTTCTTACGTATCATTTGTGGTATTTTTTTTGGTATAACAAATATTTTTTCTT
>594239_120_16_-1
TATTTCAAGAAGTGGAACCAATAAGAATTTTATTTTTTAGTCAGTTCGCAAACCTTTTGGTTTAACGATGTAGATCTTTCTTTTTTTCAGTTGAAGCCTTTCACGCGTCCGAACGCGTGA
>601703_120_16_-1
AAAAAATCAAAATGAGTCATTGTATATTAATTACTACTTTTATCCAATTTTCGATTCGTTGTACAATTTCTCCTTGGGTTCTATTGCGGGTTGTATTGGTGCAACTGTAGTATACCCAAT
>615152_135_16_-1
GGAGCAATAAGATTCTTTTTTTTTTTTTTTTTACTTGAAAAAAAGGGAGTGGTAATATGGTGAAAAGTGGAGAAATTTTGTTATTATTATTCAATAACGACAAGAATTCTCTTTCCGAATATAAAAACGGCGCGG
>622529_115_16_-1
ATTTCATTCTGATATGCGGATTTAGCTCAGTTGGGAGAGCGCCAGACTGAAGAAAAAACTTCGGTCAAGTTATCTGGAGGTCCTGTGTTCGATCCACAGAATTCGCATTTATTTT
>627974_120_16_-1
CAGTTCCAAAAAAAGAAGAAAGGGCGTCCCTAACACTAGATGACCTCCTTCTACCACTAAATCCTGACGATTTTTGTGGCGAGAGGGAGGTAGAAATCATCTCTCTGTTACGGGCTAGCC
>643635_130_16_-1
GGAAAACAGTCATATACAATACTTTTTTTTTTTTTCATTATCAAACCTTTTTTTTTTTCCTGGTCTGGTTTGGGAAGAAAAAGCTCTCCCCCTCGTGTAATTATGCACGGGTAGGTAGGGTAATGGCATG
>647490_98_16_-1
CGTTGATGGAGATGGAGGGGTTGTCCTCCAAGGGTAACGTGGCCCTTGGAGATGGAATGATAACAGACCCACAGTGGAGACACTGCGGATTGTTTGGG
>680075_35_16_-1
TGGTGAAAGAGAATGTGCTCTTTTCATAAGAACTA
>683682_79_16_-1
AGAACGTCTTATCGGTATAAATTGGGATGGTGGAAGACATCATGCCTTTAAACAGAGGGCAAGCGGATTCTGCTATATA
>685347_120_16_-1
AGAAGAGCAAACACTAATAAGCAATAAATCTAATGGCACAAGAAATCACTCACCCAACTATTGTAGACGGCTGGTTCAGAGAAATTTCTGATACCATGTGGCCAGGCCAGGCCATGACTT
>695042_158_16_-1
TTTTTTTCCCACCGTCATTTATTTTCTAGTCTTCTTTCCGAGAAATGCCGGCGGCGTTTGCCGTTCCGTTCGCAATCTCTCGAGAAGTTCGAGAGATGAAAAATTTTCTTGGGAAAGCCAAGAAGGTACGATCGTAGGCATGATTCATATATAAACTC
>697333_123_16_-1
TCTAAAAATAACAGCGGTGGTATGTTCCGTATTTTCCATAAGAGTGCTAATTTTGGCGACAAAAATCAAGAAAACGTGCCACGAGTGTGGGACACACTTAGAAATAATTTGGGAAGGGAAATT
>711522_209_16_-1
ATGGCAAGAATGGCACAAACCGCAACCCAGCAACAACCAGGAGCCCCTGGTGCCAATGCTAGGATGCCTGGCATGCCAAACATGCCGGGTATGCCAAACATGCCTGGTATGCCGAATATGCCTGGTATGCCAAAAGTGACTCCACAAATGATGCAGCAGGCACAACAAAAGCTGAAGCAAAATCCAGGTCTAATGCAAAATATGATGAA
>720009_120_16_-1
GAAATAGAATTTCTCAGCGAAAGGCTTAGAGGTACGCTGGTGATGGATACCATTAAGATAATTCAGTGCAGCATATGCGGAGACACAGATGTTTCTCGATTAAGCCTGTATTGCCAAGAC
>731592_160_16_-1
CAAAGATGTCTGCCAAAGCTCAAAACCCTATGCGTGATTTGAAGATCGAAAAGTTGGTCTTAAACATTTCTGTTGGTGAATCTGGTGACAGATTGACCAGAGCCTCCAAGGTTTTAGAGCAATTATCTGGTCAAACTCCAGTTCAATCCAAGGCCAGATA
>740373_120_16_-1
CTTCCCTGTCCCACTAATTTGTTAGACGGAAGAGAATAACTTGGATTTGACAAAAAATCCATCTCTGGAGCAAGTAATATGCCCATCAAAAACTCATCCAGAAATTCTAGGGAAGAAACT
>752002_120_16_-1
AAACAATAGGAGGGGCTTTCCCTATTGAGAAATAATTTCCGTAATAGGGATTTACGTGCGGAGCGACGTGAATTTTATAAAATGAAAAAATTTTATGGAAATTTAGAGCTCATCTCATCT
>769164_147_16_-1
GAAGAACTCATCCTTGTTAGCTCAGTTGGTAGAGCGTTCGGCTTTTAAGCGCATTTGCTTAAGCAAGGATACCGAAATGTCAGGGGTTCGAGCCCCCTATGAGGAGTTCTTTACTTTTTTGCACGTTTTACAAATATGCAGAAACAA
>775455_119_16_-1
GAAGACGCGCCCTTGATGGTACAAAATTTAACGGGAAGGCGCGTCGTGATGTTCACGCGCTTTGCCCACATTGGGATAGCGCCCACAGCATATCTGTGCTAAACTCACTTTTCCTAGTG
>777701_35_16_-1
GAATTTTACCACTTTGTAAAATATTAGATTGCGTT
>795476_120_16_-1
ATCGTTTGGAACGAAAGCAGTAACCTTCTTACCGTTCTTGATTAATTGAACTCTAACACACTTTCTGATAGCAGAGTTAGGTTGCTTGGATTCGATACCCAACTTTTCCAAGACAATACC
>802806_120_16_-1
TAACTGTATAGGCAAATAACCTACCTTTGTTCTTATCGCCATTAGATGATTCCTCGAAGGTGTATTTGTTTAAAACGGGTTGGAAACAACTAATGCAAGTAAGGTTATTTTCCCCTACCC
>804702_242_16_-1
ACTAGTATTTACATTACTAGTATATTATCATATACGGTGTTAGAAGATGACGCAAATGATGAGAAATAGTCATCTAAATTAGTGGAAGCTGAAACGCAAGGATTGATAATGTAATAGGATCAATGAATATAAACATATAAAATGATGATAATAATATTTATAGAATTGTGTAGAATTGCAGATTCCCTTTTATGGATTCCTAAATCCTTGAGGAGAACTTCTAGTATATTCTGTATACCTAA
>806572_50_16_-1
TGATTGCAGCTGTAAAAGCAGTAAAATCAATCAAACCAATACGGACAACC
>811868_160_16_-1
TTTTCTTTTTGTTTTTGCGACTTTGGTTTACTGTCCCATCACTTATTGGATTTGGGCCCCAGGTGGTTGGGCCTACCAATGGGGGGTATTAGACTGGGCTGGCGGTGGGAATATTGAAATCCTAAGTGCTGTGGCTGGTTTCGTTTATTCTTATTTTCTA
>812791_123_16_-1
AGCTGGTTTGCCCGCGATAAGGCGGGCGAGTTATTTTGAAGTTTTCCATAAACTGGTTTTCCATCTCGAGGTTTTTCCTCGCTTTCCACGCTATGACCCTTTTTAGTTAAGGTACCCGATGGC
>825088_121_16_-1
TCGTAAATGAGCAATTTGCTTGATGCTGGTACTAGGGTGACAAGGCTTGTATTCTTTACAGCCTTGTTGCGTTAGCTTGCATACATGACTTCGCTACTCGGATCTTAGTCATTAGCTCATC
>826892_120_16_-1
AAACTGGAGGATGAATTTGTCTCCAATACTACAGCAGCAGTGGAAACAATGGAAGAAATCACTGACAGTTCTGAAATTCTGGGCTTGATAAAACTGTTCCAGAATTTCCAGTTGGTTTAC
>830482_202_16_-1
TAGAAATAAGACTTCTTCATAATCGTTAATGAAGAAGTGCATATGATTTGTTATTTTTTTTCTGGTATTTTTTTCATTTTTTTCGGGTTTTCCTTGGGTATAATTTTTTGTTTCTTCCGAAAGACGGAAAGGGATGAGGGAAAACGGAGTTTTCTTATTTGCTTTCTTTTTTCCCTAATTTATTCACGGTGTCCATTTATTA
>837101_120_16_-1
TCAATCAAAACTGACAATATTGACTCTTATTGTTCGGTGCCTTTTGATTTGCTATACAATATTTGCAAGGACATTGCTGATCCCTCATCCTTTGAAGACGGAGATTTGCAATATCTTGTT
>844868_120_16_-1
GGTTTTGGGTCATCATGCACTGCTGTGGGTACGGCCCATTCTGTGGAGGTGGTACTGAAGCAGGTTGAGGAGAGGCATGATGGGGGTTCTCTGGAACAGCTGATGAAGCAGGTGTTGTTG
>845108_120_16_-1
ACATTGGTGGTGGTCTGACATATTTTTTAGTGGATGTCATATCAGAGTCCGCTGAGGATGAATCAGTAAATGTATTACCTGACTCAGGTGATGGAGTGCTCAGAGGCGTTCCAACTGATG
>848182_120_16_-1
GTATTCCATGTGTCTCGTGATACCTTAATTTCAGTTTCATTATCTTCTAATGATCTTTTCTTACTGTTGATAGTAGTATAGGCATTAGAGTCACCAATACCACCCAAACTGGAATTAGTT
>849596_200_16_-1
TTGGATATAATTATACTGATTGTAGATTTACTGTCGGTTAGTAATCCTTTAGTAATTGGTTTCTTGTTAAGTTCTTGCACAAGGTGACTGAGGTTATTTAATAATGGGACAGATTCACTTATCGCGTGTATTTCTGCTTCCGTAGTTGAAGTACATGTTAATGAAGCCTTGGTGGACTTTCCTCCAATTACCTTTCCATT
>852560_50_16_-1
TGATTGCAGCTGTAAAAGCAGTAAAATCAATCAAACCAATACGAACAACC
>863031_120_16_-1
TGTTAATGATGTCTACTCCATCATTTTCCTTTTTGATTAAATCTACTAATCTGATCTTATTATTAAGCTTGACTTGGTTCCATTTTTTCAAAAACTCCTTATCTTCAACATATTTTCCCA
>898017_240_16_-1
AACCCAATGATGTCTGCCCCTGGTTCAGCAGATAGACCTCATCTAGCATATACTCAATTCATCACTACTTATCAACACTCCTCTGGTACCAACCGTATCAGAGTCACCACGGTCGCAAACCAGCTTTTGCCCTTCGGTACTCCTGCCATTGCAGCTTCTTTCGATCAAGAAGCTGCTGCCGTTTTGATGGCTCGTATTGCTGTTCACAAGGCTGAAACCGATGATGGTGCAGATGTTATT
>908896_120_16_-1
TCTCCACCAAAAATAGGAGGTAAGCCTGACATACCCTGCTTGTTTGAGCTCTTATCTAAAGAATTCCTTCTACTATTCAAGGCACTAGTAGATGAATTCCCACCGCCTCTTGCAATCAAA
>925013_280_16_-1
ATGAAAAACTATAAAGAAGTTCCAGATTGGTGGTATTTTGCCATATTGATAGGTTCACTTGTTGTTGGAATAGCTGTTGTAGAGCACTACCCAACAAATACACCAGTTTGGGGTCTTTTTGTTTGTTTAGGATTTAATTTTGTTTTCTTGATTCCAACTACTATCCTTCAAGCAACCACTGGTTATTCGTTTGGTTTGAATCTACTAATTGAAATGGTGATGGGGTACGCTTTACCAGGTAATCCAATCGCCATAATGATTTTGAAGGCTTTTGGTTATA
>930524_124_16_-1
TACCTTACGTGTTGCTCAAAAAACTTTAATATGAAATCCGTGTATTTCCGGTCATTAACTCCGGCTCGATTTTTTTGCTAGAGTAAAAAAGAACACGCAAGCTGGCGAAAGAGTTGGGAAAGAA
>931861_200_16_-1
TAGTAAACCTTTCTTATAAGTTGTTGCTCACCAAATGGAAGAAACTCATAAGTTTCTTCCCGATGAAATCCAGCTATTTTTATGAGGCCAATAGCCTCACAAGAAAGTCTGTATGAGGTTCTTGTATCAGCAAACTGTGCATAACAACGATGCAAACAATAATATGTCATAATTCGAAATATATCACTATTACTGAGATC
>936102_122_16_-1
TATATTATCCCAACCCACAAAACAGTATTTTCAACAGAAGTGGTAATTTTTCTGTATTTAATGTACGGAAAGTAAAGCTACCACCTTTCTGTGACAACTGTTTAGTACAGACACTGAATCTG
>937793_38_16_-1
CGAGCACTAGGCCTGATACCCTTCTTAATGCCTTGACA
>938454_120_16_-1
CATAGGCTGTACGAATCTCTCAAATGACATACCAGGCTATTCTTTTCTAAATGATGCAATGAGTGAGATTCATACGTTTGGTGACTTTAATGGGGAACTTGATAGTACCTTTTTGGAGTT
>939256_120_16_-1
ATATTACAAGTAAGTTTGAGAGTTGCATCCTCGTTGGAGGTTTTTACGCTTGGGAGACCCATTGTAGAGAGAGTAACCTTAAATTGATTGTTAGTGGTTGAGCTCCTCAAGCTTTATTGT
>939576_120_16_-1
AGGAAAACTTGACAATCCAGCAAGCGTAATGGTAAGTTTCATAACGTCTAGGCAACTCAAGGGCCTAATTGAAAATCAGAGGAAGGATTTTCAAGTTGTTGATCTTCGAAGAGAAGATTT
>940084_120_16_-1
ACTCCCAGGAAACTTTGCAGATCGGGGGAATCATCATTACAATCATACCAACAGTCAAAGGAATGGACACTCCCATTAGATTGGGATGACCTTCAGCGTCAAAAGTGTGACGGGAAGAAG
>941238_121_16_-1
GATTACGTCCCCTTCTTACTGAACTCCAAAACTGTGCGGAGTTTTTGAATGATGCGGGATGGCGTGAACAAACCCATTTTTTCATCCTAACCATCACTAAGATCAATCAGTTGTCCTTCAA
>943925_120_16_-1
TCTTTTCGCCAGGTAAACTTGCTTGGTATGCAGAAAAAATCGATAGCTCATCTACGTGTAGTAACAAAAACATGTGGGGTGCCAAATTGTACCCATATTTCCTTATGGTGCTTTTCTGAA
>697_200_2_-1
GCATGTCTGGAAGGCAGATCAAAGAGTTGTATTATAAAGTATGGAGCAACTTGCGTGAATCGAAGACAGAGGTGCTGCAGTACTTTTTGAACTGGGACGAAAAAAAGTGCCGGGAAGAATGGGAGGCAAAAGACGATACGGTCTTTGTGGAAGCGCTCGAGAAAGTTGGAGTTTTTCAGCGTTTGCGTTCCATGACGAGC
>3039_320_2_-1
ACCTTGATTTTGACGCTTTTGAGAAAGCAATCTTTTTGAGCGGCACAGCCCCTGAGGCTGTTGCTGATGCTGCGTTGCAGCGTATTGGGCTTACGGGACTGGCCAAGAAGTCGATGGACATCAACGAGCTCAAACGGTCGGAAGATCTCAGCAGAGGTCTATCCAGCTATCCAACACGGATGTTTAATCTAATCAAGGAGAAATCCGAGGTGCCTTTAGGGCATGTTCATAAAATTTGGAAGAAAGTGGAATCACAGCCCGAAGAAGCACTGAAGCTTCTTTTAGCCCTCTTTGAAATTGAACCAGAGTCGAAGGCCATT
>4850_120_2_-1
TTGACGAGTTTGAGTCGGCTCTAAATAACAAAAACGACTTGGTACATTGTCCCTCAATAACTTTATTTGAATCGATCCCCACGGAAGTGCGGTCATTCTACGAAGACGAAAAGTCTGGTC
>5550_137_2_-1
TATAGTGGGACATTGCACCAAGGAAGTAACTTGATACGTCGTGGGTGAATGGGTCTGTTTTCTTATTCGGCGGGGTAATACATTTTTGGGGGAAGTTTGTCTGTCTGACGCGCCATATGTAGGTACGCCAAAAAGGG
>18270_58_2_-1
CGAACTCGTAAGTAGAAAACTGAAGTTGAACGAGTGGTTCAGCTTCTGTTTGAGTTGC
>21170_120_2_-1
GTCTCATCAAAAAAGTGACCCATTGGTCATATGATAATTTGATTGATTATCTTTCAGTGAACCCTACAAGAGATGAAGTGACCCACTATAAAGTGGATCCGGAAAATGAATCTGATGAAT
>30091_160_2_-1
GTTGTTGGTAATGTGCCCAGTTAGAAGCCATAGCTTTGTTTGGAGTCATCATGCCGTGCTGTTGGTACTGTCCATTCTGTGGAGGTGGTACTGAAGCAGGTTGAGGAGAGACATGATGATGGTTCTCTGGAACAGCTGATGTCCCAGGTGTTGTCTCTTG
>34865_200_2_-1
GTAGACTTAATTATACTGATCGTTGATCTACTATCAGTAAGTAAGCCTTTAATAATTGGTTTCTTGTTAAGTTCTTGCACAAGGTGACTGAGGTTATTCAATAGCGGTATAGCTTCACTGACTGCGTGTATTTCTGCTTCTGTAGTTGAAGTGCATGTTAACGAAGCCTTTGTCGACTTTCCTCCAATCACTTTTCCGTT
>35448_92_2_-1
TTAGGTATGTAGATATACTAGAAGTTCTCCTCAAGGATTTAGGAATCCATGAAAGGGGATCTGCAATTCTACACAATTCTATAAATATTATT
>37104_141_2_-1
AGTTTCGTTCAAATTGGCCTCGTCGGACACACCCTTAATTCTTTCCTCTAAGATGGAGGAAACTTCTGTGGGTTGTGCCTTGGTGGAAGCCAATCTTCTGGTGGAAGCCAAAGCAGCAGCGGCAGGTCTTGCGGCCTTGGT
>53959_120_2_-1
CTTCAGAAGATTTACGAATGCATAAATGACGGCGATTTTCTAGCAGGCTTACCTGTTCCACACTCAATAGAGGGTGTTTTGAACTCTATCAATAGAATTGACTCAGATACGTGGAAACGT
>64595_120_2_-1
TGAAATCTTATACCAAAAGAATTTATTTCCAATTCTTTTAGGTGTTCCAGTTCTAATTCCAGTAGTATTTTTCCGGAGACTTGATGCTCTTTGAATTTATTGCAAGTGGATTGATCAAAT
>82793_120_2_-1
ATCGCCAATGCCCGTGACTGGAACGTTTCCAGAAATAGATATTGGGGTACTCCAATTCCTTTATGGGTTTCAGACGATTTTGAGGAGGTCGTCTGTGTTGGTTCTATCAAAGAATTGGAA
>85701_160_2_-1
TTGATTTGGGTGGTGGTACTTTTGACGTCTCTTTACTTTCAATTGATGAGGGTGTTTTTGAGGTTAAGGCTACCGCAGGAGACACTCATTTAGGTGGTGAAGATTTTGATAATAGGTTGGTGAACCATTTAGCCACTGAATTCAAAAGGAAAACGAAAAA
>88007_192_2_-1
CATCATGTTAAATTGAAACAAGAGTTTTTCTTTTACCAGCAAAAGCACCGTCTAGCCATTTCAAAAAAAAAAAAAGAAAAAGAGAAAAAAACAGTTGGGTGACCACACCTATCAATTTTTTTCACAATTGCAGCTGTGGTTACTTGTTGGCTATACGATTCAGAATGGTAAACATTTGGTATAAGATAAAAC
>88528_120_2_-1
ATTCAGCGCCGGTAGATTATACGCTTGTATCTCTTCCAGACCAGGTCAATCCGGTAGATGTGATGGTTACATCTTGGAAGGTGAAGAATTAGCTTTCTACCTAAGAAGATTGACTGCTAA
>92608_120_2_-1
ATGGAAAATTGGGTATTACAGTAGTGATCTTTCTTGCAGATGCAATTTGGCAAGCATGAATTAAAATTAATAATTCCATCAAGAAATCATTAATTTCTTGTTCACCTATTCCAGTTTGGA
>101245_122_2_-1
CGGTCGGCGGCTATTTTTTTTTTTGCAATTTTTTCGGGATGGGTTCCCCGGCAAAAGCTAGCCCCGGAGATTTTTAATTACGTAAAGAAACAAGGGGCCGGATGTTGCTGCTATTGGTATAT
>126564_115_2_-1
GCTGTAATGTGTTGAGTTTAGTAATAGATAAAGTAGGACAGAGTTCTGTCTTTGTTTATCTATGGGGTTCAGAGTGATAAGGGGCAGGATAAGGAAGTTAAAAAAAAAAAGGTTA
>137405_118_2_-1
GATGCAGATGTGAATATGATAATGCAAAACGAAGTTGTGTTATTTCCTTCATTTTAATTTATGCTGTGATAGGACAAGAATGAAATCTCGTTAATGGTACGGAACCATCGTCGACATC
>144967_120_2_-1
TGTAGTGAAACTTTGGATAAACCAACAATCGATAAGATTGCCATGTTTTGTCATGTGGGGCCTGAACAGGTGGTTAACGTTCACGATGTTAATTCTACTTATCACGTCCCATTGTTGCTA
>146894_120_2_-1
TTCCGCAGAGAGTATACAGTGCATACTAGAATTAATAAACTCATAGCCATGGCTAGATTACTTGATTGTGAATATCGATATTTTTCAATAGTTATATACATGTATACATGGTGTGTTCAA
>160217_160_2_-1
AGCCCTTAGTGCCAATGATCTTGGCAGCCTCTTTCAATGACAGCAAAAGCCTGTGATTGATGGTGGGTTGAGCGGTGGTGCCAACAACGGGGGCGCCGCCAGTGGCGGCGCTGCCGGCATCACTGGAGCCGCCGTTGGTATTGTTTGTGGGAATTGCAAC
>164189_120_2_-1
ATTGGTGTAGAGCGCGGGCCAATGAGAAGGCCCCACTCTCAGAGGGTGAGGTGCGATTATCGGGGACATGTCTCCGTCGATCGGGCCCACGTCGTCGCACAATATAAATACCATTTGAGT
>165802_129_2_-1
GAAAAAAAAAAAAAAAAAAAAAAAAGAGAAAAACATGATAAAAATTGCATATATGTGGGTAGAAACCTTAAAAGTTATAATAAAGGGAATCCCACGCAGGAGCGGCATGGGAAGATAATATAATGAAAC
>166590_120_2_-1
AAACGAATTAGGATCGGCAAATATGTCACTGCTTTCGCTGGTATTAGAAATTATTGCTTCCCCATGTTTCAAAGAGGACGACGATGGTGGTGGCGGAGAAGGCGAATTCGATAGGGATAA
>192164_129_2_-1
CTGTAAAAAACCGCATCATCTAAAATCTGAGAGAATGCAGAAACAAAAAAAAAAAAAGTAAAAATTTCGAGTAAAAGAATTTTGAGTTCCAGGGTGAAACAGATCTAAAACTCAAGAGCTTATGCATTG
>197493_84_2_-1
AAAAAATGGTCTCTAGCGGGATCGAACCGCTGATCCCCGCGTTATTAGCACGGTGCCTTAACCAACTGGGCCAAGAGACCTTGA
>203267_130_2_-1
AAAGAAGGCGGGCCTACTTTTCTTTTTCTTCATAGCGCGTAGGGCTTGGCAGCCATAGTTGTTGAGAGACCGATGGATGAGGGATTGAAAGAAGGGAGAAGAAGAATACTAAAAGAGGAATGTAGAGCCG
>205445_120_2_-1
ATGTTAGAGAGGGAATTGTCACTATTGACCAATGAGACGCCATCGGAATCTTGGTTATGGTGTTCATAGGCATCGTGGTTGTCACGTTGGCTGATGATAGGTGATGACGAATCTTTTTCT
>207751_160_2_-1
GTTCGGATCTTGGTCATTCACAGATCTGGAAGATAGCGACCTCGACAATAGGTTATCATTTTTCCAGAACTTCCACTTTGAAGAAGAGGTGGTAGAAGTAAAGGAATTAACTGAGTTCACACTGGATGAATGAACATGAGAACTTGTCTTCTCGTCACCC
>216788_120_2_-1
GCGGCACAGGTGGAGTATGAAGTAGGCCATTCACTGCTGGGCAGTTATGTGCCACGCCAGCAGTTGGAAGCCCTGTCAAGTGTCGACTTTTCGCACCATTTCCACCGCACATTAGAATGC
>221484_160_2_-1
TATACTGGCCAGCCAGAAATATTGGCTTGTTGGGTATTCATCATGCGCTGCTGTGGGTACGGCCCATTTTGTGGCAATGGTACTTGAGCAGCTTGAGGAGAGGCATGATGATGGTTCTCTGGAACAGCAGATGAGGGAGGTGTTGTTGGCTGTTGAGAAT
>224767_160_2_-1
GTATTCCATGTGTCTCGTGATACCTTAATTTCAGTTTCATTATCTTCTAATGATCTTTTCTTACTGTTGATAGTAGTATAGGCATTAGAGTCACCAATACCACCCAAACTGGAATTAGTTTGACGAGAATTGATCGGTGGAAGTTCCTTAAAGGAGTCTG
>226221_200_2_-1
TTGGATATAATTATACTGATTGTAGATTTACTGTCGGTTAGTAATCCTTTGGTAATTGGTTTCTTGTCGAGTTCTTGTATCAGGTAACTTAGATTATTTAATAATGGGACAGATTCACTTATTGCGTGTATTTCTGCTTCCGTGGTTGAAGTACATGTTAATGAAGCCTTGGTGGACTTTCCTCCAATTACTTTTCCATT
>226816_120_2_-1
AGATAATTGTTGGGATTCCATTGTTGATAAAGGCTATAATATTAGGTATACAGAATATACTAGAAGTTCTCCTCAAGGATATAGGAATCCTCAAAATGGAATCTATATTTCTACATACTA
>235437_120_2_-1
TATTCCAAGACATTTACAATTGGCCATCAGAAATGATGATGAATTGAACAAGCTATTGGGTAATGTTACCATCGCCCAAGGTGGTGTTTTGCCAAACATTCACCAAAACTTGTTGCCAAA
>237894_120_2_-1
TATGATTGATTGATCCTCTTGGGAAATGGGATTTTAAGTTTTGTTAGCATTCTGGTTTGCCAACCTGTTGGTAAAGCACTATTTTTCAAGCTTTTGCAACGAGATTTGTCTCTTTGATTT
>248874_120_2_-1
TGCTCTATTAGGCCATGTAGACTCAATGTGCTTAAGCGGGACAATTTGGTCCAAAACTTCAAACGTAAAGAAAAGGGATCTCGCCAGAGCTGCTGCATGGTTTAGGATAGCCGATAAAAA
>260030_120_2_-1
GGTTTTGGGTCATCATGCACTGCTGTGGGTACGGCCCATTCTGTGGAGGTGGTACTGAAGCAGGTTGAGGAGAGGCATGATGGGGGTTCTCTGGAACAGCTGATGAAGCAGGTGTTGTTG
>260270_120_2_-1
ACATTGGTGGTGGTCTGACATATTTTTTAGTGGATGTCATATCAGAGTCCGCTGAGGATGAATCAGTAAATGTATTACCTGACTCAGGTGATGGAGTGCTCAGAGGCGTTCCAACTGATG
>263304_160_2_-1
GTATTCCATGTGTCTCGTGATACCTTAATTTCAGTTTCATTATCTTCTAATGATCTTTTCTTACTGTTGATAGTAGTATAGGCATTAGAGTCACCAATACCACCCAAACTGGAATTAGTTTGACGAGAATTGATCGGTGGAAGTTCTTTAAAAGAGTCTG
>264758_200_2_-1
TTGGATATAATTATACTGATTGTAGATTTACTGTCGGTTAGTAATCCTTTGGTAATTGGTTTCTTGTCGAGTTCTTGTATCAGGTAACTTAGATTATTTAATAATGGGACAGATTCACTTATTGCGTGTATTTCTGCTTCCGTAGTTGAAGTACATGTTAATGAAGCCTTGGTGGACTTTCCTCCAATTACTTTTCCATT
>299716_120_2_-1
TTTATGCAAGGTAGTTGCTTTTCCTTAAGTAAGTTGGAAAGCAGTTTCTTGGAATGGGGATTGTCTTTTTTGGCCAGGAAGGGCAGCTTTTCTTCGTTAACTATAGAATCACTGATGTGA
>300230_120_2_-1
CGGAGGTTTGGTGACCAGCCTTTTCAGAAACAGCGTAAGCTTGTCTCTTGTTCTTGTTCACAGAGGTGAAAACAGTGTGGACAATGTCTGGACGGATAGGAGCGGAGAAGACAGCTGGCA
>307255_121_2_-1
ATATAAAATTTATTTATAAACTAACACAAGTAAATATACAACACCCAGTATTTTTGGCTGCCCGTGTCTTTCTCTACCACGGGTAGTCTCTCTAAGCTGGCAGATAGATGTTTATTGAACC
>321984_120_2_-1
AAGGGTGCCACCGGTGTTGCTTTGAATAATTTAATAAGGCAAATCTTGGCTGCAACCGCAGTCTTTGTCACCACACCCATGTTAAACGGTATGGGAACTGGGTGGGCTTTCACAATGCTG
>326776_89_2_-1
GGTCCAATGGTCCAGTGGTTCAAGACGTCGCCTTTACACGGCGAAGATCCCGAGTTCGAACCTCGGTTGGATCAAACTCTTTATTTTTT
>335215_120_2_-1
GGTCAATGGGCAGAAATAGGTAAAACTTTAGGCAGAATGCCAGAAGATTGTAGGGATCGTTGGAGAAACTACGTAAAATGTGGTACCAATAGAGCATCAAATAGATGGTCCGTTGAAGAA
>341508_194_2_-1
AGGGTGTCTTCTTTGTAAAGTTTGTCTAATGTTGGAGAATGGTTGCCACCCGGGGAAGAAAACTGCTCAGGGCGGATAACAGGAAAATAACATGTTGCGTGCACTTGTTTCCGTTGAAGGGAGATGGAAAGACTACTTAAAACAAAGTAAAGAAAAACATCTCAAAAATATTGAGAGAAAATGTGGTCCAGGAA
>358557_120_2_-1
AGTCCTCGTTTGAATACCCAATCACTACCACAGAGGCAAAAGAGCACAAGCTCTTATTCTTCAGGTGGCAGATCAATGAAGAGCACATCATATGGTGCAGCAACGATCGGGTCAGACGAA
>373103_158_2_-1
AATTGGAGTAATGACCTTATTGGGTAATCAATATTCCCAAAAAGAGCATCAGACGATCTGGTTATGGTTTTTCTTGACTATAACCTTAATTATGAGACTAATGTCTTCGGGAGGTCCCTTTTCCGATTTTCCGACTCTTTTCCGTTGAAGAATGTACT
>375294_127_2_-1
AAGTTGAAAAAGTCCATGAAGTCGCGCCATGTTGTCATGATGTCTTTAGGGACAGGTATTGGGACTGGTCTTTTGGTAGCTAATGCAAAAGGTCTACATTACGGTGGTCCTGCTGCGCTAATAATTG
>410818_120_2_-1
CGAGAACCGCTGCAACATTATTTCGGAGGAAAAAGAAAAAAAATCGCTGTCCGTTGAAGTGAAAAAAATTTCAGCATGGCGCTAGAGAACTTTCTTACTCGTTCTGGCGCGTCAGTAAAA
>419672_121_2_-1
TAGGGGTAAAATAGAGCGCAAAAGATCTCGGTGCAGATCTAAGGCGGAAGAAAAGGAAATGTGATCCGATTTTTTATGGAAGCAAATAGAAAAACAGGATCAAACGCTTTTGTGGGCGGGA
>428073_120_2_-1
GGTTATGATATGATCAGATCCGTCGGTGCCAACTTGTTTAACGCTACTTTGAAGTTGTTAAAGCAAAGTGAAACTCAAGACTTAAAAGTCTGGTTGAGTTTTACCCACGATACCGATATC
>429213_127_2_-1
AGTGCATATGCCGTATAAGGGAAACTCAAAGAACTGGCATCGCAAAAATGAAAAAAAGGAAGAGTGAAAAAAAAAAAATTCAAAAGAAATTTACTAAATAATACCAGTTTGGGAAATAGTAAACAGC
>461563_120_2_-1
GGAATGGGATAGCGCAGTCCGCACCACTAGAAGTTCCGGTGGTGTAGACGGCATTGGTATCTTAACCATTCTAAAATACAAAGATGGAAAACCTGATGAAATTTTGCTACAAAAGCAGTT
>467728_120_2_-1
AATGCTCTCCTCTTGAGATATTAGCCAATGAAGACCTTCTAACTGGAAAGGTAGCAGTTTGATGGTCATACCATCCGGCTGCTTGGATCTTTGGGGGACATAGGGAGGTGCATTTTTCAA
>478119_160_2_-1
TTGGTGGTAGCTTCAATCATGTTGTCACCGTTCCAACCAGAGATTGGGACGAATGGAACAGTCTTTGGGTTGTAACCAACCTTCTTGATAAAGTTGGAGGTTTCCTTGACAATTTCTTGGAATCTGGATTCGTCCCATTTGACGGAGTCCATCTTGTTGA
>483247_120_2_-1
AAAGAATGAGTGTAGAAGATATCAAGAAGGCTAGAGCCGCTGTTCCATTTAACAGAGAACAGCTAGAAAGTGTTTTGAGAGGAAGATTTTTTTATGCCCCAGCTTTTGACTTGTACGGTG
>494609_120_2_-1
AGAATTTTATAGGATGTTCGATCCAAGAAATGCAGAGCACCAGGTTTGTTCTGGGATTCTTTACACAAAAGTGAAAAAGAAGAAACTGTTCAATAGGGCTAAATGGCAAAAGTTCAATGT
>495089_129_2_-1
TAACAATGGAGCTGCTGATGGTGCACCGCAGGGTTACCATCATCACCATCATCACCATCGTCATTTATGGTGGCCTCGGACAACAGACCATCAATATTGGTGTGTCTTGAGGAAAAACCAATTTGCCTA
>515676_120_2_-1
ATTCTGTGGAAGCTTTAGCTGTTTATCCAAATTGGCAAAGGTGGTATCATCTTCAAAAAGAGAAAAGGCTCGGCCGAATGAGGCGTATTTGATGCTAATAAGAAGCTGAAGCACGAAAAC
>555741_130_2_-1
ATGGCCGGAGAGTGCTTTATTTTGCCCAGCAAAAAAATTTTGCGAGTGTAACAAAGAGCGCGAGAGCAGACTACCACTAAGAAAAGCTTCGGGCAATGCGCAGCAAAAAATAGAAAAAAATGAGCAAAAA
>591705_120_2_-1
TCAAGCTCAAAGAGAAGCTGCTGCCGAATACGCTCAATTGTTGGCTAAGAGATTGTCTGAAAGAAAGGCTGAAAAGGCCGAAATCAGAAAGAGAAGAGCTTCTTCTTTGAAGGCTTAAGT
>592145_120_2_-1
ATCTCTGGTGGTAACGACAAACAAGGTTTCCCAATGAAGCAAGGTGTTTTGTTGCCAACTAGAATCAAGTTGTTGTTGACCAAGAACGTTTCTTGTTACAGACCAAGACGTGATGGTGAA
>604825_121_2_-1
CTTAGAGTAAGTTCTTGGAGCTCCTAAAAAAAAAAAAGTAAAATTGGATTCTTGTTAGTCAAAAGTTTTCCCGGAACAAAAGTCTGCAAGGGCCCAAGTAAGTGCTCATAAATATTGTAGA
>610778_120_2_-1
AAACATGAACAAAAGCCCAATCGCTACCATGGAGCACGGTACTTCCGTTTCAACTTTAGAATGGAGTCCAAATTTCGATACTGTATTGGCAACGGCTGGCCAAGAAGATGGGTTAGTCAA
>612857_120_2_-1
AGGGTGCTGAAGCCGTCGACAACCACTTCACCCAAACCCCATTGGAAGACAACATTCCATTGTTGGGTGGTTTGTTGTCTGTCTGGTACAACAACTTCTTTGGTGCTCAAACCCATTTGG
>642989_93_2_-1
AATAGAAAGCTCGTATGGCGCAGTGGTAGCGCAGCAGATTGCAAATCTGTTGGTCCTTAGTTCGATCCTGAGTGCGAGCTTCTTTTTTTTTTT
>645158_115_2_-1
AACATTCAAGAAAAATAATGGTATAGAAACAAAAAATAACTCCGATACGGGGAGTCGAACCCCGGTCTCCACGGTGAAAGCGTGATGTGATAGCCGTTACACTATATCGGATAAT
>653620_123_2_-1
GAGGAAGAGGGTCCTGATGGAGAAGTTGAAGAGGAACCAGAAATTATAATGGGAGACGGAGACGCACCTTTTACGTAGTTTCTGTTTTTCGCTAATTCTTCAGCGATGTTGGGTATTTTCCTG
>659453_120_2_-1
ACTGGGAGATATTGTTAAAGTTACCCCAACTTCTAAGGTTGTCGGTGATTTAGCTCAATTCATGGTTTCTAACAAACTGACTTCCGACGATATTAGACGTTTAGCTAATTCTTTGGACTT
>660413_120_2_-1
TCTACTTGCAACAAGAGTCAGAACCCACGATTTGGCTACAATCGCTCCAACAACCGCACATGCCCTTGCAGGTGCTTTCGCTTTAGAATGTTGGGGTGGTGCTACATTCGACGTTGCAAT
>665686_120_2_-1
GGTCTTCAGAGGTCCTAATGGTGCTGCAGTGGGTGTTGGTGCTCAACATTCACAGGACTTTTCTCCTTGGTACGGTTCCATTCCAGGGTTAAAGGTCCTTGTCCCTTATTCTGCTGAAGA
>680617_159_2_-1
AAGTTAGAGACGTCGCGACCCTCGCACTTGTGGAGTCGTTCTTGACTTTTACTTTGGTCGCTTGATGTTTCTCTCGTCTTCCCGTTCGCTCTTTTATTTTTTTATTTTTTTTTTCCTTTGACTTCGCATGAATGAGTTCATTCATGAAGCGAAAGGAGA
>680975_120_2_-1
TTTTACTATATTTTTTTTCCCAGTTTATTTTGTGCTTATTTTCTCATTGAGGAGAAGGAGCTCTTCTCGCAGGATATAAATGGAGGTTTGCTAAAGGGGAGGAGATGTGTTTGTGAGAAT
>681173_120_2_-1
TTTCGACTTTGTTATGATTTTTGGTTTGCAAGGAAAGGTGTCTTACGATTCTTTTTTTGATGTAATAGGATAAGCTTGCTTATCCCCCAAGTATCGGCCAAAGTTGTTGATTTTCCTTTT
>681712_196_2_-1
GTTATCAGATTTATTCATTTTGTTTCTACTTGTTTTTTTTTTAAATCCCCACGAATCTCTTTGCCTTTTGGCTTAGATCAAGTGTAGTATCTGTTCTTTTCAGTGTAACAACTGAAATGACCTCAATGAGGCTCATTACCTTTTAATTTGTTACAATACACATTTTTTGGCACCCAAAATAATAAAATGGACGGGA
>686086_120_2_-1
CTAGAATCATCGCTGTTTGTTATTACGAACACGAGAATAATTGGTGGGTATCCAAGCACATCAAGAAACCCATCAAATCTACCATCAATTGCCTGTCTTGGCATGCAAATGGAGTCCTAT
>709440_120_2_-1
AAAAGAAGGAAAATAAAGCAGATTCCAAAGATGCTTTATTATCCATGATTCAACATGGTGCCGCCGATGTATTCAAAAGTGGTACATCTACCGGTTCAGCTGGTACGCCGGAACCTGGTT
>710200_360_2_-1
GCTCACAGAATCAAGAATGAAGAGTCAATGCTTTCGCAAGTCTTAAGGGAATTTACCTCACGTAATAGGCTGTTGATTACTGGTACTCCTTTGCAAAACAATTTGCATGAACTATGGGCGTTATTAAATTTTTTGTTACCAGATATCTTTTCCGATGCACAAGATTTCGACGATTGGTTTTCTTCTGAAAGCACAGAGGAAGATCAGGATAAAATTGTCAAGCAACTCCACACTGTTTTACAGCCTTTTCTACTACGTCGTATCAAAAGCGATGTGGAAACATCCTTACTGCCTAAAAAGGAACTGAATTTATATGTCGGTATGTCTAGCATGCAGAAGAAATGGTACAAAAAGATTTTG
>716291_120_2_-1
AACCAATGCAATTGAGCATTTAGGTTACGAAGTACAACTGGTGAAATCACCAAAGGATTTTAACATATCAGGCACGTCAAGATTGATTTTGCCTGGTGTCGGAAATTATGGCCATTTCGT
>724523_120_2_-1
TATTGGTACACCCTCAGAAGAAGCGGTTAATGGTATACTAAAATTCAAGTCGTCCATTAGTCCAAATTTATTATCAATGAGAAGTTTGGTAACCAATTTCATCTTCTGAGGGTTTACAGT
>748650_120_2_-1
TTGGATGTTCATGATTACATAAAAGACGCACAAAAACTGCACAGCAGCAAATGCGTCTTGCAAATCAGGATGACTGATGGCAAGACTCTAAAACATGAGTTCAACTCGTCTGAAACATTA
>769227_120_2_-1
TTCTTCAAAGGTGTCACTCAACAACCTTTAACCTTCATCACCTATTCCGCCTTTATATTGGTTACTGGTATTTGGTTTGCTGATAAGTGGCAGGCTATTTCAGGTTCCTCTGCTCGTGAT
>770611_123_2_-1
ACGCTTTCGTGGCAAAGAAAAGAGCTGAAAAAGTGAAAAAAAAAATGTCGGGTAGAGAGCAAAGCGGAAGCAGGGTTTGTTTTACACCGACAAAATAGTTATCCTTTGTTCGCTAGCTACCAC
>773189_120_2_-1
TAGATTCTGAGCTCAGCGATATCTTGAACCCCATTTCAAAAAACTTCATGAAAGGGTTCTTCTTATAAGGCTTTGAGGGCTCTAGGACAAGCCCCGTCGGGGCTTGTTCTTGCAGCATTG
>777640_120_2_-1
AGAATATCGGCCATTTCTGCCTCGAAAAATTCATTCAGTTGAGTGATTTGAGTTAATTGAATGGCAGGAGGGGAAACAGTCAAAAGAAAACCGACAACAAGGAAAATTGGATCGTCCAAA
>798369_120_2_-1
TTGCCATTGCCATGTTATTTGCATTTTTGGATGCCTTTAACATCGGGGCAAACGACGTGGCGAACTCATTCGCGTCGTCGATCTCTTCTAGATCTCTAAAATACTGGCAAGCCATGGTTT
>807616_123_2_-1
TGATTGGTTTAGTTCATCTGAAGGCTAGACAATAAAAGGCGGGTTCGGAAGGGGGTAGGCATGCTCAGACTTGACGTAAACGCATAAGCCGGCAATGTTGAATCGATTTTGTAACTCGCCTGA
>2551_120_3_-1
TTTTATTGTGAATACCCAGCTGTAGAAACCACATCATCAGGTGATTGCACAGTGACACCCTCTTTTGTGAACGTAACAGAAGAGTTTGATTTAGTGCATAGTTTTCAAACGGATATCAGG
>3040_120_3_-1
GTATAATTTCGTTAATTCTTGCTTAACCCTGTCATATATTTTAGGAGAGGGAGCAGCAACAAGTAAGTCGTCTACGTATACGGCAATGTAGATGGGACCATCAGATGTGGAACGAAAATA
>4592_46_3_-1
TCTCTTCCAGGAAAAGATAAGTAAGATAAACTGGCTATGTTATGTT
>7411_122_3_-1
GAATTTGGTGTTTCTATTCTGGAAACTCGATATTGTTGGCATATTATTAATAACTGTGTCGCTAGGGTGTATCCTTGTCCCTTTGACGTTGGCTAATGAGACATCACAGAAGTGGCACAATT
>10355_120_3_-1
TAACGATTGGTATCAAGTGAAGACCGGCTTTCCATGCACTCGACGCAAATATAAGTTGGAAAAACTGGACAGAGTATATCATTTGCCCATTGTAACCGGTACATAATAGAAATGTTACCA
>49384_120_3_-1
ACTTTGGTGAAATCGACGGTTCCGTTTTCGCCCAATACGTCGAAAGCGGTTTGCCTTTGGGTTACTTATTCTACAATGACGAGGAAGAATTGGAAGAATACAAGCCTCTCTTTACCGAGT
>50656_128_3_-1
TTGGGCACTGATGGGGGGGTTGGGGGTTCTGTTGATAGCGGATATTTATATGGGCGCGTTTTCATTAGTGCCCACCGTTTGAGCGTGGTGTGACACCACGCCCAAGATAGGGGGCCCCCTGAAAGGGG
>52716_149_3_-1
TGATGAGTTTGAAGAAAGTCTGGATGTGGTTAGACTCATTTTGATATCCGCCGCTCTCTAGCAGTAACTGGTTAGCGGCGGAGTCGTAGCCCAGCTCCTTTAGAGTATGTATCAGTAATTTAGTGAGCTGTTTCTTGTCAAAACAACCA
>68106_120_3_-1
AATGAAGAGATTCTCCAGTTCTCCAAAGAGGAAGAAGTTCCATTGGTGGCTTTGTCCTTGCCAAGTGGTAAATTCAGCGATGATGAAATCATTGCCTTCTTGAACAACGGAGTTTCTTCT
>71274_121_3_-1
AGGATAGAAGGCGAACTGAATCATCGTTCAGTAGCGGTTCTGGTTGCCGTTATTGTTCTGTTGAGAAAAGTTGCCAGAAAAATTGAAGGATTCGTGCTGTCCATTGGAGTTCTGGTTTCCG
>78185_104_3_-1
CTCCTTAGTAGTCCACAGTTCTTAAGTTGCGCTGCGAGGCTCTTTTTTTAGTGCCTTCTAGCCATTTCTTCCAGCTTGGCAGTGGTTATCTCTTTCACTGAACC
>82449_90_3_-1
TTGTTATCCGATATAGTGTAACGGCTATCACATCACGCTTTCACCGTGGAGACCGGGGTTCGACTCCCCGTATCGGAGTTTTTTTTTTCT
>85262_160_3_-1
CGGTTGTTGGTAATGTGCCCAGTTAGAGGCCATAGCTTTGTTTGGGGTCATCATGCCGTGCTGTTGGTACTGTCCATTCTGTGGAGGTGGTACTGAAGCAGGTTGAGGAGAGACATGATGATGGTTCTCTGGAACAGCTGATGTCCCAGGTGTTGTCTCT
>90034_200_3_-1
GTAGACTTAATTATACTGATCGTTGATCTACTATCAGTAAGTAAGCCTTTAATAATTGGTTTCTTGTTAAGTTCTTGCACAAGGTGACTGAGGTTATTCAATAGCGGAATAGCTTCACTGACTGCGTGTATTTCTGCTTCTGTAGTTGAAGTGCATGTTAACGAAGCCTTTGTCGACTTTCCTCCAATCACTTTTCCGTT
>107548_409_3_-1
CTTCTTTTAGTCGTTGCTCACCCGGCAGCTCTTTAGTTTTTTTTATTTTTTTTTTTTTCTTTTGAGATTTCTCACTATAAAAAAAGAAGAAATTACTTTAAATTGTTTGTCTATTCCAACATAATCATTAGCAGCACATGTCGAGCAACAGATAAACACAGCAGCGGCACGGTGAACCACATAAGTGTATGTGCACACGCGTGTTTTGTGCAGTGTATTACCAACTTGCGCATGCAAGGATATCACACTCCTGTTTCTGCCTCATGTCTTTTAAAACGCTTCCACGGGACATGGGTTCTAATTATGGAGAAGATCAAGCTTTGAAATGGCCCGTTTACACATTTTGATACAACCGTAGACGGCGTCTCGTTTCAAAGACCGTGTGGTTGTCTATCAGTATATACTCATT
>114233_160_3_-1
CATCATGTGACTTATTTGTACTATTTTTTCAATGAATAGCTTTCTGTGGATTTTCCATATTGTTTGGCGCTGATCGCCATGCCATGTTTATGAAATGTATAGGTACTGTACTATAAGCGGAAGGGGAAGGGTTCGGTTTATATGAGTGATTTAGATAAAT
>115533_321_3_-1
ATCGATGAAGCTTATGACATGACCAAGCATTTTGTACTGATTTGTTTCTTCCATATAAAATGGGAAGCAAAGGACATAATTTCCAAGGGCAGTAGAACTTAAGATAAAACATTGATAAATTGCTCTCACCATAAGAATCAATATGTTTCAATTTCTTCAGAAGATATAACATGTTATTTAGAAGAGAAACTGCATTCTAAGTGGTTTACGTAGAACTCCCACATGGGGAGTAAATTGAAAAAAAGCCTGTAAGAGGTAGGTTTTGCAGGTGCTATTTGACGACTAAATTGTTAAGCATCAATATATATTCAAAACAAAACA
>121350_120_3_-1
ACGGGTTGGCTGGCCCACTTCATGGGCGTGCTAATCAAGAAGTACTAGAATGGTTATTTGCACTTAAAGAAGAGGTAAATGATGACTACTCTAAAGATACGATCGAAAAATATTTATGGG
>122541_160_3_-1
ATCCGGTGGTCATCGACTAGGGGCGAAGAGGTCACGACCTATTTTTTCTTGCAGAAAAAAAGTGTGACCTTTTCCGTAGCTAGACGTCTATCAGGGCGTCAGCAATGGGAGGCACAGCGGAAAAACAATAACAATGGTAAGCGCAATTACCTTTTGAGCG
>128320_113_3_-1
CTGATTACTTTTTTTTTGATTACAGGGAATAGTAGTCACAATACTTACTACTAGTTAATATCTAGCGGTAAATGGAGAGTAAAAAAAGGTTGAGAGCCTAATATTAGAAAGCT
>137094_120_3_-1
ATAAGAGGCCACGTGCTTTATGAGGGTAACATCAATTCAAGAAGGAGGGAAACACTTCCTTTTTCTGGCCCTGATAATAGTATGAGGGTGAAGCCAAAATAAAGGATTCGCGCCCAAATC
>142692_78_3_-1
AGCGCAAGTGGTTTAGTGGTAAAATCCAACGTTGCCATCGTTGGGCCCCCGGTTCGATTCCGGGCTTGCGCATCTTTT
>151292_63_3_-1
AGCCTTGTTGGCGCAATCGGTAGCGCGTATGACTCTTAATCATAAGGTTAGGGGTTCGAGCCC
>163190_121_3_-1
TTTTTCTCTTATTGCGTCTTATCTTCCTTTAGAGTTTTTCATTACTACCCTTTTTCCATTTATTCTTTTTCCCTTTCAATAGTATTTAAAGGAAGACGCTACACACTTTGAAGGAAGAGCA
>168768_121_3_-1
TACGTTACTAGTATATTATCATATACGGTGTTAGAAGATGACGCAAATGATGAGAAATAGTCATCTAAATTAGTGGAAGCTGAAACGCAAGGATTGATAATGTAATAGGATCAATGAATAT
>201633_160_3_-1
ATGAAAATAAAAATAGAAAAGATTGGCCGTCAAAATATTAGTGGGTTAATACAAATATGCCGAGATATGTTTAAAGGGTATAGCCCTTTGAAGATATTACTCTGGGATGTTTTGAATTTACCTGTTCTTAGCTTGTACCAGAGGAAGCAAATACATGATC
>216739_120_3_-1
AGCTTTGACCAATCATTGAAAAGAGTGGCTTGGTCCACTTGTGGAATAGTTGGTGGAATGAAAAGACCACCGTCAGTGGCCAGACCTTGAATGATAGCCTCTTCAAAAGAGATTGTCTTT
>217099_120_3_-1
TTTTTGCCTCTTAAACCGTAGATGGCTGCAGAACCAGTGTCACCGGAAGTAGCACCGACCACAGTGATTTGCTTTTTCTCGCCTTCAGGTAAATTGGCGTTGGTTCTTTGTAAGAAGTAT
>219601_120_3_-1
CTCGTAATTCGTGGTTTTCTGCATGCAACTAGTGAGTATGTCGTTGACACTCCGCTAATCAAACATCTATACATCGCATGTTTAACGTGCCTTTTCAATATACAGCAGAACTACTCTACA
>229517_120_3_-1
GGAGGTTTCTTGGCGAGTTCACCATTTATTCTTCTTCTTTCCAAAGATTGAAGAATTTCTTCCAAGGTTAGGTTACCATTGGACCGAGCGCATGTGTCCGATCTTTGGCGCTTGGCCTTA
>241609_120_3_-1
ACAATACCATAAGATTATGGGACCCAAAAAGCGGTCAGTGTCTAGGTGATGCTCTCAGAGGTCATTCCAAGTGGATCACTTCTTTAAGTTGGGAACCTATACATCTTGTGAAGCCGGGCT
>249194_271_3_-1
GTAGCCAAGGCGGTATGATTTTCGATCCAAATAGAAGACCTGCCCCAAGACGGGAAGATATGCCGCCAGGATGGATGCCTGGATCCAAGTACGACGAACCATTTGGTCCTGGATCTGGCGGATTTGGAGGTTCAGGATCCGGCGGATTTGGAGGGTCAGGATCTGGCTTTATTTAAATGGGTGTTTATTTTAGTACTTTGTTTATTGTGATATTTAGTTTTTAGATAGTATACAGACATAGCTATGTCGAAAGGGAAGGAAAGAATTTATT
>265685_120_3_-1
ACGTGGGTCCTCCTTAGCCTTTTCTTCAGCAATCACTTTTTGCAAGTCGATTTTGCCAATTGGTTTGTAAGATGATTGATTTGGTTTCAGGGGAGCCTGATCGAAGTCGCGTTCCTTTAA
>265925_120_3_-1
GCTGTTTTGCTTTGCCTTTCTTTCGGCCCATAATTGAGCAGGTGATTTCTCGTTTCTAAAACCCTTAATGACTTTATCATCATCATTCTTTAATGAAGATTCCGTCATGGAGGGGGGTTT
>267381_120_3_-1
ATTTGAGCCTCTACTCTAGTTAAAAGGTTTACTACTGAATATATCAGACCTAATGACGCAAATGAGTTCATTGCAGTTATATTCGGTAGATGATAGCGTATTTTTGTAGTGTGCTTTTCC
>307905_200_3_-1
GTGGAGTACCATGGGACACCAGTGATGACTCTGGTGACTTGTTCAGCTGGAATACCAGTCAACATAGTGGTGAAGTCACCATAGTTGAAAACAGCTTCAGCAATCTCAACTGGGTAGGTCTCAGTTGGATGAGCTGCTTGAAACAAGTAGTATTGAGCCAAATGAGCTCTGATATCGGAGACGTAAACACCCAATTCGAC
>308828_138_3_-1
TACTCAGAGTTTTGGTGCTCAATTAGTGACATCTGCTTTATCTTCTATTCCATTTTATTATGCGGCCGAATGATACTTTTCGGCCGAATATTGAGCGTCTCAGCCGACCCGCATTAAATGACATTGGGATTATTGCAA
>1370_244_4_-1
AAGGGTATCCATTTCATTTCCTGTTTTCTATCTAGCCAATTCAATAATCGTAATAACGAATTTACAAAACTTTAATGCGGGTACATCACGGTGTGCCGTAACGTTGGTTTACATTTAAGGTGCGACCAGCAATGTCACTGCTCGTACAGCGGTTACCGCTTGAATGAAATACATATTTTAAGCGTAGATTTCCTGTGACAAAACTGTGTAAACATCTAGTAGAAAATAGACGTAGCTGTCACAA
>14909_343_4_-1
CCAGTTTATCCAAAGATAGATGCAGTTTTGAAATTGGTTACTTAGAATATTTCTACTACATTTCGATAACAAATATAACTATTTTGAATTTAAAAGTTGAGTATCCAAAAATTTTAGAAATACATACAATTACTTCCCAATTACTTCCCAAATATTCTCCCCCCTGGTTTGATATCATAAAAGCACCTTATGGCAACAAGATTCCCGGGATAGTAATGCTATTTTAATGTATATCTATTTCTCGAATACTTGTATCTTTACTCCACTACCCCTATGCAAGAAGATAAGCGATAGTTTTTGTTCCTTCCTCTTCCTACTCTGTTAATTAACTGAAAATTATTTA
>39984_160_4_-1
TAAGTGGACACTAAAGATTACTTTTTGTATGATATTTTTGTGTCTACCAACTTGGCTACCTGAATCCTATCACTGGTACCAAGAATTTCATTGTTGGTGGGCCCCACTCACGTTTTACTTATTAGCACATAGAAGATACTCTGGTAACTGGGCGTTGGTA
>44099_160_4_-1
GGTTCAAAGCAGCTTGGTTCTTGGCAGCATCACCAATCAATCTTTCTTCTGGAGTGAAAGCAACGAAAGATGGGGTGACTCTGTTACCTTGTTCGTTGGCAATAATTTCAACGGAGGATTCGTAAGTAGCAACACAAGAGTAGGTTGTACCTAAATCGAT
>47635_120_4_-1
CAAACCACTGTTGGAAAAAAGTGGTAGAAATGCCACCAAATATAAAGTGAGATGGAGAAATCTGCAGCAATGTCAGACGCTTGATGGTAGGATAATAATAATTCCAAAAAACCATCATAA
>60648_126_4_-1
GTGACATGGTATAATCCATATGTATCGTGCTGAAATTTTTTCTTGGAGATTTTCATTTATTCTCCACCATTCTTTCTCGCCTCCCCTCCTCCTTTTCCTTCTAATAATAACTTAGTTCTTTTTCCT
>84171_120_4_-1
TTTTTGCTTGACATACTCATTGTTAGTAATAATAAATTATAAGACCTTGTTACACTTCACAACTGAAGTAAACAGCTTATACTGTTTTATATAATCACAACAAGAAGGAAAGGACCATGC
>93127_120_4_-1
CGACCCAAAATCTCCGTACCAATGCATCATCTTGGCGTCTGCTGGGTTGATGCGTATGGGGTTGGAAAACAGAATTACGCAGCGATTCCATTCGGATACAATGTACCATGCAGTTGGACA
>102294_120_4_-1
GAACGACGTAGAGGCATTGGTTTTAATATCGAATGTTTTCGATGATGGAAATTTCGAAGAAAACCAAACTCAGTTGAAATTTAGGGTCCTGAAACGAGACATATTATTAAAGTCACACCT
>103730_120_4_-1
AGACAAGAATTCAAAATAGGAATTTTGATAATCCTGAAAGCGGGTTGAGAATCGTCAAAAACACTCTGAAAAATGAAGGTGTAACTGCGTTTTTCAAGGGCTTAACACCTAAATTACTAA
>104410_120_4_-1
ATCAGGATTAGCTCGTCTTTTGGGGTCCGCCTCTGCAGGCATAATGGAAATTGCCGTCTTCCATCCTGTGGACACCATTTCCAAAAGACTGATGTCCAACCACACCAAAATAACCTCTGG
>118155_320_4_-1
TCTTTCTTTGCTTTTCGGTAACTTGGGAAGCTTCGAATTTGGTCAAAGCTCTTCTCAAAGCTCTGGTCTTCTTGGCTCTCAAGTCCTTTGGTTGGTACTTCTTACCCTTGTATAATTGTCTAACAGCTTCTCTTTGTTGTTCGTTGATGACGGTCAAGACACAGGCGATACTCTTTCTGACGGTCTTGATCTTTGGCAAAGATGGTCTGGACAACTTTTGGACCTTCAATTCAGCCAACTCCTTTTTCAAGTCAACCAATTGAGAAGCCAATTGTTCCTTGGATTTGGTTCTTAGTTCGTAAGCTTTAACACCGGCCTAT
>125111_286_4_-1
TTGCGGAATTATGTATCAATTAATGCTAAGATTAATCCAAAAGCTTATACGACAACAATAGTCGTTGTGCACTTTGAAATACAATCGTGTATTACCCTGACATGACCGGGTAATCTAGAAGAGGTTATTATTTTCTTTTCCGCTGAATTGTGGAAAAGAGTCGTGGAAAGTTTCAAAGGGACATCCCCATTTTATAAAACCAATTGAAGGGCTGTAACTAGAGCAAACTTCTTAAGGTACCAGCCCGCTGCAAAACAGTGTTCGAACAAGAACACGCAAACCCGTT
>134750_126_4_-1
GATTGGCCCGGCATCACGGGAGAGTAAATCTTCTTCTTTTAATGCGTATCGGACAAAGTAGATGGGAAAAAACATCATTTAGATATGTAGATGTAGATGCTATATATCGTATGTAATAAGTGAAAG
>150202_120_4_-1
CTTGTCCACCAAGTACACGCACTGGCTTTACAGTGGGTGTCATTGGTTCTGGTCCAGCAGGTTTAGCGTGTGCTGATATGTTGAACCGTGCCGGACATACGGTCACTGTTTATGAAAGAT
>151314_240_4_-1
TTTCCTAGCTTCTGGTATCACTTTTATCTTGAATGGTGATGCTAATGATTATGTTGGTAAAGGTTTATCCGGTGGTATTATTGTCATTAAACCACCAAAGGATTCTAAATTCAAGAGTGATGAAAATGTAATTGTTGGTAACACTTGTTTCTATGGTGCTACTTCTGGTACTGCATTCATTTCAGGTAGTGCCGGTGAGCGTTTCGGTGTCAGAAACTCTGGTGCCACCATCGTTGTTGA
>155100_120_4_-1
AAATTTAATTAAGTGTCAGAAGATTTTCGAGGATTTAGCTGCATCCTTCAACTTATCCGTATTAGGTTGGAGAAACGTCCCCGTAGATTCTACTATTTTAGGAGACGTTGCATTATCTCG
>158301_120_4_-1
ACGAGAGTGACGAGGATAATGATAGTGATCACTACCAAAGAATACAAGTGCTAGATGGCCATGAATTTCCGAGAGCAAATCGGTATAAATCTGTATGGGCTCATGACGTCCACTCGAATG
>167294_122_4_-1
AGATGGCTGATGGAATTTTTCACCTTAACGCGAAAACGCGTGAAAGTGAAATTTAGCTGCAATAAGCCATGCGTTTGCATCTCGCTGTACTTTGTTCAAAAATAAAAGTAATGATTTTGGAG
>169854_127_4_-1
ATTTCAACTGACAAGATGAAACTTTCTTTGAATATTCTTTCTTTTTTTGAGTTTTTTTTTTTTTAAAAGCTTTTTTTTTTTTTTTTTTATAGAGAGTAATCTCAAGGAAAGAATATTAATACTGTGT
>195823_120_4_-1
ACCAAGGAAAGATCTAGCATTTTTGCAGAGGGCGGCTCTTTACCATTAGCTTATGCCGTAGCAAAGGCTAACGGAGATGAAGCGGCTGCTTCTGCTTTCTTGGAGCAAGCTGAAGTTGAT
>210851_157_4_-1
GTTTTATCTTCCATTTTTTTTTATTCCTTTCATTTTCCAATAAAATTTGAACAGGATCGATATAAACAGATAAAAACCCTCCAAAGTTAACCATTTGTTTATATTTGCTTTTCTGCATAAGTTTTCCTAGCGAATTCCCTGATCAACTTTCAAGGAA
>218204_160_4_-1
GCCTTGATAGCGTACTTTCTTTGTGGGAAAGCGATTTGCTTCTTTCTTTGCTTTTCGGTAACTTGGGAAGCTTCGAATTTGGTCAAAGCTCTTCTCAAAGCTCTGGTCTTCTTGGCTCTCAAGTCCTTTGGTTGGTACTTCTTACCCTTGTATAATTGTC
>234368_239_4_-1
TTGACCGTAGTATCTGCCAAAAAAATCCACCTGCACCAGCATTTTTCGTGTTACGCGAAGTCTACTTTTCGCGTCATCAAAAGACGCTATAAAAATATAGCTGGGCTAATTTTATTCTATAGCTGGCCATTTTTTTATGCGATATCTGCTGGTTTTTTACAGCTGGAATGCCGTGACAGATGTAACAAGAATGTGTTTCAGCTGGCATTCTCACTCAGAAATGTAAGGCTAAAATCCGC
>264977_90_4_-1
AAAACAATACTTCAGAAGCTTATTTCTCTTGACAAAAAGAGGGGTAAGATCTTTATAAAACATAAAGCAAATCAAAACATAATAACTACT
>273041_120_4_-1
TTCTTCGTTGAGTTAACACTCGTGGCTTCTTTTCTATGGATAAAGGTCCCATTAAATGGTCGGTAATTGGGGCATTTTTACTTATAGTATTGTAGAGAGCACCTATTCTAAACCAATTAA
>286550_139_4_-1
TGCCAGGTTCGAAATTAGAAGAGGCCAGGAGACTGGTTAATGAAAAACAGTATAATGAGGCAGAACAAGTCTATTTGAGCCTGCTGGATAAAGACAGCTCACAGAGCAGCGCCGCTGCCGGTGCCAGTGTGGATGACAA
>307175_120_4_-1
GTCAAGGCCGGTAAGGGTTTGATTAAGGTCAACGGTTCTCCAATCACTTTGGTTGAACCAGAAATCCTAAGATTCAAGGTCTACGAACCATTATTGTTGGTTGGTTTGGACAAGTTCTCC
>315048_123_4_-1
TTACCACACTCACTCCACGATGTTTTAAGCGTTCCTTGTCAAATATGCACCATCTCGTGATTTTTCAAAGATTGGTAAAGGAACATGAAAAAAAAAAAGCGGGGGGGTGGGGAAAATAGAGTT
>322719_41_4_-1
TTCTTAATTTCCTTGACAGCTCTTGGAGCTCTCTTCTTGAA
>323272_357_4_-1
ATAATAGCAGAATCATATCAACTGGAAAGGACAAGAATAGATTTATAAACGGGTGATAAGATTAATGGTATAGTGAGTTCACTCTGCCGATAGTTCTTGTCATTTCTTTAGCTTCTTGCTGCTCTATGTTTTGCTGAAAGCGAATGAATTATGGACTTTTAATGATGAAGATTTTAATTTTCCGTTGGTCTATTAAGAACAGAAGTACTTCAAAACTACTTTTTAAGACCATCCTTTTACAGTATTTTTTCAATATTGTAAAACTTCTCATTTACTTTGTGTCTTTATGATCTCATCGTTCTGGTGGACCATAATCAGACGCACGGTATACTTCGTTTCTGTTGGAGAATATTGGGA
>331672_200_4_-1
CGCTTTCCCCAATATTGTCATTGGTGGTACTAACTGAACGTCTAATGACAAGTGGGGAATCCATATCCTCATTTTTTTTCCGGTTTCTGCTTGTTTTCTTCAAGGCAGAAGCGGGTAAAACTCTTGGTGGCATTGCAGATAACTTTTTTTCAAAATACTTTTGAATCCTTTTAGCCATCGAAGAGATTGAAGATTCTGGA
>344406_120_4_-1
CACACAGTGTGGTGGGCTAGGTAGAATTACTTTGTCCTCGAGAGGTGAATGTTATAACAGGTCGAAAAAAGAGGCTGTAGGCGATGCGTTAAAGAAGGCGTTATTGAGCTTTGAAAAAAT
>356074_120_4_-1
GAAGCCAACTTCAATTGAAAAGGAAACTTTCCCAATCTTGGTCGAAGAAAAACAACTATATTCCTTCGATTTGGAAGGTTTCTGGATGGATGTTGGTCAACCAAAGGACTTCTTGTCTGG
>368445_125_4_-1
ATGCTCTCCTCGCTGTTTTACTCTTCCCTTTTCCAATTTTTTTTCTTCGTTTCCTTTTGTTTTCTACTACTGATAGCTCCCATCCGCAGAGGAACAGAGGGCGAAAAAAAAAGCACCATTTCTTA
>368772_124_4_-1
CGAGCACATTGAGGAAAATAAAATCCGGGAATGTCTTGCCGGATATGACCTGAATTGGGAATCCCGGATTTTTTTTACTACTTCTTTCGTTGGCCTCATTCGAGTCTTTGAATAGAAAAAGAAC
>378721_123_4_-1
CTCTTACTTAATTTATGTATATATTTTTTATGTATATGCTTATATGCATGCGCATATGCTCATAAAAGATACATTGTTATAGGTCATTTCTTTTCCAAGCTACATCTAGCACTCCTTCCAACC
>403484_121_4_-1
TTATGGTGTGCAGTGACACAAAATAATTTTTGGTGTCACTTCCATCGTATTAAATGATAATATCAATTAGAAATAGTAAACAAAACCAAAAAAAAACTACCAAGGGTTGCAAAGAGTAATA
>411485_120_4_-1
CCCATTCTGATACTTGTTGTGCGGAAAAAGGGACAAAATAGGGAAAACTGGAAAAAGAAAAGGAAGGGGAGAGAAGCAAGGCGGGAGGCCGCGCGCAGGAGGGCCTGCAGGGGGCGCCCC
>434247_89_4_-1
AAGCTTCTATGGCCAAGTTGGTAAGGCGCCACACTAGTAATGTGGAGATCATCGGTTCAAATCCGATTGGAAGCATATTTTTATGTATT
>435114_39_4_-1
AGACTGTAAAAATTTCGGAAGCAAAAATAAACCTCCCTG
>446916_120_4_-1
GAGGAAGGATCATCTACAAAAGTAGCTGATTCTAAAGGAGGTGAAGATGGAAGTTTAGTTTCCTCTAACTAAAAATTAAAAATTCCATTTTTTTCTATTTTCTTTGAAGATATCGTAAGA
>448466_26_4_-1
TGAAGGGAGTGTACAAGCATTCATCA
>463594_120_4_-1
CAAATTTAGGGTCCGCATTTGTTAAGGTAATGGATGGATTTTTTTCGTCTAAAATTTTAACTGCGCAAAGCATATCCACATCAATGGCTAATGGCAAAACTGAAAAATCGCAATAATCTA
>478245_60_4_-1
TTCAAACGTTCTCCTCTTTGAACTTAGTTGTCTACCGTTTTGGATGGTAATAGCTGTTTC
>488784_84_4_-1
CGGTCCAATGGTCCAGTGGTTCAAGACGTCGCCTTTACACGGCGAAGATCCCGAGTTCGAACCTCGGTTGGATCAGAATCTTTT
>489536_120_4_-1
TCATCTAATTCGAATCTTGTTTTGACCCAATCTTTGTAGTCGGAAATAATTTCATCGACGATTTCAACACTGGCATTTCTTGCTTTCTGAGATTGTCTGATTAGCTCTGGGTTACCACCC
>513433_120_4_-1
AATAGTTATACTATCAATATATTATCATATACGGTGTTAAGATGATGACATAAGTTATGAGAAGCTGTCATCGAAGTTAGAGGAAGCTGAAGTGCAAGGATTGATAATGTAATAGGATAA
>513808_178_4_-1
ACTAGTATTTACGTTACTAGTATATTATCATATACGGTGTTAGAAGATGACGCAAATGATGAGAAATAGTCATCTAAATTAGTGGAAGCTGAAACGCAAGGATTGATAATGTAATAGGATCAATGAATATTAACATATAAAATGATGATAATAATATTTATAGAATTGTGTAGAATTG
>526753_120_4_-1
TGAGTACTTGGCTAATGGAGACATCATTTGAGGGTGGCCAAAAATGAAAGTTGGGTTGATACATGTATCTTCTAATTCACCGACAAGCTTATCTAACATACGAGCATTAGTTAGTGGAGG
>541696_116_4_-1
GTAAACGCATGGGGCTCAAGTACTGAGCAAAGTAGGAGAAAGGATATTGAACATGTTCAGAAGAACGTGGTATCTTTTTCCTTATTATACATTCTCTTGGCGAGTGATCGAAAATA
>546933_120_4_-1
TTCGAAGTAACGGTAGTTTAAGTGCGTGGTTGGAGCGTGTGGGTTAACGGGATGAATGACCATACTTAAACCACAAGCGAAGAACTTGACACCGTCGGTAACTGGCAAACCAGTCTTTGG
>580751_120_4_-1
GTAAAGTATAAACACTCCAACTTGACTTGTCATGCTTGTGTTTGAACAATTGTATTGAAAGTGTTTTTTTTATTTCATATTGAAACGCATATGAGTGGCAACACTTTGGAATGTTTCTGA
>587620_44_4_-1
GAAGTACCTTACGATAGCACAACTAACCGCTATTGCAGAGGCTA
>589916_120_4_-1
TTATACCAAAATTCTGGGCTATCCTATATATAATACTACAATGGTGGGCTACCATGTATCTGGACCACCATTATAGATTTGACCTTTTCGTTGGTGTTTTATATGCAATGACAAGTTTCA
>593379_89_4_-1
TTGACCGTTGGAAGGAGGGGGTCCAGCGAGGCTAGACTAGGTTAGGCTAGGCCAGAAGAGAAGGAGGGGAGGGAAAAGTCAGAGAGTCA
>599545_120_4_-1
TTATCTCCTCCTTTCCCTCCGCATTTGGTAATGGATTATCATTGGAGTCAATATTGTTAAACACTTGTGAGCAACTGCTGCTGCTTGTTGATAATGTTGGAAATGAGGCAATATTAGCAG
>600474_123_4_-1
CCAATCTAAAAATAATGCGACTGGGAGCCATACCGTACTAATTCATTTTACCGTAGTAAAATGGATGAAAAACTGCTTAAAGGCTTTTTGTCTTATTTTTAGAAATTAGTGGACAAAAAATCA
>608864_120_4_-1
CATACCCAATGGTAAAAAATGTTTGATTAGCTTTGAGCAGAGTCAACTCACAATGTCAAATGCATTCAAATTTATTAAAAAAGCTTGGGATGATATACCCGTTGATGCTATCAAAGCAAA
>614791_29_4_-1
AAGACCATAATCGAAGAATTTTCAAAGCT
>618103_120_4_-1
AATATCTAACCGCTAAACAGTTCAAGGAGAACAAACAAATAGAATTCAATAAACTTTGGAAGGGTCTTTACTATGCAATGTGGTTCAGTGACCGTCCTAGACCTCAGCAACGTTTAGCCA
>619937_105_4_-1
TCTTGTTCCTCGTGGCCCAATGGTCACGGCGTCTGGCTACGAACCAGAAGATTCCAGGTTCAAGTCCTGGCGGGGAAGATTTTTTATACATTTTTCTAGACTTTT
>645140_95_4_-1
ATACACAGTTGTTACGGTCCTATAGTGTAGTGGTTATCACTTTCGGTTTTGATCCGGACAACCCCGGTTCGAATCCGGGTAGGACCTTTTTTAAC
>645518_282_4_-1
ACTAGTATTTACGTTACTAGTATATTATCATATACGGTGTTAGAAGATGACGCAAATGATGAGAAATAGTCATCTAAATTAGTGGAAGCTGAAACGCAAGGATTGATAATGTAATAGGATCAATGAATATTAACATATAAAACGATGATAATAATATTTATAGAATTGTGTAGAATTGCAGATTCCCTTTTATGGATTCCTAAATCCTCGAGGAGAACTTCTAGTATATTCTGTATACCTAATATTATAGCCTTTATCAACAATGGAATCCCAACAATTATC
>647428_50_4_-1
TGATTGCAGCTGTAAAAGCAGTAAAATCAATCAAACCAATACGGACAACC
>651264_120_4_-1
ACTAGTATTTACGTTACTAGTATATTATCATATACGGTGTTAGAAGATGACGCAAATGATGAGAAATAGTCATCTAAATTAGTGGAAGCTGAAACGCAAGGATTGATAATGTAATAGGAT
>653524_55_4_-1
TTTGTTGATTTGATAATTTTTCTTTTTACTTCGTTTTGAAATTGTCAGAGTATTA
>653998_240_4_-1
AGATAAAGTATCTAACTCAGCAATAGCATCATCAAAGGCTTGTTTGGCCAAGTGGCAAGCCTTATCAGGAGAGTTTTGAATTTCGTAATAGAAGACGGAGAAATTCAAAGCTAGACCTAAACGAATTGGGTGAGTTGGAGGCAATTCAGTTGTGGCGATTTCGGAAGCGGTTTTATAAGCCTCCAAAGAGGAGTTGGTTGCCTTTTCTCTTGCATCTCCGCTGGAAAATTCAGCTAAATA
>667997_80_4_-1
TGGTCTCTTGGCCCAGTTGGTTAAGGCACCGTGCTAATAACGCGGGGATCAGCGGTTCGATCCCGCTAGAGACCATTTTT
>733615_36_4_-1
AACTCCACTTGGTATTAACACTAAGAGGTGGTAACT
>743826_123_4_-1
GCATTTCAGGATAGTTCGTTTCTCCCTTTTTTCCCCTTTGTTTTCTCTCATAGTCTTGTAACCTCAGCTTTTGTTCATTATGAGTGAAAGTGGTCAAGAACAAAACAGAGGCACAAATACATC
>768707_160_4_-1
TTCGGCTACGCTGGCTCTCCATTCCACAGAGTTATTCCAGACTTCATGTTGCAAGGTGGTGACTTCACTGCTGGTAACGGTACCGGCGGTAAGTCTATCTACGGTGGCAAATTCCCAGATGAAAACTTCAAGAAGCACCACGACAGACCAGGTTTGTTGT
>782715_120_4_-1
TCATGAACATGAAAATTTCCAGCAATATTTAAAAATATTCAGAAATTACGATTTAATTGATTTCAAATTGATCAAAGACAAACCGAAGGATAAACCATTTCAAAAGGAATGGTTTCATGA
>802717_80_4_-1
GTCCTATAGTGTAGTGGTTATCACTTTCGGTTTTGATCCGGACAACCCCGGTTCGAATCCGGGTAGGACCTCTTTTTATT
>803381_120_4_-1
TATACTGGCCAACCAGAAATATTGGCTTGTTGGGGAGTCATCATTCGCTGCTGTGGGTACGGCCCATTTTGTGGCAATGGTACTTGAGCAGCTTGAGGAGAGGCATGATGATGGTTCTCT
>832594_166_4_-1
ATTCTAAATTAAAACAGCACTTTAACCGATATTGTATTTTTTTTTTTGGGTTTACGTGATACTGCGTAAATCTTCAATTTTCAGGGCTTTGTCCGCAAGGGGCCCGTTTATTTATCAAAAAAAGTAATGAGATTTTCGAAGAAAGTTCATAAACCTATAGATCTTG
>835573_99_4_-1
TCTTCATCACTCAGCTTTTCCCTACTTTTTTTTTTTTTCGTTTCCTTTTTCTTCTTTTCTTTTTCTATTTAAGAGAGAAGTTGGCGAACTTGAAGTACA
>848685_120_4_-1
TCTTTTCCTTCCGTTCTATGTGCAAGTTATCTTTGGTAAACTGATTCAAAGCCGCTTGCAAAGAATCGATATACTTGTCAATTCTTGCCAGTTGAATGGAAGATAATTTGCAATCTTTAT
>867843_162_4_-1
CATCCATTCCTTTCTTTTTTTTTTTAACCTGTGTTTTGTTTTCCCAGAATGGGCGGCACGTTCTTATGTCCGTAAAAACGGATATACAAAAGCGACACGTCGTCTGAGGTGACACTCCACTCAACCCCACTTGCCCAAAACATGCATTGCTACAAGTAGTAG
>872277_120_4_-1
ATAGCTTTGTTTGGGGTCATCATGCCGTGCTGTTGGTACTGTCCATTCTGTGGAGGTGGTACTGAAGCAGGTTGAGGAGAGACATGATGATGGTTCTCTGGAACAGCTGATGTCCCAGGT
>877040_200_4_-1
GTAGACTTAATTATACTGATCGTTGATCTACTATCAGTAAGTAAGCCTTTAATAATTGGTTTCTTGTTAAGTTCTTGCACAAGGTGACTGAGGTTATTCAATAGCGGTATAGCTTCACTGACTGCGTGTATTTCTGCTTCTGTAGTTGAAGTGCATGTTAACGAAGCCTTTGTCGACTTTCCTCCAATCACTTTTCCGTT
>878319_282_4_-1
ACTAGTATTTACGTTACTAGTATATTATCATATACGGTGTTAGAAGATGACGCAAATGATGAGAAATAGTCATCTAAATTAGTGGAAGCTGAAACGCAAGGATTGATAATGTAATAGGATCAATGAATATTAACATATAAAACGATGATAATAATATTTATAGAATTGTGTAGAATTGCAGATTCCCTTTTATGGATTCCTAAATCCTCGAGGAGAACTTCTAGTATATTCTGTATACCTAATATTATAGCCTTTATCAACAATGGAATCCCAACAATTATC
>880229_50_4_-1
TGATTGCAGCTGTAAAAGCAGTAAAATCAATCAAACCAATACGGACAACT
>884065_120_4_-1
ACTAGTATTTACGTTACTAGTATATTATCATATACGGTGTTAGAAGATGACGCAAATGATGAGAAATAGTCATCTAAATTAGTGGAAGCTGAAACGCAAGGATTGATAATGTAATAGGAT
>884385_165_4_-1
AGTCAAATAAGCTCATGTAATACGGGCATGTTGCAAACGCGTGTGAAAAAAAAAGAGAAAGTGCTCGAGGTGGGGTTTGAACCCACGACGGTCGCGTTGCTTTTAAAGGCCTGTTTGAAAGGTCTTTGGCACAGAAACTTCGGAAACCGAATGTTGCTATAAGCA
>890278_120_4_-1
TATTTCCAGAAGGCAATGGCGGTAATAGTAAGCCATCGATACCTGAATTCAATCTTTCAGGAGAACCAAAACCAATAGTGCCATTTTGAGAGAAAAAGTTATTCATCATATCTTTCTTAT
>895817_120_4_-1
CCAGAAGAATCAGAACGGTTTAATGCTATATTGAAATTGGAATCTAGATTTAGGTTTAAATCTAGATTCATATTCAGGTCAAACGAAGAGTCAAGTTCAGGATTCTTCAAGTCAAGTGGA
>909644_130_4_-1
AGACATCTTGGAAACCGGAAGAACAAAGATGAGAAAAAAAAAAAAAAAAAAATAAAAGCCGCATAAACATCGGCTAGACGGAAAAATTAGCATTACGTCTATGACTTAGTTCTCCGAAAAAAATACAAGC
>914906_161_4_-1
TGAAGAAAACGCGGTTGGGTCGTTAACTATGGTTAGACGCTCAATGTCGCCCGAAAGGGAAGGCTGTTCTCACTTTTTCGCGCGTTGCACCCTTTCTTCCGCGAAAAAATGAGAACGATGGATTTAAAATCAAGAGAATTGGCCTTAGTAGTGGCAAATAC
>916213_122_4_-1
CAGAGTGAAAAAGTCGAAAATCAAAAAAAAATGGGCGAATAAGGACAGAAGCCGCGGGCTGCTGCGGACAGTTCTCCGTGACAGGATCGCGCAATCGTGAGCTTTTTTCCTTTGGTTGTGAA
>916688_120_4_-1
GTTCTTTCAACATTTGGTCCAATTTTTCAGCCTGAGGAATGGTTCTTGGGAAACCGTCCAAGATGAACCCATTCTTACAAGCTGGATTGTTGGTCAATTCATCCTTGATCATGTTAACCA
>918281_120_4_-1
TTTGCAATTCCAGGACTTCTTGCCTTGCTCTCCTCCGGTGATATACCACTGTCACCGGCACTAACCTTCGGAACTGATAGTGAATCAGAATGGGCAAAGTTTTTACCTATATTCAACTTT
>930161_120_4_-1
ATTATGGAGGAACCCTGTTCAAACCGGTAAATATTTCGGTGGGTCTCTGTTAGCCTTGTTAATTTTGAAAAAAGTTAACTTGATCACTTTCTTTTTGAAGGTTGCCTACACTATCTTATT
>940712_124_4_-1
TTAACTATTGAACAAGAGTGCACCTATGACTTCACTTTCTTCACAGCCAGCGTACACGTTGGTTTTCGATCCTTCTCCGAGTATGGAGACTTACTCGAGTACCGATTTTCAGAAAGCTCTTGAA
>955485_123_4_-1
AAGGGCACCAACGTCAACATGTATAAATAATAATAAATAAATCGGCGAAAACGTTCCAACGTGCGGCCGCTGCTTGGCAAATTAACTGGACGGGGTTAAGTGGCAAGCCGCGCGAATTAGCGG
>976168_161_4_-1
ACCCGTTTTTGTTTTTTTAGCTAATGCCCCTTTGCATTATGCCGAAGGGTAGAAACTTTGTTCAAGATTATGCTTTCTTTGTAATTTTAAACATAGTCTTGCACTTATTTTTACTGCATGTGGATAAAAGTTTTTCGAATCGTTTGCAGGCAAATGTAAAC
>981615_160_4_-1
GTTGTTGGTAATGTGCCCAGTTAGAGGCCATAGCTTTGTTTGGGGTCATCATGCCGTGCTGTTGGTACTGTCCATTCTGTGGAGGTGGTACTGAAGCAGGTTGAGGAGAGACATGATGATGGTTCTCTGGAACAGCTGATGTCCCAGGTGTTGTCTCTTG
>986389_200_4_-1
GTAGACTTAATTATACTGATCGTTGATCTACTATCAGTAAGTAAGCCTTTAATAATTGGTTTCTTGTTAAGTTCTTGCACAAGGTGACTGAGGTTATTCAATAGCGGTATAGCTTCACTGACTGCGTGTATTTCTGCTTCTGTAGTTGAAGTGCATGTTAACGAAGCCTTTGTCGACTTTCCTCCAATCACTTTTCCATT
>987327_120_4_-1
ACTAGTATTTACGTTACTAGTATATTATCATATACGGTGTTAGAAGATGACGCAAATGATGAGAAATAGTCATCTAAATTAGTGGAAGCTGAAACGCAAGGATTGATAATGTAATAGGAT
>988666_34_4_-1
TGATTGCAGCTGTAAAAGCAGTAAAATCAATCAA
>997029_160_4_-1
TCCACAACGTTACCTTGTTAAGGTCACCTTTGTTATCCGGTGTTTTTTTTGGCACTTTACTTTGGGTGACTATCGTTTGGTTTTTCAAAGTTATGCCTCGAACATTTTCTGATGAACAATATACTAACATCCTAATGCTGGTAATACTTGTTTCTGTATT
>1017190_83_4_-1
TCCGATGTAGTGTAACGGCTATCACATCACGTTCTCACCGTGGAGACCGGGGTTCGACTCCCCGCTTCGGAGTTTCTTTTTTA
>1021990_120_4_-1
AGGGTTTCTCGAGGAACTCATCATCGTCATTATTATTGTGTTGCTGTTGTACAGTTTGACAATGGTAGGTCTTTTTTATGTGATGACGATGACGAAGTTTTTGTTTTAATAATAAGAATA
>1042232_160_4_-1
TTGCTTCTTTTGGCAAATTTCTAAGGCATATTTTGGCATATCTATCCATAATCCTTTAGAATTGATTATTACAGGAGGGTTATGGGTTTCGATGGCATCGATGATCCTCTTGTACTTGTCTACTTTAAAAAAGCCAAATACAATAATTGTAGTCTTGATC
>1080604_121_4_-1
TTGTTTTTATAATTTTGGCGTTCAGCAAGCGCGCGGCTCCGCTCCATTAATATTCCAGAAAAAGAAATTCCTTCTTTGGGTGTTGTGTATTGCTACTTTGGGCAGGCGCGACCGGGCCAAA
>1084646_123_4_-1
TTTCCATTAATTTGCGTCGTTCAACAAGATAAATTGCTGTAATTATATGACTGCGACGCGACGGCGACGTCAAATTTTTTTTTTTTTTCCTGAATGGAAAAGGGAAAGGACAACAAATGATGG
>1095355_108_4_-1
ATGTTAGCGGACTTAGCTCAGTTGGGAGAGCGCCAGACTGAAGAAAAAACTTTGGTCAAGATATCTGGAGGTCCTGTGTTCGATCCACAGAGTTCGCATTTTTATTTT
>1095674_25_4_-1
GTGTACCTAATTATGGATTTATCAC
>1096222_120_4_-1
GGTTTTGGGTCATCATGCACTGCTGTGGGTACGGCCCATTCTGTGGAGGTGGTACTGAAGCAGGTTGAGGAGAGGCATGATGGGGGTTCTCTGGAACAGCTGATGAAGCAGGTGTTGTTG
>1096462_120_4_-1
ACATTGGTGGTGGTCTGACATATTTTTTAGTGGATGTCATATCAGAGTCCGCTGAGGATGAATCAGTAAATGTATTACCTGACTCAGGTGATGGAGTGCTCAGAGGCGTTCCAACTGATG
>1099533_120_4_-1
GTATTCCATGTGTCTCGTGATACCTTAATTTCAGTTTCATTATCTTCTAATGATCTTTTCTTACTGTTGATAGTAGTATAGGCATTAGAGTCACCAATACCACCCAAACTGGAATTAGTT
>1100947_200_4_-1
TTGGATATAATTATACTGATTGTAGATTTACTGTCGGTTAGTAATCCTTTAGTAATTGGTTTCTTGTTAAGTTCTTGCACAAGGTGACTGAGGTTATTTAATAATGGGACAGATTCACTTATCGCGTGTATTTCTGCTTCCGTAGTTGAAGTACATGTTAATGAAGCCTTGGTGGACTTTCCTCCAATTACCTTTCCATT
>1121630_120_4_-1
GAAAAGACGATACAGTTATCGATGAAAAAATTAATATACCAGTTCCTTTAGGAACAGTGTTTTCACTATTGTATGGTGATGACACATCATATATTAAGAAAATCATCGAAAACCAGAATA
>1155608_120_4_-1
TCTCTATTATGTGTATCATGATCGCCTTTGGTGGTTTCGTTTTCGGTTGGGATACTGGTACCATTTCTGGTTTCATCAATCAAACCGATTTCATCAGAAGATTTGGTATGAAGCATAAAG
>1188065_120_4_-1
TCTTTTTCTGTCAACAATCTGTCATTTTCCAGTGAAAGATTGTTATACTTTCTCTTCCAGTTTTCTATTTCAATTTTTTGAGAATCTCTTAGTGACTTTAATTCATCCTCGCTCTCTATT
>1206217_120_4_-1
CTAGGTTTGCCGGGATCTACAGCGATCCTAAATTTAAGAACACGAAAACCAAAGATCATAAGATCAAGTTAGATTCTAGGTTCAGTAAGAAGGATCTGGAGGTCCAGCATAAATCTAAGG
>1207150_120_4_-1
GGTTTTGGGTCATCATGCACTGCTGTGGGTACGGCCCATTCTGTGGAGGTGGTACTGAAGCAGGTTGAGGAGAGGCATGATGGGGGTTCTCTGGAACAGCTGATGAAGCAGGTGTTGTTG
>1207390_120_4_-1
ACATTGGTGGTGGTCTGACATATTTTTTAGTGGATGTCATATCAGAGTCCGCTGAGGATGAATCAGTAAATGTATTACCTGACTCAGGTGATGGAGTGCTCAGAGGCGTTCCAACTGATG
>1210461_120_4_-1
GTATTCCATGTGTCTCGTGATACCTTAATTTCAGTTTCATTATCTTCTAATGATCTTTTCTTACTGTTGATAGTAGTATAGGCATTAGAGTCACCAATACCACCCAAACTGGAATTAGTT
>1211859_160_4_-1
TGGTTTCTTGTTAAGTTCTTGCACAAGGTGACTGAGGTTATTCAATAGCGGTATAGCTTCACTGACTGCGTGTATTTCTGCTTCTGTAGTTGAAGTGCATGTTAACGAAGCCTTTGTCGACTTTCCTCCAATCACTTTTCCGTTGAGTAGGAAAATGTTA
>1213440_120_4_-1
CTTAGCCCACAGTCTTTTCCAAATAGGCTTGTTTTTCAAGTTTTGTTCTACGTCATCCCTATCAACTAAATATTTGGGGTGGTGTAACAATTCTTGAACAAAAGATGCCAAAATGAAGTT
>1217011_120_4_-1
TATTCCCGCTAATCTGATGATTAGCGATTACCCAAAGAGCGAGGACAACAGCATACGGGAATTGTATGCCCTTGTTAGTACTATACCCATGAAAAAATCACGGTTTCTGATGGAATTGTG
>1239202_112_4_-1
CAGATACCGAGAAAATTTGGAAAAAGAAAATTATTACAATTTTTCTGCTTGGTAACTTTACACGATCCATACTGTAATTTTCGCATTACCTGCGTAATGACTAGAATGGGCA
>1243226_120_4_-1
TCTTTGGACCAAGGAATCGGTCAAAGTGGACTTACCATGATCGACGTGAGCAATAACGGACATGTTACGCACATTGGTAACTTTGTCCATTAAAGAACGCATTTGGTCAACAGTGAAAGC
>1244186_120_4_-1
GTCAGCTGGACCTTCGTATAATTGTTCAGCTCTGTAGGCTTGAGCAGTGACTGGAGATGGCAAGTGCAAGACAATCATTTCCAATAAGGCATCGGCAGCTGGCAAGAACTTTCTCATAAC
>1251784_120_4_-1
TGAGCGAGAAAACTGATTTCCCCATATGGTAGGCTTTGTACCATATTGGGAAGGTGGCAGCCCTATTGGGAACGCGCTCCTTCCCTTTTGGGATATTGTCAGTAGGGTAATATGCTCGCC
>1260890_120_4_-1
GTGCTCTTCAACGATCGAGTTTTCTGTGTTGCCTTGGTCTGTTACTTCCGATGATTTTCCAGGTAACAATTTATCCATCTTCATATTCTGCTCCTTGGCATATTCGTTGAGAGCGCTTTT
>1288329_160_4_-1
TATTAAATCTGCATCCAGCGCTACCAGGTTGTTTCGATGGTACCACACACGCAATTGAAATGGCATGGCGCAAATGTCAGGACGAGAACAAGCCTCTGACGGCCGGATGCATGGTGCACTATGTCATCGAGGAGGTCGACAAGGGTGAGCCATTGGTGGT
>1301303_162_4_-1
GGAAGCGTCGTCGAGCACCTGTCCTGGTGTGGCGACAAGCATTTTCTCGTAGAAGGAGCATTAACATTTTCTCGGCCTAGAGCCAGGGGGCTTAGGCGGAAACCTTCGGAAAGGGAAAAAAGCGGCTAGAGGGGACTGCCAGGCTGCTCGAACACAAAGCGA
>1301665_120_4_-1
ACAGTAACTTTGATACCTTTGAATTCCTTGGTGGCCTTGGCGATATCTTCACCAACCTTCTTTGGGGATAAACCCAATGGACCGATCTTTGGAGCCAAGGCGGCGGAAGCACCGACTTCA
>1306423_120_4_-1
TCACACTAATATACTGGCTGGACGTACCAGTTTCTTGTTCATCCATTATTGTTGTGCTTCCACTTTCACCATATTGGCCAGCCATTGTGGTGGTTTCAGAGCTTGATGTTATTGCATTCT
>1330771_121_4_-1
GATATTGTATATATTCAATTGCACCTCTTAACTGGTACTTTATTTCTTGTGAATGTTCGATATCTTACCGCTTATTCTCTCATTCCATATGAGAACTCTCGTATAGAAAGGGAGACCTTTT
>1340243_120_4_-1
GTTCTGGAGATTTTTGCAGCGCAGATAATCTTGATGGCGATTTGCCAGCTATCTTGGAAGATGTGGTATCATTTCTGATATGCGCATTTTCATTTATCTCATCGTCGAGATTTTTGGATA
>1340600_120_4_-1
TAGCTGTTACTCATACAAACTCGTCAACATTTAAATTATTACTCAATTCTTCATCTGAGTTGGGTAACGTGGCAATTCGCTGCTTTGTGAGTTTTCTTTTCTTGTTTGTACTGCAATCCC
>1354987_94_4_-1
TGCTGGTTACACTACTCATTTGATGAAAAGAATCCAAAAGGGTCCAGTTAGAGGTATTTCTTTCAAATTGCAAGAAGAAGAAAGAGAAAGAAAG
>1367555_120_4_-1
ATAATGAACAATGCCCATGAAGAGAACATTTCTTCTGTAACAGGGTTTAAGTCTACATCAGGATCACCTGCAATAGGGTCATCGCTACCCGGGAGATCCGGGGAAGGTAGAAGTTCATCA
>1370775_120_4_-1
TTACCACCGAGATTTCTGATAATGTCTGAGCACCAGACATGCTTCAAGGATATACATTCCAATGTGAATAAAGCATCCGTTCTTAGCTCTTTTGGTATTTTGGTTTCAGACAACGATATC
>1381521_123_4_-1
TCTAGTAAGGCCAATAAACCACCAGAGTCTCCTCCACAATCTAAGTCAGATGGGAAAGCAACTTCTGCTGATTTAACTTCTGAACTGGAAACTGTAGAAGAACTTCATAAGAAAGATTCTTCG
>1389486_120_4_-1
TTTGGCATGCTTTTTGGAATGGCTCGAAGATTTACTCTTCTTTGAGGATTTATCCTTTGATGATTCTCTGTTCTTGGATTTATCTTTTTTCTTTTTCTTTGAAGATTTTTTGCTGCTCAA
>1414150_162_4_-1
TACATAAAAAAAAGGGAACTTCCATATCATTCTTTTACGTTCCACCATCAATTGCTTTGACTGTTAACGGCTAATTCCATAATTAGTTTTGTTGTTAAATGTAAAAATGGGTAGGCTGAAAAAGTACTCATTTCATCTTCAGAAATATTAGAAACAGTAGTA
>1417441_160_4_-1
TCTTTTTGCGACAGCCTAGATATGAGCAATTTTTGATTTTTTTCGATATCCCTGGATTTTTTGATCTTCGAAATCATTTTCTCACTCAATCTGTCTTCATCAAGCCCTGGAGATACTAACAGCATTCCCAGTTGCTGCAAATTCCTGGGATCATTTTCCT
>1434572_208_4_-1
TTACTGTTTCAACTGATGATACTGATATGCCTTTAGAAAAGAAATCAAATTCTATTAACAGAAGGGTGCCAACATGTACGTATATATATATGTGTGCGTGTGTATATATGTCTGACATATACATGAGTAACCGGCTAAGTAAGGTTTTTACGTTGATTGCTGCATCCATCGGTCGTGAGTATTGTCAAATTGCCGATGCCCTGCAGGC
>1436978_120_4_-1
TCCCGTTTCTCCTCTTATTTTGCATTCTACCCTCCTTCATCTTGTCCAATTTGAGAGCATTGGAGGAAGCTTTTGCTGTTGCCTCTTGAGCCCTTGCTAGAATGCTATTTATGAAATCTT
>1448747_120_4_-1
ATGCAAATTCATATTTGATTCATGTATCGGTACTTTCAATACATGATGATAGATTCTTATTAAATCGCAAATAAAAAGAAAACAATCCTTCAGTGCTAAATTATGAGTGGCACTAGGACG
>1451089_93_4_-1
TCTTGGGAGAGGCAGAAGTGTTTACTTATTCTTCTGAAACAAAAACAAACGCGAAAAAAAAATTATCGCGTTTGGATTATCATTATTTAGACA
>1459674_116_4_-1
TCCAAGGTAATAGCCGTCTACATCCTAATCATGTGTGCGGTTGATGCTATCTTCTACTGGTTGCTCATGTAATCACATCCATTTCTCCCAACTCATTGCTTTTTTTCGCTTTTCCC
>1473437_120_4_-1
ATTGCTATCTGGCGAAGATGATTTCCATGGCGATGTGGTTGGTATTGGTGCCAACTTTAAGGATGAAGTTTGTTTCTTCTTATCTTCAGCTGCTGAGGATGTATTTTTTGGATTATCATT
>1476702_128_4_-1
GGCCCTTCAGGGGTAGTTGCCTGCGTCTTTGTTCGAAGAATCAAGTGACAAAAAACGCGGGGCATCCAGAAAGTCTTTTTGTGTGTGTCGTCGAAAGGGAAAGTGAGAGAGTGAGAGTGAATTAGTGT
>1478235_120_4_-1
AGGAAAGTTAATCAGAGGATGACTGTTTTTGTGGTGGTGGGGCGAGGATGTCAGATTCTGCTGACTTCGCAGCGGTAGATGACTTATCTCTGCCTTCATTAAAATAGTCATCCATTGCCA
>1490015_241_4_-1
ATGCAGTTTCCGAAATGGGCGCGGTAAGGGCCTAGGCCCAACGTTGGGCCTTTTTCAGTTCCAAAAAAACGACTCGTTGGGAGCCGTGCGGTCCCGTCTTCGGGCGTGATTGGCCGCTTTGGCCGCTTCTGGGCGTAGGACGCCAAAGTTTATTTCCAAAATAGCGAAGACCAGAGCCACGCCTTTTCTTTTTGCAAGCGGAATATCCGCTTGAGAAATGAGAAAAAGAAAGCAGAAAAAA
>1492549_482_4_-1
ATATGCTGATGTGAATTGCACAACTTAAGTTTGTCGAGGATCATTTTTTTGAACTGAATCATGCTCTTTTTAAGTGCTTTGAAACCCTCGATGAATGTGTCAATGTGCAAAGATAAACCATTGTTCTCTGTTGATCAGTGACTTAATGTTTGCTTTGGAGAATGATATTTTCCCTTTCCTATATTTGACTTTTGTTCTAAAAGTTATTTGGAGAGAAAAGGCATGATTGAGGTTGCGACTTTTTCGTTTTTGCTTTTGCATGGATAATTCATCCATGCACATCTCACTTTATTGGACCTTCAAGATTGGTTTCCCATGTAATTTAATTTTCTCTCCTCTACATTTAATATGTTCTATATTAATTAATACCAATTGAGTTGTGCGTACTTCATTGCAGATATTTTACCAGACCTGTCTGAGTTTTTCGTTCAAGTTTGGTTGAAATCGGCTTGAGGTATATGAACGTGGTTGGGATATGGAGA
>1493318_121_4_-1
ACATTTGATAGACTATATAATGACTAGATATTACTGCTCAGATGGGCGATCTGCATGTTATCACACATGGTGCTTGTGCGGAAAAATAGTAAATGCTTGCGTCAATAAGTTTGACAATCTC
>1501552_160_4_-1
TAACAGACAAAAAAACAGGAAGACCATTGATCGAAGGTAAATCTATCACCGGTTTTACTGATGTTGGTGAAACCATTTTGGGTGTTGATAGTATTTTGAAAGCCAAGAATTTGGCAACCGTTGAAGATGTTGCTAAAAAATATGGCGCTAAGTATTTAGC
>1501912_120_4_-1
AGAAGGTTTTGAAGTCGATTTTGTATCTGAAACCGGAAAATTTGGTTGGGATGAGCATTCCTTAGCCAAAGATTTTCTAAATGGTCAAGACGAAACGGATTTTAAAAATAAAGACTCAGA
>1515496_120_4_-1
ATATTATAGAAAGCTAAAGTGTTTAGAAACAGATGACTTAGAAGCACCTCTGTAATGTGGAGACAATGGTCTCAAGTTGGCGCATACATCAGTTTGCCACAGCGACAGAAGTATAACCGA
>1516529_286_4_-1
TTTAAGCACAAGATATAGACGATACCATACATGAATGTCGATCAGAGACGTATGGTATAGCTTGTGTCACATTCTGCTATCGTATATGGTATACATGGCACATACTTTAAATTTTAAAGTAATGTCACTTGATTAAGATCTTTCCTATACGTCAAGGTCTCGAGATAAAACTTTATGTCTCAAATAATACATGCTAGGCATATAATGACCCATTTTCTGGAGTTGATGTACTCAAGACATTGGTTAAATATCAATCACGCATGATGATAGTGCGCCCTATTATAAC
>1518000_200_4_-1
TTGCGTTCTTACGTCAAAGAACAATGATGCTACGGAGCGCAAGAAAGTGACGTGGCCAACTATCAGCGCGCTAGGATATGTATGCACTGCCGAAAGGCTGAAGCGTATCGTACATTAATTCATAAAGAGAAAGAAATCTCAACCCTGAATTTAGGATAGCGAAGTGCAATAAGAAAAACTTTACCATTGTTTTCAGGATG
>1519262_141_4_-1
AGTGAATGGTGATAAAGGTACTCCACACTTACTTGGATCACTCTTGTGATCAATTTAAGATACCTATATGTGTAACCGTATTATGTAATTATGAAGTATAAGTCGTTGAAAGACTTATACTTTTTAGGCGTAATATCAGAT
>1523311_160_4_-1
AACATGGTGGTGAAGTCACCGTAGTTGAAAACGGCTTCAGCAACTTCAACTGGGTAGGTTTCCGTTGGGTGGGCGGCTTGGAACATGTAGTATTGGGCCAAGTGAGCTCTGATATCAGAGACGTAGACACCCAATTCAACCAAGTTGACTCTTTCGTCAG
>2685_160_5_-1
ATCCAGCTATCCAACACGGATGTTTAATCTAATCAAGGAGAAATCCGAGGTGCCTTTAGGGCATGTTCATAAAATTCGGAAGAAAGTGGAATCACAGCCCGAAGAAGCACTGAAGCTTCTTTTAGCCCTCTTTGAAAGTGAACCAGAGTCGAAGGCCATT
>3742_200_5_-1
TACGCAACTTTTCGGCAGTACATGAGGGAACTTCCGAAGAATGCACCTCAGAAGCTGAATTTTCGGGAGATGCGTCAGGGGTTGATTGCCCTAGGACGGCACTGCGTAGGTAGCAGATTTGAAACAGATTTGTACGAGTCGGCGACGAGTGAACTCATGGCCAATCATTCCGTTCAAACAGGGCGAAATATTTACGGTGT
>5495_200_5_-1
GTAAGTTTGAAAAAGCAAACTTTGACGAGTTTGAGTCGGCTCTAAATAACAAAAACGACTTGGTACATTGTCCCTCAATAACTTTATTTGAATCGATCCCCACGGAAGTGCGGTCATTCTACGAAGACGAAAAGTCTGGCCTAATCAAAGTGGTAAAATTCAGAACTGGTGCAATGGATAGGAAAAGGTCTTTTGAAAAA
>8927_160_5_-1
AATCTAATCAAATTTTACAGATAATAACCAGCACTGGTGTTTGTTAAGCTACGCTTTTTATCATCACCCATATGCCGAGAATAATTTTTCCAGTTGGATTGCTATCTTTGATATTGGTGATTTCATGGCTTATCAACTTGGCGATGCAGCAGTTAGAGTC
>9248_120_5_-1
AAAATGGCGTAAATTAGCTCAGTGAAGTTGTACGAAGTCATTAAAGTAGTAAATGAGATAAGACATCAAGCTGTCATACTACTTTCTTTTCTTCAGATGTTGATTGCCGTTTCAATCTAT
>32623_120_5_-1
TAATATACTGTTTTTGTATGGTTTGTGGTGCTGGGGTTACCGGCCCAGTTGGATTCCGTTATTGGAGAAACCCAGGTGCCTGGGGTCCAGGTATAATATCTAAGGATAAAAACGAAGGGA
>52842_120_5_-1
GGAACCACCAAGAGACAGAAAGAAGGACAAAAACGTCAAGCACAGTGGTAACATTCAATTGGATGAAATTATTGAAATTGCCAGACAAATGAGAGACAAATCCTTCGGTAGAACTTTGGC
>61342_119_5_-1
ATGTTTAATGTGTAAATATCTCATTAATTTCAGAATTTTCAGTGTTTGTTGTTTGTAAAATCAGTCATTTCAAAGATCCGCTTGGGGCGACAACTTAGTCATCATGTTAATGAGATACC
>61877_86_5_-1
AAGCGCAAGTGGTTTAGTGGTAAAATCCAACGTTGCCATCGTTGGGCCCCCGGTTCGATTCCGGGCTTGCGCAGCTTTATTTTTTT
>62847_31_5_-1
ATATGTTAATGGTGAAGAAATTCACCTCCGA
>63002_43_5_-1
TGAGAAAGAAAGAACGTTGAATATGACATACGTAGGTAAACGA
>63906_120_5_-1
TGGAGTACCATGGAACACCGGTGATCATTCTGGTCACTTGGTCTGGGGCAATACCAGTCAACATGGTGGTGAAGTCACCGTAGTTGAAAACGGCCTCAGCAACTTCAATTGGGTAGGTTT
>67127_127_5_-1
TTTTTGGTACTTGATTAAAGTTTACAACGGTACGTATCCACGTGGAGAAGCACATTTCTTTGTATTCTACGATACTACGTATTAAGATTGAATGTACCCATGTATATTCTCGCAGGGTTTCTTCACA
>67564_167_5_-1
CCTTTCGACTGTAACGGACCTACCCAGATTTACCGTAGTGAATCCACCGAGGTCGACGTTGATGGCAACGCTATCCGCGAAATAAAAACCTACAAATACTGATGCGTTCCAGTTGCATCATGTGTATTGTTAGGGTTTTTGTTTTAGGATTGCTACCCTCTTCCTTT
>68910_123_5_-1
TCTTCACTGGATATACGCTTTTTGCATTTGCAATAGCACATATGTGTATATATATAAGCAAGTGTTGAGCTTGCCTGTCAAATCCTCCATGTGTCCTTCTCGTCTATCTTGTTCTGTCTGGTA
>77751_161_5_-1
TAATTTGGAAACTATCCACCTTGAAGATTCCCACTAAATCTTCGAAGGACGACGATTTTCTTCGAGGTTGAAAAAAGTTTTTCAAGAATTTTCGCGCTTCTTCCTAATCGGGAATTTATCTGTCATAATTATAATTCCCTATTTGGGAATTGGAACGAAAT
>83743_120_5_-1
TGGAGACCTTTACCAGACTGGCTGGGAAACATTCAACCCTACGATTTAAATTCATGGAAGGAATCAGAAGGGGGTCTTCAATTGGCGGATTCCCTAGACGAAGATGCTGTCATTGTGGAA
>83983_120_5_-1
GAAATCTATGAGAAGGACTTCGGCCAAATCATTGGTCAGTCCTTTTCTGATCGTCACGGGTTTGGCGCCCAGGGCCCCAGAAGAAAGCTGATGGCCAGGGCTCGTAATTGGCTTGGGTCC
>87985_120_5_-1
CCACACCTCCCATGAGCATCAATAAAATGGCTTTCTTTATATGGTCATGTCCATAAATAGAAGGCGCTAAAGATTGAGACAAGATATCGAAAATGTCCTTTTTTTTGGATAGTTTATTGA
>91298_88_5_-1
TGTTTCAAAGCCAGTTTTGGTGACGATGGCTAAGGCACCTCCATCAGGTGGAGGAGGGATATCCGATTTATGTTCAGGAGGTGTTACT
>101272_120_5_-1
AAATGAGGTAGTTTGGATATGAAGTAAGAATAGGGGCTATAAACAATCTCTAAGATGAAAAATTTTGATAGTTTTCATAGTTTCTCACAAAAAGATTCTTTTGTATACTCTATTCCTGCT
>107469_120_5_-1
TTGACAACCACGTTTTTACCCAATGGGATAGCCGCTAAATTAACTTCAACTTTAGCCATAGCCAAAACATCGGCAGTAGCGGTCATAGATGAAATAAAGGTTTCTACGGTTGATTTGGCA
>117699_201_5_-1
TTTGGCATTGGCCCCTGCTCCTGAGAGAAGAAATATACTGGGGAACCAGTCTTTACCGACCGTTGTTATCAGAAATTCACGGAGTTCGGCCTAGGTCGGACTCCGATGGGAACGGCAACGGTTGTTCCGTTTGACTTGTCGCCCGCTACGGCGTGAGCGTCAAGGTCTGTTGAGTGCAATCGTAGGACGTCATTAGTGGCG
>132805_120_5_-1
ACCGTTGCAACAGCCCCTTGGACAAAGCTTATTTGGCCCCCACGAGAACGCGGGGAAAGATGATGCCGTAATATAGGCAAAAAGGGGTATTGCGGAAGAGATAGTGAAAGCTCATCAGAA
>135410_100_5_-1
CCCAAGAAAAAAGCCTTGTTGGCGCAATCGGTAGCGCGTATGACTCTTAATCATAAGGTTAGGGGTTCGAGCCCCCTACAGGGCTTTCTTTTTCTCCGAA
>135789_120_5_-1
ACTAGTATTTACGTTACTAGTATATTATCATATACGGTGTTAGAAGATGACGCAAATGATGAGAAATAGTCATCTAAATTAGTGGAAGCTGAAACGCAAGGATTGATAATGTAATAGGAT
>143553_117_5_-1
AGGATGTTGGTGCTGGTGTTGATACATAGACGGATTTTGAGCACTTGCCATGGCATATTGGGGGAATCCCTGGTAATACACTTGCGATGGAGTGTACTGAGAATTAGCGTATGCAGG
>147187_120_5_-1
ATTTAATAACCAGCATGTAAACATGGTTATTACGGTTCCGAAGCATCTGAAAACGATATGAATCGGAATGGATATGTTGTATTTAAATACGTTATTATTCGTCGTAGATGAAATATAAAA
>148761_120_5_-1
TGCTAATGATGAATACCCAAGAAGTTGGGAAATCAGCAATTCTTGGGTTTATATTAGCGCCATTTGTGGCGTCATTGTTGCGTGGATATTTTTTGTTGTTTCTTTCGTTACGACTTCCTC
>163365_120_5_-1
GCTTTCTGTTGAAAGAAGTTCCGTTGACTGCACCAGAAGAAGCTCTTAATGGGATTGTAGGAAAACTAGACTTTAAGTAATTTAACCATTGTTCCAATACATGTGGGGGAATTAAATCAA
>167304_123_5_-1
TTTTCATTACCGATATTCATTCTTTCAAAGGGACTGTTTATTTTTCTTTGGAAGTAATATCAAAAAATAGGTTAGGGATACCGGACTGAAACATTCAATTGAGGGCCCAACCATATTTTTCTT
>185317_120_5_-1
AAACGAAATAGTATACAAGGAATCTGGGGTAGGTGGAATTGCAGGAATTTTGTTAAAGCAACCAACTTGTTCTACCTGCTCCAATGAAAAAAATGTGATTTTTTCATTGAGAGAGTTGCA
>192207_120_5_-1
TCGACCTTAGCAGCCCAATCGCGCGAGCTGGACTCGCTGCTGCAACAGCGTGGTAAAGAGTGTGTCCAATTACGCGCACGTTGGGCTGCGCAGTCGGGTAACGATGCCGCAGAGGTCGCA
>195182_108_5_-1
CACAGTCTTCTGTGGCTCCTGCTTTGGTGGTACCTTCGCTTTGCCAACGTTGTCACTACCAGCGCTGGCGGTCTGCGTGTCAGGAGTGCTGCCGTTCTTTTCTGAAGA
>198828_120_5_-1
GGTTCATCAGACGTTGGTGAATGAAGGCTAGAGTTTGGATTAGAACTTAGTGCCAATGTAATTAAGTTCGGGTCCAATGCCAATTTAATGCCAGTTTCGGAACTTAAGTGATTTGAATCT
>222905_123_5_-1
TGTGAACGAAGCACCGGCAAAGGCCGTATGACCAGCTACGTGCGGTTTCGAATCGATCGACGCCGCCGCCCTATCCTGGTACTGTCTCGTTTTCTTCTTCTTGTATTTGCACGATTTTTTTTT
>236139_160_5_-1
TTTTCGTTACCACCACTGGTTGTAGAGATATTATCAACGGTGAACATTTCATCAACATGCCAGAAGATGCCATTGTTTGTAACATTGGCCATTTCGATATCGAAATTGATGTCGCCTGGTTAAAGGCTAACGCTAAAGAATGTATTAACATCAAACCACA
>254955_120_5_-1
TTTTTCAAAAGATTTCATGAAACTCTCCTTATGAGGGTGATTCATTTTATCCCTTTTCGATTCACCCTCATTCAAAGCGATATAGTCAAGTAATTTCTTCTTTCTGAAATTATACCGCTT
>264340_121_5_-1
GCGCTGGAAGGTACCGACAACTATGCCTATTGTGGAGATGGGCGGCAAACTCCTGTCGCAGAGTGGGGGCGGGGAAAGGTTCTTTTTGCCGTGGAATGAAGCGCATAAAAGAAAAACAGTA
>266791_120_5_-1
AATGGCAGGTAATGCTGCCACTTTAGGTATTTCCATCCCTGCTACCTATTACTTTGATGGCTTTATGGAGAATTTCATGGATTCTATCGGTTACTACTTAGCTATTTACATTGCCATCTC
>288436_89_5_-1
TAGGCACTATGGCCGAGTGGTTAAGGCGACAGACTTGAAATCTGTTGGGCTCTGCCCGCGCTGGTTCAAATCCTGCTGGTGTCGTTTTT
>313033_121_5_-1
TGCCATTAATGTAGCCGTCGATGGTTCTGTGGAAACACCAGCAGACCTGCAATACAACCGCAACCAGGAAACAGGTGAATCTACCCTCTGTAGAGCCAAGTTTTACGGAGTGGAGGTAAGA
>322046_121_5_-1
GATTAAACAATGGCATTTCTATGGATTTGTTGTTCTCTTTATATATTTGAGGAAAATTCAAAGATAATGGGGAGAAAGGTGGAGATGTATCTCCACCTATCGTAAATTTGAAAGTTCCGCT
>327111_120_5_-1
GTGAAAAGGGAGGGAGGGAGAAGTTTGGGGATGAGATGGTTGCTCTTATAACATAAGGTAAATAAAAATTTGGGGTGACCCCGCCGTGCGCGTTTGCTGGGACAAAAGAACAAGAATAGG
>335497_120_5_-1
GGTCCTCCTAAGGTAGACAGCGCGGATGTTTCCGATGCAAAGGAGAAAGGATGGACGGTACAGACATCGTAGACAGGATTCGCGCATTGCCTTGCACATCTGTGCCCCATCCAATCTACC
>339899_120_5_-1
ATCGCCAAGATTTCAACCATCTTGAAGAGCTACCCAGCTGAAAAGTTCTGGGTTAACCCAGATTGTGGTTTGAAGACTAGAGGCTGGGAAGAAACTAGATTGTCTTTGACTCATATGGTC
>341182_120_5_-1
CCATTGGTAACAAACAAACCTTGTCCGTTGGTATTGTTGATGGTAGAAACATTTGGAAGAATGATTTCAAGAAGTCTTCCGCTATCGTTAACAAGGCTATTGAAAAGTTGGGTGCTGACA
>341622_120_5_-1
GTTGAACGGCCAAAAGCCAGTTGACGAATTTTTGGAAGCCAAGGAGTTAGGTATTCATACTAGACCTGTCTTGTTGGGTCCAGTTTCTTACTTATTCTTGGGTAAGGCTGACAAGGATTC
>342273_162_5_-1
GAACTGTGAATGTGAATATGGAACAAATGCGATAGATGCACTAATTTAAGGGAAGCTAGCTAGTTTTCCCAACTGCGAAAGAAAAAAAGGAAAGAAAAAAAAATTCTATATAAGTGATAGATATTTCCATCTTTACTAGCATTAGTTTCTCTTTTACGTATT
>351301_118_5_-1
GGGAAGAAGAGTAGAAAAATACATATATTTCATGGGTGACAGACAATACGAAAGTTATTTAAAAGAACTGAAAAAAAAGGTTAAGACCGCAGTAGGGTTGCGAGGTATATGACAAAAT
>352038_132_5_-1
TGAGAGGGAGGGGGCTCAGCGAAGTCGTGAAACTCGGAATTACCGTCTGCCGATGTGCCATTTAAAATTTCGGATGAAATTTCAGAAGCAATTTCAATTTCACAAGAACCTTGTGATTTTTCCTTCAGTGAG
>377803_122_5_-1
TAGTGCATGAAATCGCGCCTTCTCGGCTTCGGACTCTTTTACGAGGGTCCGGAAGAGCGTGGGAAGACAACGAAGAAAGAATGGGATCACGATGAAGTTGTAGAGGGTTGGTTTGAGACCGG
>378415_164_5_-1
CCTATTGTATGCAATACTTTTTTATTGTATTAAGGTTATGTGAGTTTCGTCCTGTAAAGTTGATCGGCGCATCTACACGCCGCCGATCAACTCAGCGATGATTCTCTTGGCATCGTCCATCTCGAAGGAAAGAACTTAAAGAAAGCTCAAAAGGATGTTGACGA
>388878_120_5_-1
TTTACACGGTGGCGAAAGACTGGATACAAAATGGTAGACCAAATTTATTTGGTTTAAAAGTTTTAATCCTTCTGGTCTCATTTGGGGTGCAATTTTTATTTACCATAATTGGATCCTTAA
>410729_160_5_-1
CAACCAGGGGGTAAACGACCATACTGGTCTTCAAACGAAGAGTATTGTCTGGTAGCACTGGATGTGGAATTGGTGGAACGGTGACTGGTTGTTGCCGTATTAGTAGCAGCTGTTGTACCGCTTTGAAGAGTTGATTCTACTGCTTGCGCGGTGCCTCTGG
>419190_160_5_-1
CTTATCATACCGACCTGTTGCACAAAACGATGACTTTTGTTGTGGCAAAACGGGGCGAATTGGACTTGGTTGGTTGGTGACTCCACTAAAGACTGGTGATCGTCCAAGCCTTGTTGAAGACGGTGCAGAAGGAAGGTTTGGTACAGACGAAACCGAATCT
>424648_122_5_-1
CCCGGATAACTAGAGTTATTTTAAAACACAGATGTTACACATGAACTATAACCTATCCTCATCGACTGTAATAGTTGATGGGGATTTTGAAATAAAAAAATGAAAAGATCAATGACAAAAAA
>434516_93_5_-1
GCCATCTTAGTATAGTGGTTAGTACACATCGTTGTGGCCGATGAAACCCTGGTTCGATTCTAGGAGATGGCATTTTCTTTTTTACCTGTCTTA
>434842_132_5_-1
GGTTCTTGTTGTATCTCAAAATGAGATACGTCAGTATGACAATACGTCATCCTAAACGTTCATAAAACACATATGAAACAACCTTATAACAAAACGAACAACATGAGATAAAACCCGGCCTTCCCTAGCTGA
>436123_120_5_-1
ACTAGTATTTACGTTACTAGTATATTATCATATACGGTGTTAGAAGATGACGCAAATGATGAGAAATAGTCATCGTTTTCAATGGAAGCTGAAACGCAAGGATTGATAATGTAATAGGAT
>436896_121_5_-1
CTACTAAGTTCAGACAAATATTTTCAAATTTCAGTGCAAGAAGCTCTTAACCATCTGCTTTTCTCCAATGATCTTCATACACGTTGTAATGCTACTGATAGCGTTTGAATTTTAAGTGTAC
>443414_120_5_-1
TTAGTATGTAGAAATATAGATTCCATTTTGAGGATTCCTATATCCTCGAGGAGAACTTCTAGTATATTCTGTATACCTAATATTATAGCCTTTATCAACAATGGAATCCCAACAATTATC
>445343_34_5_-1
TGATTGCAGCTGTAAAAGCAGTAAAATCAATCAA
>448999_93_5_-1
GAGGATTCCTATATCCTCGAGGAGAACTTCTAGTATATTCTGTATACCTAATATTATAGCCTTTATCAACAATGGAATCCCAACAATTATCTC
>462376_129_5_-1
GAAGCCTTTTTCGCTTTCTCTGTATTTTTTCTACTTCAATAAGAAAGCAAGTATTCTGTTTTGCTACCCGGATGCAAAGACAAAACCCGAGCATCCGGGTAATAAAAGAGCAGGGTCCGGCTGAAGGTG
>468031_120_5_-1
TCCAGAGGAGGCTATAACAATAGATCTTCTAACAAGCCGAGGGGTGAGGGGAAGGAACGTCATCGCCTAAATGGGATATCAATTAACCAGATTAGGTAACTTGCGTCCCGGACCTTCAAA
>474516_240_5_-1
CGAATACTGTTAAGCAGTTTAAACGGGAAAATGTCCGATGCACTGGCGCTGCTGCGTCAGCAGCAGCAGACCAGCGTGGATGTGGAGCTGCTGCACACGATGCTAGCGCGAGCCGCTGCGCTTGCCCATGCCGACACTATAGCATACATGTGGTATCAGCATGTGATGCCACGCCGGTTGCCAGTAGAGGGCCGCCTGCTATGTGAAATGGCTGGCGTAGCATTGTACCAGGACAGGCTC
>492266_159_5_-1
TCCTATTCCTCGTGGCCCAATGGTCACGGCGTCTGGCTACGAACCAGAAGATTCCAGGTTCAAGTCCTGGCGGGGAAGGATTATTTTTCTTTTAATCAACTTTTTCGGATATCGTAACCCGGCATCTGTGTTACGTTGTGTGTTTATATTTTTTTAACT
>494426_50_5_-1
TGATTGCAGCTGTAAAAGCAGTAAAATCAATCAAACCAATACGAACAACC
>504760_160_5_-1
TACTGAACTATGATCTGTTCGACAAGTGTTGCATATTACATGTCTTTAATGGTATCAATAATTGACATAATCTTATATCAGTAATGATATCAGGAAAGAACTTTGTAATGTTTGGGAACATATGTCCTAGTGTAGGGATGGGATGTGATAAGGATCGTGG
>517705_120_5_-1
TAACTCTACTTTACAACATTTCAAAAATTCCTTTGATCATGACCTTAATCAATTTTTTTGCCAGTTAGTGGAGAGTTCCCAGCGCTGGAAAGTGCTGGCGTCAGTTTTCCATCGGAAGAA
>518803_120_5_-1
ATTTCGGAACGACTTCTTTCTCGGAACAAAAATCGTTATTGTCAATAGGCAGATCAGTAGTGTTACCCATCATGTTTAATGATGGAAAGGACAAGTTTCCAGAGAACGGAGTTTTACCGT
>522772_117_5_-1
GGGCATACTTTCTCGATTCACCAAACCCTTAGGTCATCTGATTTTTAGGGTTGTGTTCTTGTCGTTACTCAGCCCTAAAAAACATTCGTTAGGGTTGAAAAGTTGAAAAATGAATCG
>537898_120_5_-1
TGTCCCTTTCCTTTTTTTGATCCTCTAAATGGTCACAATTATTGCTATCATTATCCATCAATGGTGCTAGTCCATCCTCCACAGATAGTGCTTCGATAGGCCCGCCTATCCGATCCACAA
>545997_280_5_-1
TGCATGATAAGTGTGCTATCTTTGTATGATTCTTCAGACAGAGTGTCCAACTCAGCAATAGCGTCGTCAAAAGCTTGCTTGGCCAAATGGCAGGCTTTGTCTGGAGAGTTTTGAATTTCATAATAGAAGACAGAGAAGTTAAGAGCCAAACCTAGACGGATTGGGTGAGTTGGGGGTAACTCTGTGGTGGCAATTTCAGAAGCGGTCTTGTATGCTTCTAAAGAGGCGTTTGTGGCCTTTTCTCTAGCATCGCCACTAGAAAATTCAGCCAAATAACGGT
>546354_120_5_-1
ATTACACCCCCGTTCTTTTTTTTTTCTTTTTTTTAGTAATTTCTCTTTAGATTTATCAGAATACTTACTTTGGTGCTTCACCTTCGGCGGCAGCAGGTGGCTGCTGTTGCTGATGTTGTT
>555101_123_5_-1
TGAAGGATAATGCAGTGAGAATGATAATTTTGATATTGATAGGATCAATTGAAAGCATATCACATGTTTTTTGTGAAATGTTGTATAAGAGATAGCGCTCTTGTTGGGTTTCGATAGGGGGAA
>559168_200_5_-1
CAAGAGACTATACATCCCACAATTGATTCGGTAGGTGCTTTTATACTGATTCATTTGAGGTCTTGGCATTTGTTCAATTGAAGTACATTTAGTTGAAAAGTTGAGATTTATTTAGGATGAGCTTGCCGCGGCATGGGGAAAGAAACACTTCATCCTGTATGGAGAAAAACCACTTTGCCGCGGCACATCAAAACAGGGCT
>563606_120_5_-1
ATGATCTTTGAAGTCAAAATGATGGCACAGTAATCACTCATTTAGCTATTTCTGTAGTTAGTTTGTATAATGAAACGATATTAAAGACAGGGATCACATACAAGTTAAAAATTTTGTATA
>564086_160_5_-1
TAGTCTCTTTGCAACCTCCAGCAAACTTGCTGAACTTTCTTTTTCAATGGTGTGTGATCTCTATATCTTGTGAGGCTTGCTATGTTTTAGTAGAAACCATTTGGTTTTTATTATCGAAGCAGTGTATGAGCACAGTGAGAGCTTTATATTGTGACAAGAA
>564469_120_5_-1
AATAAATATAATGAAACTTGTTTGAAAAAGAGCGGGAGCTCTGCTAGATGGAAGAGTTGCGTACAATACTTTTTTTTGAAGATGAGAAAACACTGGCTAAGGTAAAGCAGGTTTCCTGTA
>83_120_6_-1
AAAAAGTGCCGGGAAGAATGGGAGGCAAAAGACGATACGGTCTTTGTGGAAGCGCTCGAGAAAGTTGGAGTTTTTCAGCGTTTGCGTTCCATGACGAGCGCTGGACTGCAGGGTCCGCAG
>1875_320_6_-1
ACCTTGATTTTGACGCTTTTGAGAAAGCAATCTTTTTGAGCGGCACAGCCCCTGAGGCTGTAGCTGATGCTGCGTTGCAGCGTATTGGGCTTACGGGACTGGCCAAGAAGTCGATGGACATCAACGAGCTCAAACGGTCGGAAGATCTCAGCAGAGGTCTATCCAGCTATCCAACACGGATGTTTAATCTAATCAAGGAGAAATCCGAGGTGCCTTTAGGGCATGTTCATAAAATTTGGAAGAAAGTGGAATCACAGCCCGAAGAAGCACTGAAGCTTCTTTTAGCCCTCTTTGAAATTGAACCAGAGTCGAAGGCCATT
>3687_120_6_-1
TTGACGAGTTTGAGTCGGCTCTAAATAACAAAAACGACTTGGTACATTGTCCCTCAATAACTTTATTTGAATCGATCCCCACGGAAGTGCGGTCATTCTACGAAGACGAAAAGTCTGGCC
>6893_120_6_-1
TTTTCAACTTCTCTAAAATAAACTCCCAATGCTTCTTCAATGTAAGGGACGGAATCCTTAAATGACTTAACCTTGGCAGCTTCGTCTTTTTTCAAAGAGAAGGGTTCGAGAAGGGTTGTT
>22053_120_6_-1
AGGCTCCTTAGAGGTGCAGCACCGGGTAAAAAGCTTGGTGACATCGAAGCTCAAACGCAACGCGATAATACTGTTGGTGCAGATGTGAAACCTACTAAGTTAGAGCCTGAAAACCCACAA
>45218_120_6_-1
CTGATAGTAACGAAAGCTTCAGTTTGCCACCACCACAACCCAAACCAAAGAGGGTGCTGAAGAGCACTGAGATGTCAATTGGTGGCAGTGGAGAAAACGTCCTATCAGTACATCCTGTTC
>45691_160_6_-1
CCATGGAAACATGGTTGTTCTTATACTTGATTGTGGTCGTTTTGCTATTGTTTAATCTGTTCTACATACGTTCAATTGCTGTCTCATTACATCAACTGGTGAAGCTGCAATTGGTAGAACTGAAGTTGTGATCTGTATTTTCTTCGTACCAATATATATC
>51149_126_6_-1
TATTGAATATTTTGTTTTTTGATTTTCATCCTTTTTTTGTGACGTTCTTGGCTGAGCGTCACAACGTCAGAGCTAAAACAACGAAATAAAAGAGAAAAAAAAAGCAATAGATTTGATTACGTATGA
>53297_120_6_-1
CATGAAGGTCAAGATCATTGCTCCTCCAGAAAGAAAGTACTCCGTCTGGATTGGTGGTTCTATCTTGGCTTCTTTGACTACCTTCCAACAAATGTGGATCTCAAAACAAGAATACGACGA
>53777_120_6_-1
AATTTACGCTGGTTTCTCTCTACCTCACGCCATTTTGAGAATCGATTTGGCCGGTAGAGATTTGACTGACTACTTGATGAAGATCTTGAGTGAACGTGGTTACTCTTTCTCCACCACTGC
>54137_120_6_-1
GGTCGGTATGGGTCAAAAAGACTCCTACGTTGGTGATGAAGCTCAATCCAAGAGAGGTATCTTGACTTTACGTTACCCAATTGAACACGGTATTGTCACCAACTGGGACGATATGGAAAA
>60612_120_6_-1
TCTTCAAGACACCCAATTTGGAACCATTGTGGTACTGATAACCATGCGCAAAAGCTGGAGCTTCACCGTGAACCTTAGCTTTTGTCACAGGGTCAACACCTTGCACAGATACCTTAGCGA
>64650_120_6_-1
CAGCTATTCTGTATTTTAAAAATTCACCCCTTATAGCTTTAACAGAGGCAATGCGCTTTCTCTAGCTATATGAAGTGATTGTTAATAGCAGTAGGCCAGACATTTTTTCCTCGTCCAAAC
>75228_182_6_-1
AGTAAATTTTCCAAAAGAGAACATTTTCTCTCGAGATACTGCAGATGTAGTCTTTTTTTCTCTCTGCTCTGGTGAGCAGCTCTTCTGTTTCTCAAAATACGCTCGATCCTTCGCTGTTCCTTTTCCTCTTTTGTCTTGGCTCTTTTCCTTGGAGGCAGAGTCGACTTGAAGTTGGTAGGGAT
>91618_120_6_-1
AATCATAATTTATTTCATCAGTTTCAATATAGCCGTCCTCCAATTCATCTTGTTGGTCCATCTGTTGGACCAAGTCGGCAAATGTATACACGTTTTCTGTATCTACTTTAGATGGCTGCA
>94302_160_6_-1
AGTTCTCGACCGACCTCACCAAATTGGAAACCGATCTTACCTCCGACATGGTCTCCACCAATGCATACAAGGACTTGAAGTTCAAGCCTTACAATTTCAATTCTCAAGGTGTGCAAATATCTTCAGGTGCTCTTCACCCCTTAAACAAAGTCAGAGAGGA
>95752_197_6_-1
GGGAGTGGCACACACCTATATATATGTGGCTGGGCCGGGCACCGCAAGTGTGCGACTCATAGTGCTGTTATTATTGTTGCTCTGTATTGTGGTGGCTGTTAATACCAGCGGTAGCTGCACCGGCACTAACACTATGCTGCGCTGCTTCACATCGTTCTGCTATGTGTCGGCCTGTGGTCGGACGCAATGATTTGTTA
>96229_160_6_-1
CCGTTGAGGTTCATGTCTGAAAGGAAGAATTGCTGGTTATCAGTATCGGTGTCATCGAGGTCGTTGTTGCCTGGGCCAGCGGCGTTCACGCCGCTGGCAAAGGGCGAGGCGGAGAAGTCCATAATAGAGTTAGAATGTTGCATTATGCGGTTAATTCGAT
>96524_50_6_-1
TAAAGTGGTCATCGAAGGAGGACGAGCAGGAAGTGTCCAGAAAATTAGGG
>97331_120_6_-1
GTGGTGTTCATGTTTGAGTTTGGATTTGTGTCTCCAGAATGATGATCTATTGCGGAGTCCAAAGGCTTCCAGAAGGCTTCATTGTTGAAGGAGGAGGTTGAGGCGTTGTGAAGGTTCATG
>99910_119_6_-1
GTTTTTTCTCCTAGCAACCGTTTAGTGCCAAGGGTTAGGCAATTGAACGAGGCCAAGACAATATTGGCTTTGCTTCTATTACTTGGCTAACATTGTGTCTGCAGGTCGAAAGGCACCTT
>106312_120_6_-1
TATGTTCTGCTTTTTTTTATCATTATTTTTCTTTACATCCTGTGGAACTCTATGGAAAAGTAAGGAACTTGCAGCGCGAAATAACGTTCTGACTGATAAAAATTAAGGAATGAGGCATAT
>114037_170_6_-1
TTTTTTTGAAATTATTTCTGAGTAGTAGCTAGCTTATAAACTACTTATATGCATTTATTCACCGGCGTCGCAAATGTGTCCGTCTTATTTTTTTTAATTTTTTTTTCAATTTGTGACGCCATTAATAAAGGCTATTATATAAAACCAATCTCCATGAAATAGAAGTAAAG
>116579_93_6_-1
TCCATAGGATTGTTAATAGTAGCACTATTAACATTGTTACTAACATCACTGCCAGTTATTGTTGCCGCATTGACGGTAGTGGGAGCAGCAACA
>137471_96_6_-1
TCAAAAGTGACTGACTCCATGGCCAAGTTGGTTAAGGCGTGCGACTGTTAATCGCAAGATCGTGAGTTCAACCCTCACTGGGGTCGTTTTTTTATT
>138358_160_6_-1
GTTGTTGGTAATGTGCCCAGTTAGAGGCCATAGCTTTGTTTGGGGTCATCATGCCGTGCTGTTGGTACTGTCCATTCTGTGGAGGTGGTACTGAAGCAGGTTGAGGAGAGACATGATGATGGTTCTCTGGAACAGCTGATGTCCCAGGTGTTGTCTCTTG
>143132_200_6_-1
GTAGACTTAATTATACTGATCGTTGATCTACTATCAGTAAGTAAGCCTTTAATAATTGGTTTCTTGTTAAGTTCTTGCACAAGGTGACTGAGGTTATTCAATAGCGGAATAGCTTCACTGACTGCGTGTATTTCTGCTTCTGTAGTTGAAGTGCATGTTAACGAAGCCTTTGTCGACTTTCCTCCAATCACTTTTCCGTT
>144520_109_6_-1
GAAATATGGGCTTCCTTTTTTAGGTTATTACATCCTTGGGAAGAATTTTTAATATACTTTGATTCCCTTTAATAACAATGGAATGCCAACAATTATCCTAACATTGACC
>157894_117_6_-1
TAAATAGAAGCGGATTTAGCTCAGTTGGGAGAGCGCCAGACTGAAGAAAAAACTTCGGTCAAGTTATCTGGAGGTCCTGTGTTCGATCCACAGAATTCGCATTCATTTTTTGCTCTT
>158755_36_6_-1
AGCGGATGCTGAAACGCCAAGGTTAATGAGTTCATA
>161816_106_6_-1
AGATTCCATTTCGAGGATTCCTATATCATCGAGGAGAACTTCTAGTATATCCTGTATACATAATATTATGGCCTTTATCAACAATGGAATCCCAACAATTATCTCA
>163622_120_6_-1
AACTGTCAAAACTGTATTTGGATATGTTTTCAAATACTCTGCTAAATAAGCGATGGATGGCACATCCAACATATTGGAAGGTTCATCTAACAACAAAAGATCTGGTTGACAGAATAAGGC
>180955_84_6_-1
AAGCGCAAGTGGTTTAGTGGTAAAATCCAACGTTGCCATCGTTGGGCCCCCGGTTCGATTCCGGGCTTGCGCAGTCCTTTTTTT
>183717_160_6_-1
CATTACAAAACAATGCGAGCGAGTACTTAGTGCTCGCTGCTCATTATGATACCAAGATAGCGCCCACGGGGATGGTGGGCGCTATCGACAGTGCCGCCTCGTGTGCCGCGCTGCTATATACGGCCCAGTTCCTAACGCACATCGCGTGCCACGAGCGCAC
>198855_120_6_-1
AGAAGTAGCCCTCCGTCTTGTTGGTGACCTTTTCATACTATTACTGGATGGGTTATTCGAAGTTTTCGAAGTTAACTCATTAAGTGTATTAAGAGATACCCCACTAGAACTACTTCTAGA
>202806_120_6_-1
CTTGGTAGAAGTGCAGAAGCAGCTGCATCAGCCTCCGCCGGTGGTGTGGCTGCAGTTTTTGCCTATTCTAAGAGTAAAGGTCTATTTGCAGGGGTTTCTGTGGAAGGTTCGGCTATTATA
>203029_97_6_-1
GTGTGATTGTCGCAAGATTAAAGGATGGTACTTGGTCAGCTCCATCTGCCATTGCCATGGCAGGTGCTGGTGCCGGTGGGATGGTTGGTATAGAATT
>205371_120_6_-1
CGATTAGTGTTTCTTCCTACTAATATATCATTATATGGGTATAAGAAGATGGCATAAAAGTTGAGAAACAACCATCGGATTTAATGGAGGCTGAAATGCAAGGATTGGTAATGGAATAGG
>212994_124_6_-1
TCTACGGCACCAAAAAAGCCACACCTGTGGGGTGAATTGTGGTCACGTGCTTCTATAAGCTCACGTGGTGTGGTATATCTTATTGGGAATGTTGATAGTGTTTTCTTTTAATACCTGTATACCA
>220512_120_6_-1
CTCACGGTGGTGGTAACCATCAACATATTGGTAAGGCTTCTACCATCTCTAGAGGTGCTGTTTCTGGTCAAAAGGCCGGTTTGATTGCCGCCAGAAGAACTGGTTTGTTACGTGGTTCTC
>220712_160_6_-1
CCGGTAACTACGTTATTATCATCGGTCACAACCCAGACGAAAACAAGACTAGAGTCAGATTACCATCCGGTGCCAAGAAGGTTATCTCTTCTGATGCCAGAGGTGTCATCGGTGTCATTGCCGGTGGTGGTAGAGTTGACAAACCATTGTTGAAGGCTGG
>226665_89_6_-1
TAAAATGCCTTGTTGGCGCAATCGGTAGCGCGTATGACTCTTAATCATAAGGTTAGGGGTTCGAGCCCCTACAGGGCTTATCTCTTTTT
>228590_120_6_-1
GATTCACGCGTTCTTGGAAAAATGGGGCTTAATCAATTATCAGATTGACCCCAGGACCAAGCCCAGTCTTATTGGGCCAAGTTTTACGGGCCACTTCCAAGTGGTTCTGGACACTCCGCA
>233435_122_6_-1
GGTGGTTAGTTCTTTACTAAAAATCATGAAGGCCGTTTTCAAAGTAACGACTGCTTTGCTGGCTTGCGTGTTTATTGCAAGGTATCTGGTCTGTCAGCAAAATGGTCTGGGAAGCTTTGCCA
>255367_120_6_-1
CGTTTGTTGGAAGATAGCGAAATACCTTACTGGAGCAACCAGGAAAAATACTCTGGTTGCAAAAACCAACAAAAGAAAAAATGGAAGACCTAAGAACTATGCATTTTTTTTTAAGGGGTT
>259512_240_6_-1
GGAGGAACAAACTATTGTTTTGTCATCAGAACCAAATGCCATTGTACTAGGATGTTTCGCAGATTTGCCTAGTCGTCAACCTCCAGTACATCGTTAAAAATCAGAAATTGCAAGACATCAACTTGGTTCCATGATAATAATCTAAAAATCAAGTCAATTCAAAATGGAATATTAGCTGTGACAACCATTGGCAGGAAGTACATTTTAGACTTTGGGCCTGGATATACAAGGGATCATTTT
>259944_110_6_-1
GGGAAGGAGAAACCTTCAAGAAAATGGGAAATATAAGTAGGAGAGGTACTCATTTTTCTTCTAGTAGCTCCCAAAGTTTAGCAATTTCATTTTCAGTAATTCCTGCAATT
>268591_148_6_-1
TTGATCTGAGAGAAGTTAGTGATATGAAATATCAATACATAGTATCTTATTTAGATTACGCATACCTTTTTTTTTCTGCAATTGAGGCAGGATTTATTCCTACATAGTACTGCTTTTTACATTGTATTGTTTTTTTTTGTTTTTCTTT
>9581_116_7_-1
GCTGACATTAATAAAATCTCCTGTCCCGATGGAGCTATCAGACTTATATACCGACATACTGGAGTATCCTGGAGCAAGGGGTGGCGCTGGGACACTATCGGAGATAAACTCAATAT
>15576_160_7_-1
CAGTAGCAGCAGTCAAAGCAGGTGGCAAACCAAACATGGTAGATGGATCGTTGACAGCAACAGCTGGAGTGACGTTGTTGTCAATGATAGCCATCTTGATTTTCTTTTCTTCATTAGAGATAATAGTGAATCTGGTCATTTCGGAAGCAGTACCAGCAGT
>16965_130_7_-1
TCGGAAATCATGTTTATGTCAAAATTTACTAGCCATTCCAATAATGTATTTATTATTAAATATATATATACTTCAAGGTCTGATGGGGGTGCTGTAGCATTTGCGATGTAGCGATAGCAATTGAAAATAA
>20637_116_7_-1
TCTCATTGGAGAGAAGATACCTGAGCACATCTGATAATTTTGGGAAATGTCATTGTAATTTGAAGAATACCGCACAGATGAGAACCTTGAGGGTATCTTTGGTCCTTCGAGGTTTT
>24054_120_7_-1
CCGGATTCCTTACCAGTTGGGAAATCCATAACCCAACCTGGAATCATTGGAATGTTACCACCCTTCTTGGACAAACCCTTTTCCAATTCGGAAATGAAGTGCTTGGTAACGGCTTGTAAA
>74460_65_7_-1
TATTGCTCAAAGTCAATTCCCAACAATGGGAAGCATGCTGCGATTTTAACAAAGAAGCAGCAGTA
>80492_121_7_-1
TTTTTTTTTTTAGAATAATGCATATTTTTATTTGATATATACCTATGTACCAATTATACGAATGCTTATGTCTGTTTTGGATCTGGTCATCCAAAGCAATTTCTCAGATGACAATTTTTTT
>82855_121_7_-1
TCTAAAAAGAAACCGTTTTACTTCATAGGTTTGAACTCGCAAGAACCTTCAAATAACTGGAAATGGGGCATGGAGGATAGCCCCCCACCATATCATTAAATTAAGTTACATATCTAAGTAC
>87179_120_7_-1
TTTCCTGGCAGTGGCCAGTAGACTTTGATGAGTAAGAAGGGAGGAGCGCATCTTCCTTCTTGGAACCGCTGTAGTCGGAGCGGAGGGGGTCGAGGGCCCCTGCTCATTGAATGTGGTATC
>87536_120_7_-1
GAAACGTTTTCTTTTAATTTGGGTCAATAAAGGAAATTAACCCAGTAAAAGGCTTTAGAGAAAAAAAAAAGGAAGAAAAAACGAGAACGAGAATCTAGTATATGATCCTTGTGCGTTTTT
>91919_120_7_-1
CAATAGAGCGGCGCGACGAGTCACTTCCGTGCTTGGAAGAGACTTCTTTTGCACATCCTGTTCTAGTCGCTCTCGTAACTTGTGGAGCTTCGTACGTGCCCTTAGTGCTCCACGCACGCT
>96210_160_7_-1
GAACTGGAGTGTATGTAGAAATTGGCATAGGAGAAGTTGCAGGCTGGAAAGATGCAGCGGAGGCATGAATGGGGGCTGGTTGGGCCATGATTGGTATCACCATTGGGTGCACCGCATTGGGAGCGTGTATAATGTTACCTCCATTTACTGCCTGAACATT
>96730_120_7_-1
CTTCTTGTTCTTCAGGAATTTCGAATTTTGCTCTTTCCCTCCTAGTCTTGGTGGTGTATCTATTGGAATCTAAATAGACGGACTCAAGTTCTTTGGCCACGGCGAGCTGAGAAGGAGCAT
>110622_90_7_-1
AATAATTACCTGCCATCTTAGTATAGTGGTTAGTACACATCGTTGTGGCCGATGAAACCCTGGTTCGATTCTAGGAGATGGCAATTTTTT
>115530_67_7_-1
AAAGAAGAACTCCTCATAGGGGGCTCGAACCCCTGACATTTCGGTATCCTTGCTTAAGCAAATGCGC
>121559_120_7_-1
CCACGATTAACGGGTGTACTGCTCCTGACTAATGTAATTTTGAGTTCACCTGTTGATGTGGTGCTGATACTGGCACCAGTACTAATGTTTGGAAGAACTCCGTAGCATTAAGTGGAGAGA
>149787_261_7_-1
AAACTTTGATTGGTCCTGGTGCTAAAGAGGGTACCGTTCCAACAGACCTAGATCAAGAAACTGGTTTAGCTAGGTTAGAATTATTGGGTAAATTAGAGGGTATCGATGTTTTCGACACCAAACCATTAGATTCGTCCAGGAAGGGTACCATGAAAGATCCGATCATCATTGAATCTTATGATGATTATCGTTATGTCGGTTGTACGGGTTCTCCCGCTGGTTCACATACTATTATGTGGTTAAAACCAACTGTTAACGAAG
>157687_123_7_-1
GTGAAGCATTTAGAGATCAACACTAACTTTCTTCAACTTACAATAATTTCCGGGTGCCCCCATTTATCGATTACCCGGATCCGCTTTGCATCATAGTGTGTCGTTGTCGAAACAAAAGCGCCG
>163584_120_7_-1
ACAATGCTTGATAGGTGAGAGTGGAAGTTCATTAAGAGTGAATTCTTGTGAGTTTCCACAATATACAACTATGTCTCCTGTAGGAGAATATCCCTTTGAGAGTACGGAAGCAAGTTTGAG
>166663_122_7_-1
ATTTCAGAATTGTAATATCGGACGGCAATACTAGTGTAATCTGAACCACAAGGTTAGTCTTAGCTGGGTAAAACACCTGGCGAAAGAAGAAAAAAAATAAGGAATCTGGATGATTATAAACT
>167024_124_7_-1
GTTATTACCTTTCTTTTATTACTTAACTTGCCAATCAATGATGTGTCAATGATCTTCTCGGGGCTAGCAGATCTGTTCTTTTTTACCTGTTCTCTTTTTGTGTGAAAAGATAAAGTAAATTATG
>184612_120_7_-1
ATTTTGGGGGAACTTTTGAATGATTTAAACTTCTTTCATATGCAAGAAAACTCTTTGCTAAATAGAGAGCTAGCAGTTCGTAGATTCTCCAATCAACCTGAAAGTCAAAATTTACCTTCC
>225353_120_7_-1
ATGTGGCGCCCACCAGAGTGCTAGATAAGAAACAAGCGTATCTATCTCAACTGAACAGTGAGTTCAACCGTATCAAGAGAAGGGATTCGATAGAGCAACTTTATCAGGACTGGAAATTTA
>227735_120_7_-1
TTGCAACAAATCTGTCGTGTCAGAAACAAGGATATCCGTAAATTTTTGGACGGTATCTACGTTTCTCACAAGGGTTTTATTACTGAAGATTTATAAGCTTTTTATTTGATTTTGTGACAT
>243829_120_7_-1
TTTATAGTCTACACCGGACAATGAGTGAATGCATGTACATAGCAAAGTTGGTACTTGCTCATGCATTTGATGTGAAAGTTTCAAGGGTTCATTCCTGCTCAATGTTCAAAGATGGTAACT
>254331_134_7_-1
TCTTCCTCGGACTTTCCAATCTGAGGCCAAAAGATGTCTATGGCATTATTGTGTGCGAAAAAAAAGTTTCAGGAAAAAAAAACTTTAAATATTTGAGGTTGCACCCGTGCATATTGAAAGATGTATGGGTTCAA
>254702_120_7_-1
GGACAGTTTGGCAACTTCAAAGAACCAGAGAAACGCTTGTCTCTTTGAGGGTCATAGTTCTTCAAACCGACTTGTAGTTCGACGGTTTCCAAGAAGTTTCTCTTCTTGGTTTCGTTGGAA
>255022_120_7_-1
CCAAACACAAGACCTTCTTCAATTGGAACTTGATGGTAGATCTGACATCAGTGACCTTACCGTACAAGTCATCGTTGTGAGAAACTGGGGTTGGGAACTTACCAGCCTTGGACAATTGAG
>257651_120_7_-1
TCCAATGGTAAAGGTTTTGGATCAGGAAGTAATATAGGTTTCCTTTTATATAACACCATTGTTTATTAACGGCTTTCTTTACTTCCTCCTATTGTTATTTTCTTTTTTTATATATCTTCA
>276328_120_7_-1
AAAAATAATTTATTGTCAGCAGATTTGGCAAAGAGCAATGATGATACAACGAGAGCACTAAACTGTCCAAAAAAGGATTTCGGTCCTTATTTGGACAGCGAGAATGACATCAGGAGTCGC
>277183_122_7_-1
CGTCCAGTTCCATTATCACAAATCTTAAAATTCAAACAAGTAAATAATCCCATAGAGCGGGTGTATGGGTCTAGCTTAAATACACCCAACCATATTTAGAAAGCAGTCTTCTAAACCAAACA
>278057_120_7_-1
TTGACAGCTGGAGAAGCGACGATACCAGAACCTCTTGGGGCTGGGATCAATCTAACAGTGACGGAACCACACTTACCAGTGGTCTTGGTGGCCAAAGAATGTGGTTGACCCAAGTTGGTA
>286949_120_7_-1
CCTAGACAATTAGTATAAAATTTGTGTGAGGTTACGTATGCTAATTGCAATGCAAAGCGATATTATCATATTTTATGTTAATTATTCTAATCTCATACGTATATTCTATCCTATCTCGTA
>287350_124_7_-1
ATATTTCAAGATGAAGCGGTGGCTCAATGGTAGAGCTTTCGACTCCAATTAAATCTTGGAAATTCCACGGAATAAGATTGCAATCGAAGGGTTGCAGGTTCAATTCCTGTCCGTTTCATTTTTT
>307014_135_7_-1
TGGCTCTCTGAATTACCAGTATGAAAAATGAAAAACCGCTGGCAAGTTTTCATTGCATAATGGCGCTTTTTTCGTTTTTATGTCGATAGGACTCTGTTATATAGTAATAAATGTCTAAATTTGCAGTTCCGCACT
>310956_283_7_-1
AGAGTACATTTACTCGAGCTATTACCTCAAATAAGCCGTCTCAACAGTGAGATGGTAATACAAAGTTCGCAATCAAAACACAAAGAAATATGTTGAGTACACTTAGCTGATTGACATTCTCCTGTACCATGATATACACACGACATATTGGTTGCACAACACTAAAAAAAAAGTCACCGTCTTGGTTCTTTCATTCCCTCTTCCAAATGGAACTACATACCTGAGACGTGACCTCTGTGCTTTCTAGTCTTAGTGAATCTGGAAGGCATTCTTGATTAGTTGG
>311600_160_7_-1
AGATTTCAAGTATTGGTCTCTCTTGTCTTCTGGGATCAATGTCCACAATTTGTCCAAGTTCAAGACTGGCTTCCAGAAATGAGCTTGTTGCTTGTGGAAGTATCTCATACCAACCTTACCGAAATAACCTGGATGGTATTTATCCATGTTAATTCTGTGG
>328568_104_7_-1
CTTACGACAAAAAACTCCGATACGGGGAGTCGAACCCCGGTCTCCACGGTGAAAGCGTGATGTGATAGCCGTTACACTATATCGGACAATAATTGTTGGAAAAA
>337956_120_7_-1
GATGGGCTAGGTGTTGAAGTATTCGCATTAACATTAACGTTCCCAAATAACCCAGTAGATTTTTGAGGGAATTGAAGGGAACTGGAAGGCTGTGCCGGAGTGGATGTCGGTGTGGATGTG
>349997_120_7_-1
TGGGTTACCGAAATGTGCTCTTTCTGGGGCATCGATTCCACATAATCTTATAGGAATAGTTGGCAGGTTTTTCCTATTTTTGTAAGGTACATTTAGCTTCAAGAACTGGCTTTTAGCTTT
>362759_160_7_-1
TTATAATCAGGCATTGGGTAATAAATCAGGTGCGATTTTCCTGGGTTGCTTGATTCTATTTACCTCTTTTGGTTGCGTCATTGCTTGTCACACTTGGCAGGCAAGGTTATGTTGGTCATTTGCCAGGGACAATGGTCTTCCATTATCCCGTTTATGGTCG
>364736_160_7_-1
AGAAACATCATTCAAGCTAAGCGTGATGCCAAGGCTGCTGGTTCCTACTACGTCGAAGCTCAACACAAGTTGGTCTTCGTTGTCAGAATCAAGGGTATTAACAAGATCCCACCTAAGCCAAGAAAGGTTCTACAATTGCTAAGATTGACAAGAATCAACT
>384723_202_7_-1
AAATGTCCCGAATGATGCGGGATGACGACACGCATGCCGGTGGAGCGGTCATGACCAAATTTGTGCGCGCAACTGGCCGTTGTCTAAGTTGAATAGCCAATAAGATGAGAGTATTGCCCGCCCAATGTCGCGGGTCAACCCGCGACATTGGGCGGCTAGATTAGAGGCGTGGCCAGGCGGTTCATTTGTCGTACAAAATGGC
>412291_87_7_-1
AAAAACTGGTTTCGTGGTCTAGTCGGTTATGGCATCTGCTTAACACGCAGAACGTCCCCAGTTCGATCCTGGGCGAAATCAAGTTTT
>415044_120_7_-1
AATGCATCAAGGGGCACTTTCAGATAAACTCTAGATTGAAACTGCAACGTTTCAGGGTTAATATATATAGGAGAGATACTCTGACATATATCTTTTCTGAAAGTCTCCATAGGATCATCT
>428171_122_7_-1
TGTTTCCGAAAAAAAAGAAAGAAAAAAAAAAAGGGGCAGGCCCACAAAGGGGCGCCGCGTGGTGTTACGTACTGGAAAAGTGAATTATGAAAAAAAAGTTCTTCAAGGGGCAGGGGTTTCCG
>433292_123_7_-1
GAGAGACTGCGGACTGCCACCCCACTCCGGGAAAACCTGGAGTGATGGTAAAGGCCCTGCGGCGCTTTCTTTCGGAAAAACTAATACGAAAGAAGCAACAACAAATTTTTACAACAGGCTGGA
>439879_117_7_-1
AATAGACTTCTATCTATCATATAAAATTGCTGATGGATTCCTGAAAATTTTATCTCATCGCTTTTTCCAGTTTCGGAGGAGGCGGATGAAAAATCGTCGCAGAGATAATTATGATAT
>440721_99_7_-1
AATATATGCGGATTTAGCTCAGTTGGGAGAGCGCCAGACTGAAGAAAAAACTTCGGTCAAGTTATCTGGAGGTCCTGTGTTCGATCCACAGAATTCGCA
>481837_120_7_-1
AACATTACGGTGACCAAACTTTCTCTTCTTCCACTGTTAAGAGAGGTGAAGGTTTCATGGTTGTTACCGCTACCGGTGACAACACTTTCGTTGGTAGAGCTGCTGCTTTGGTTAACAAAG
>483145_120_7_-1
GAAAAATCTCTCGAGACCGTTTATCCATTGCTTTTTTGTTGTCTTTTTCCCTCGTTCACAGAAAGTCTGAAGAAGCTATAGTAGAACTATGAGCTTTTTTTGTTTCTGTTTTCCTTTTTT
>493159_120_7_-1
ACGGAAAACGAATACACAAGCTTAAGCTGGATTGGAGCAGGCTCTCATCTGGCAGTAGGTCAAGCAAATGGACTTGTAGAAATTTATGACGTAATGAAAAGAAAATGTATTAGGACGTTG
>530704_166_7_-1
GATGCTAGCTTCGCTGTCATCATAAACACGATGAATGTTTTCATCGTGCATTACTTCATCTGCGTCGTTGTAATCTTGACTATTACTATTCGACATTGAATATGATGCAGATTTAGTAGGTGAGTATTGATCATCTATGCCTCTGTTATGGAAGTTGGATGATAGG
>536224_160_7_-1
GATGGGTGTCCGTAAAATGACCAACCAGATGGATTGGCTTGGTTTTGGGTCATCATGCACTGCTGTGGGTACGGCCCATTCTGTGGTGAATGTGACTGAGCAGTTTGAGGAGAGGCATGATGGGGGTTCTCTGGAACAGCTGATGAAGCAGGTGTTGTTG
>536464_120_7_-1
ACATTGGTGGTGGTCTGACATATTTTTTAGTGGATGTCATATCAGAGTCCGCTGAGGATGAATCAGTAAATGTATTACCTGACTCAGGTGATGGAGTGCTCAGAGGCGTTCCAACTGATG
>539535_120_7_-1
GTATTCCATGTGTCTCGTGATACCTTAATTTCAGTTTCATTATCTTCTAATGATCTTTTCTTACTGTTGATAGTAGTATAGGCATTAGAGTCACCAATACCACCCAAACTGGAATTAGTT
>540949_200_7_-1
TTGGATATAATTATACTGATTGTAGATTTACTGTCGGTTAGTAATCCTTTGGTAATTGGTTTCTTGTCAAGTTCTTGTATCAGGTAACTTAGATTATTTAATAATGGGACAGATTCACTTATCGCGTGTATTTCTGCTTCCGTAGTTGAAGTACATGTTAATGAAGCCTTGGTGGACTTTCCTCCAATTACCTTTCCATT
>557786_121_7_-1
GAATAAATGTGAGTTCTATCACTTGCGGAGATAATACCCTCTGACGCCGCGGGGCCGATTGTTCCACGGAGGGAAAGAATCGGCCCTCGGGTTTTACGAGAGCGCCGCGGGTGAACTCACT
>559076_121_7_-1
TTCTTTATGCTTTTAATTACGCCAGGAAGAAAACCGTTCTTACGTGGTGGATGAAATAGGAGAATTCGGGTTTCTGGGAAAACTTAAAATTTCTTGTTGGAAAAGTAGAAAGAAAAAGAAA
>561908_64_7_-1
CAGATTCCCTTTTATGGATTCCTAAATCCTCGAGGAGAACTTCTAGTATATTCTGTATACCTAA
>563778_50_7_-1
TGATTGCAGCTGTAAAAGCAGTAAAATCAATCAAACCAATACGGACAACC
>567556_178_7_-1
ACTAGTATTTACATTACTAGTATATTATCATATACGGTGTTAGAAGATGACGCAAATGATGAGAAATAGTCATCTAAATTAGTGGAAGCTGAAACGCAAGGATTGATAATGTAATAGGATCAATGAATATTAACATATAAAACGATGATAATAATATTTATAGAATTGTGTAGAATTG
>584205_119_7_-1
CGTAAAATGGCCGCCGGAGTGAGATGTCACAGATTACATCAAAAGGTCGGCGTATACTGGATAAGAAAATCCGAACTTTTCCGGTGGGCTTTACCAGCAGAAAAGTGGCCGGGCATGTA
>589867_120_7_-1
TTGGTGGCAGGAATATTTTCCCGCCGAAGTTTGCGTCATCCTTCCGTATTCTATCATTCATCATAGCTATAGGGTAGCATCTAAAGAACTCCTCAAACGTTTGAGGCATATTTACAAAAC
>598714_128_7_-1
ACGTAAAAATAAGGAAAATGCTCACTAATTATGTATGTATCAATTACTATTTGATGTTAAAAAAATATGTGGAAAAGTACAATAAAACAAGGGAAAAAAAGAAAGGGGGGAGGTTGGCGTAATTCTCC
>598972_249_7_-1
ATTTGTAATGCAAGACTGTGTTATGTGTTACCATGGTGTGCAATAACTGCGAAGGTAGCACCGCTTGAGTCAACTGTGGCAGTTTATTAGATGCCACTCGAGTGTGGTGAACGGCAATTCCACAGTCTAACTTTTCAGTTGGCGCCGTGCCATCTCCTGGCTGCTAGGCCGATCTGTTATACAAAACCCTACACGGCGCCGTTTCTTTTTTTTTTTTCTTTTTCTGTGGCAAAGCGGCGACAGCGACGC
>608873_120_7_-1
CCAACTTGTGATTCAATTGTTCAATCTCTTGGTTAAAATTCTCTTGTTCCATGAATAGGCTCTTTTTCCAGTCTCGAAATTTTGAAATTTCTCTGTTGGACAGCTCGTTGAATTTTTTCT
>610042_160_7_-1
TCCTCGACGGTTTTGTGCCAGGTGCCTTGAGGTTGCTGACTGTTATCGGTCATTGTTAGTTGCTATTGTCCTAGTGCTAGTCGTTTACCGTATACGATCTCTGTGTTCCGTATACGAAGGGAGGCAGTGGTAGTGGCAGTGGCCGTTGCGGAGCTGGCTA
>613787_120_7_-1
CTCAAAGTCATTTTTGATTACTATTGGTGACAGATCCGTCACAGGTCTAATTGATAGGGATCAATTTGTTGGTCCTTGGCAAGTACCTGTTGCGGATGTCGGTGTTACCGGTACCTCTTT
>624134_120_7_-1
ATGGGTGTAAGCCACTTGGTAGAAAATAAGATCTTCCAAAATTTCTTTCCAGACCTGTTCTCATCACTACAAAATGACGAGCTGGTGGAAAGTTTTTGGATTAACAAGCCTTTTGGTCTC
>637857_120_7_-1
AAACCCAGAAAAGAAGAATGTATTGATTGAATGTCTGATTGTACAAATAGCCTTTATCAACAATCCTCATCATTTGATCGGCTGGTTGAACATCTGTCTCCAGCTAATCAATACACATAA
>640506_118_7_-1
AAGAAACGCGCTGCAGGAACGTGACTTCCAAAAAAGGAAGGTGCCGTTCCAATATGGAAACCGCAGGCACTCATGATTGTGCAGGACGGGTAACACATGATTTGTTTCGTTTCTTCGA
>641390_120_7_-1
GTTCGAACTCGTGGTGGCGTCGCCTGGATGCAGAGCCACGAGGGAGCATTTTCTTTGTCTTGTCTCCTGCAGGCAAATGGCCTCTTCTGCAGTGCCATTTACTTCCTTCCAGAAGTCCGT
>648747_120_7_-1
AAATTGGTCTTGAACATCTCCGTTGGTGAATCTGGTGACAGATTAACCAGAGCCTCCAAGGTTTTAGAACAATTATCTGGTCAAACTCCAGTTCAATCCAAGGCCAGATACACTGTCAGA
>650217_120_7_-1
GATGTTTCCGACATCACTGATAAATTAGGTGTCTTGATCTATGAAGTTAGTGAATTAGACGACCAATTTATCGATCGTTATGACCAATACAGATTGACTCTAAAGTCCATCAGAGATATC
>652862_120_7_-1
CTGAAATTACTCTTGGAAAATACTTATTTGAAAGATTGAAGCAAGTTAATGTTAACACCATTTTTGGGCTACCAGGCGACTTCAACTTGTCCCTATTGGACAAGATTTACGAGGTAGATG
>661265_120_7_-1
ATTAGCCAAAAGAATATGATAAAGTTATCAGAAAACTTGGGACGTATTCGAAGTATGTTATTTCTTGATAAGCTTAAGAAATACATTGGATACTTTGAAGAAGCACCTATGCTTTACAGA
>672325_120_7_-1
TTTCTTCTCTTTTTCAATTTCCTTAGGAGTCTTTGGAGAGCCATCTTCCTTTAACGGATTAATGATGACCTCACCAGTCTTTGGGTCAACTGGAGGCAAATTATCAAGATCGCTCATTTT
>674828_120_7_-1
[truncated: 198,717 more chars]
