# Supplementary material for: Comparative analysis of structured RNAs in S. cerevisiae indicates a multitude of different functions
Source: BMC Biol. 2007 Jun 18;5:25. doi: 10.1186/1741-7007-5-25 (PMC1914338; doi:10.1186/1741-7007-5-25)
Supplement: Additional file 4 — Predicted RNA structures annotation file. The element_id is decomposed as follows: StartCoord_Length_Chr_strand. The first part of the file contains RNA structure elements found on the PSVM∗ MathType@MTEF@5@5@+=feaafiart1ev1aaatCvAUfKttLearuWrP9MDH5MBPbIqV92AaeXatLxBI9gBaebbnrfifHhDYfgasaacH8akY=wiFfYdH8Gipec8Eeeu0xXdbba9frFj0=OqFfea0dXdd9vqai=hGuQ8kuc9pgc9s8qqaq=dirpe0xb9q8qiLsFr0=vr0=vr0dc8meaabaqaciaacaGaaeqabaqabeGadaaakeaacqWGqbaudaqhaaWcbaGaem4uamLaemOvayLaemyta0eabaGaey4fIOcaaaaa@3278@ ≥ 0.5 and the second part RNA structure elements found on the PSVM∗ MathType@MTEF@5@5@+=feaafiart1ev1aaatCvAUfKttLearuWrP9MDH5MBPbIqV92AaeXatLxBI9gBaebbnrfifHhDYfgasaacH8akY=wiFfYdH8Gipec8Eeeu0xXdbba9frFj0=OqFfea0dXdd9vqai=hGuQ8kuc9pgc9s8qqaq=dirpe0xb9q8qiLsFr0=vr0=vr0dc8meaabaqaciaacaGaaeqabaqabeGadaaakeaacqWGqbaudaqhaaWcbaGaem4uamLaemOvayLaemyta0eabaGaey4fIOcaaaaa@3278@ ≥ 0.9 cut-off level. File isorganized as follows: element_id, strand of element on genome sequence, length of element, startcoord of overlap, endcoord of element, feature, feature name, strand of feature on genome sequence, length of feature, start coord of overlap, end coord of overlap. [file 1741-7007-5-25-S4.txt]

element_id	strand of element on genome sequence	length of element	startcoord of overlap	endcoord of element	feature	featurename	strand of feature on genome sequence	length of feature	startcoord of overlap	endcoord of overlap
### elements on 0.5 cut-off
1896_200_1_1	1	200	1	200	CDS	YAL068C	-1	363	75	274
1896_200_1_1	1	200	1	200	gene	YAL068C	-1	363	75	274
60570_120_1_1	1	120	1	120	CDS	YAL043C	-1	2358	365	484
60570_120_1_1	1	120	1	120	gene	YAL043C	-1	2358	365	484
60850_120_1_1	1	120	1	120	CDS	YAL043C	-1	2358	85	204
60850_120_1_1	1	120	1	120	gene	YAL043C	-1	2358	85	204
67000_120_1_1	1	120	1	120	region	CLN3	-1	1743	403	522
67000_120_1_1	1	120	1	120	CDS	YAL040C	-1	1743	403	522
67000_120_1_1	1	120	1	120	gene	YAL040C	-1	1743	403	522
72168_160_1_1	1	160	1	160	CDS	YAL038W	1	1503	382	541
72168_160_1_1	1	160	1	160	gene	YAL038W	1	1503	382	541
85597_120_1_1	1	120	1	120	CDS	YAL031C	-1	2283	1317	1436
85597_120_1_1	1	120	1	120	gene	YAL031C	-1	2283	1317	1436
112652_120_1_1	1	120	1	120	CDS	YAL021C	-1	2514	590	709
112652_120_1_1	1	120	1	120	gene	YAL021C	-1	2514	590	709
130182_160_1_1	1	160	1	160	CDS	YAL013W	1	1263	912	1071
130182_160_1_1	1	160	1	160	gene	YAL013W	1	1263	912	1071
139154_126_1_1	1	126	37	67	intron	tP(UGG)A	1	31	1	31
139154_126_1_1	1	126	1	36	ncRNA	tP(UGG)A	1	36	1	36
139154_126_1_1	1	126	68	103	ncRNA	tP(UGG)A	1	36	1	36
139154_126_1_1	1	126	1	103	tRNA	tP(UGG)A	1	103	1	103
139471_122_1_1	1	122	35	122	CDS	YAL005C	-1	1929	1842	1929
139471_122_1_1	1	122	35	122	gene	YAL005C	-1	1929	1842	1929
160849_160_1_1	1	160	1	160	CDS	YAR009C	-1	3591	3181	3340
160849_160_1_1	1	160	1	160	transposable_element_gene	YAR009C	-1	3591	3181	3340
160849_160_1_1	1	160	1	160	transposable_element	YARCTy1-1	-1	5925	5156	5315
162303_120_1_1	1	120	1	120	CDS	YAR009C	-1	3591	1767	1886
162303_120_1_1	1	120	1	120	transposable_element_gene	YAR009C	-1	3591	1767	1886
162303_120_1_1	1	120	1	120	transposable_element	YARCTy1-1	-1	5925	3742	3861
165571_120_1_1	1	120	1	120	CDS	YAR010C	-1	1323	178	297
165571_120_1_1	1	120	1	120	transposable_element_gene	YAR010C	-1	1323	178	297
165571_120_1_1	1	120	1	120	transposable_element	YARCTy1-1	-1	5925	474	593
176672_240_1_1	1	240	183	240	gene	YAR020C	-1	168	111	168
181125_134_1_1	1	134	49	80	intron	tL(CAA)A	1	32	1	32
181125_134_1_1	1	134	11	48	ncRNA	tL(CAA)A	1	38	1	38
181125_134_1_1	1	134	81	124	ncRNA	tL(CAA)A	1	44	1	44
181125_134_1_1	1	134	11	124	tRNA	tL(CAA)A	1	114	1	114
1660_200_10_1	1	200	1	200	telomere	TEL10L	-1	7767	5909	6108
1660_200_10_1	1	200	1	200	repeat_family	TEL10L-YP	-1	6871	5073	5272
1660_200_10_1	1	200	8	200	repeat_region	TEL10L-YP	-1	703	511	703
1660_200_10_1	1	200	1	200	CDS	YJL225C	-1	4116	2723	2922
1660_200_10_1	1	200	1	200	gene	YJL225C	-1	5665	4272	4471
8875_160_10_1	1	160	1	160	CDS	YJL223C	-1	363	105	264
8875_160_10_1	1	160	1	160	gene	YJL223C	-1	363	105	264
16859_120_10_1	1	120	1	120	CDS	YJL221C	-1	1770	1559	1678
16859_120_10_1	1	120	1	120	gene	YJL221C	-1	1770	1559	1678
49559_117_10_1	1	117	1	117	CDS	YJL206C	-1	2277	261	377
49559_117_10_1	1	117	1	117	gene	YJL206C	-1	2277	261	377
52038_120_10_1	1	120	1	120	CDS	YJL204C	-1	2523	995	1114
52038_120_10_1	1	120	1	120	gene	YJL204C	-1	2523	995	1114
57257_280_10_1	1	280	1	280	CDS	YJL200C	-1	2370	1278	1557
57257_280_10_1	1	280	1	280	gene	YJL200C	-1	2370	1278	1557
85384_177_10_1	1	177	50	177	CDS	YJL182C	-1	318	191	318
85384_177_10_1	1	177	50	177	gene	YJL182C	-1	318	191	318
94392_120_10_1	1	120	1	120	CDS	YJL175W	1	513	346	465
94392_120_10_1	1	120	1	120	gene	YJL175W	1	513	346	465
94392_120_10_1	1	120	1	120	CDS	YJL176C	-1	2478	18	137
94392_120_10_1	1	120	1	120	gene	YJL176C	-1	2478	18	137
108943_200_10_1	1	200	1	200	CDS	YJL165C	-1	2568	313	512
108943_200_10_1	1	200	1	200	gene	YJL165C	-1	2568	313	512
115926_83_10_1	1	83	9	80	ncRNA	tE(UUC)J	-1	72	1	72
115926_83_10_1	1	83	9	80	tRNA	tE(UUC)J	-1	72	1	72
135044_122_10_1	1	122	1	122	CDS	YJL153C	-1	1602	687	808
135044_122_10_1	1	122	1	122	gene	YJL153C	-1	1602	687	808
136609_43_10_1	1	43	1	43	CDS	YJL151C	-1	402	41	83
136609_43_10_1	1	43	1	43	gene	YJL151C	-1	402	41	83
179939_120_10_1	1	120	1	83	CDS	YJL128C	-1	2007	1	83
179939_120_10_1	1	120	1	83	gene	YJL128C	-1	2007	1	83
199044_120_10_1	1	120	1	120	CDS	YJL113W	1	4326	124	243
199044_120_10_1	1	120	1	120	transposable_element_gene	YJL113W	1	5413	1211	1330
199044_120_10_1	1	120	1	120	transposable_element	YJLWTy4-1	1	6226	1581	1700
199823_120_10_1	1	120	1	120	CDS	YJL113W	1	4326	903	1022
199823_120_10_1	1	120	1	120	transposable_element_gene	YJL113W	1	5413	1990	2109
199823_120_10_1	1	120	1	120	transposable_element	YJLWTy4-1	1	6226	2360	2479
202373_120_10_1	1	120	1	120	CDS	YJL113W	1	4326	3453	3572
202373_120_10_1	1	120	1	120	transposable_element_gene	YJL113W	1	5413	4540	4659
202373_120_10_1	1	120	1	120	transposable_element	YJLWTy4-1	1	6226	4910	5029
204638_93_10_1	1	93	1	93	ARS	ARS1008	1	885	689	781
204638_93_10_1	1	93	15	86	ncRNA	tD(GUC)J1	1	72	1	72
204638_93_10_1	1	93	15	86	tRNA	tD(GUC)J1	1	72	1	72
208671_120_10_1	1	120	1	120	CDS	YJL111W	1	1653	878	997
208671_120_10_1	1	120	1	120	gene	YJL111W	1	1653	878	997
222238_120_10_1	1	120	1	120	CDS	YJL106W	1	1938	932	1051
222238_120_10_1	1	120	1	120	gene	YJL106W	1	1938	932	1051
228129_121_10_1	1	121	1	121	ncRNA	snR37	-1	386	148	268
228129_121_10_1	1	121	1	121	snoRNA	snR37	-1	386	148	268
233849_91_10_1	1	91	8	80	ncRNA	tR(ACG)J	1	73	1	73
233849_91_10_1	1	91	8	80	tRNA	tR(ACG)J	1	73	1	73
237706_120_10_1	1	120	1	120	CDS	YJL100W	1	1824	527	646
237706_120_10_1	1	120	1	120	gene	YJL100W	1	1824	527	646
287029_120_10_1	1	120	1	120	CDS	YJL080C	-1	3669	1995	2114
287029_120_10_1	1	120	1	120	gene	YJL080C	-1	3669	1995	2114
293978_118_10_1	1	118	1	84	CDS	YJL077W-B	1	99	16	99
293978_118_10_1	1	118	1	84	gene	YJL077W-B	1	99	16	99
314379_160_10_1	1	160	1	160	CDS	YJL066C	-1	759	251	410
314379_160_10_1	1	160	1	160	gene	YJL066C	-1	759	251	410
314610_80_10_1	1	80	1	80	CDS	YJL066C	-1	759	100	179
314610_80_10_1	1	80	1	80	gene	YJL066C	-1	759	100	179
337719_166_10_1	1	166	82	166	CDS	YJL052C-A	-1	120	36	120
337719_166_10_1	1	166	82	166	gene	YJL052C-A	-1	120	36	120
338689_120_10_1	1	120	1	120	CDS	YJL052W	1	999	503	622
338689_120_10_1	1	120	1	120	gene	YJL052W	1	999	503	622
344448_120_10_1	1	120	1	120	CDS	YJL050W	1	3222	2011	2130
344448_120_10_1	1	120	1	120	gene	YJL050W	1	3222	2011	2130
349087_120_10_1	1	120	1	63	ncRNA	snR60	-1	104	1	63
349087_120_10_1	1	120	1	63	snoRNA	snR60	-1	104	1	63
355372_105_10_1	1	105	1	72	ncRNA	tD(GUC)J2	1	72	1	72
355372_105_10_1	1	105	1	72	tRNA	tD(GUC)J2	1	72	1	72
357057_120_10_1	1	120	1	120	CDS	YJL045W	1	1905	1118	1237
357057_120_10_1	1	120	1	120	gene	YJL045W	1	1905	1118	1237
360351_120_10_1	1	120	1	120	CDS	YJL043W	1	774	306	425
360351_120_10_1	1	120	1	120	gene	YJL043W	1	774	306	425
379127_120_10_1	1	120	1	120	CDS	YJL036W	1	1272	387	506
379127_120_10_1	1	120	1	120	gene	YJL036W	1	1272	387	506
381995_120_10_1	1	120	1	120	CDS	YJL034W	1	2049	753	872
381995_120_10_1	1	120	1	120	gene	YJL034W	1	2049	753	872
392365_120_10_1	1	120	1	120	CDS	YJL026W	1	1200	46	165
392365_120_10_1	1	120	1	120	gene	YJL026W	1	1200	46	165
400012_117_10_1	1	117	1	117	CDS	YJL020C	-1	3474	2199	2315
400012_117_10_1	1	117	1	117	gene	YJL020C	-1	3474	2199	2315
416461_121_10_1	1	121	1	105	repeat_region	YJLWdelta8	1	145	41	145
465270_120_10_1	1	120	1	120	CDS	YJR016C	-1	1758	734	853
465270_120_10_1	1	120	1	120	gene	YJR016C	-1	1758	734	853
476318_50_10_1	1	50	1	50	CDS	YJR027W	1	3966	2342	2391
476318_50_10_1	1	50	1	50	transposable_element_gene	YJR027W	1	5269	3645	3694
476318_50_10_1	1	50	1	50	transposable_element	YJRWTy1-1	1	5922	3942	3991
477996_178_10_1	1	178	1	178	repeat_region	YJRWdelta12	1	334	32	209
477996_178_10_1	1	178	1	178	transposable_element	YJRWTy1-1	1	5922	5620	5797
477996_178_10_1	1	178	1	178	transposable_element	YJRWTy1-2	1	5922	32	209
481902_50_10_1	1	50	1	50	CDS	YJR029W	1	3967	2343	2392
481902_50_10_1	1	50	1	50	transposable_element_gene	YJR029W	1	5269	3645	3694
481902_50_10_1	1	50	1	50	transposable_element	YJRWTy1-2	1	5922	3938	3987
491522_120_10_1	1	120	1	120	CDS	YJR032W	1	1182	528	647
491522_120_10_1	1	120	1	120	gene	YJR032W	1	1182	528	647
504859_120_10_1	1	120	1	120	CDS	YJR039W	1	3366	1010	1129
504859_120_10_1	1	120	1	120	gene	YJR039W	1	3366	1010	1129
511421_160_10_1	1	160	1	160	CDS	YJR041C	-1	3525	2098	2257
511421_160_10_1	1	160	1	160	gene	YJR041C	-1	3525	2098	2257
515091_120_10_1	1	120	1	120	CDS	YJR042W	1	2235	1123	1242
515091_120_10_1	1	120	1	120	gene	YJR042W	1	2235	1123	1242
517685_114_10_1	1	114	43	114	ncRNA	tM(CAU)J3	-1	72	1	72
517685_114_10_1	1	114	43	114	tRNA	tM(CAU)J3	-1	72	1	72
519721_120_10_1	1	120	1	120	CDS	YJR045C	-1	1965	1677	1796
519721_120_10_1	1	120	1	120	gene	YJR045C	-1	1965	1677	1796
531729_117_10_1	1	117	14	84	ncRNA	tG(GCC)J2	1	71	1	71
531729_117_10_1	1	117	14	84	tRNA	tG(GCC)J2	1	71	1	71
538476_95_10_1	1	95	1	65	ncRNA	tR(CCU)J	1	72	8	72
538476_95_10_1	1	95	1	65	tRNA	tR(CCU)J	1	72	8	72
541422_79_10_1	1	79	1	72	ncRNA	tD(GUC)J4	1	72	1	72
541422_79_10_1	1	79	1	72	tRNA	tD(GUC)J4	1	72	1	72
542853_106_10_1	1	106	54	67	intron	tY(GUA)J2	-1	14	1	14
542853_106_10_1	1	106	18	53	ncRNA	tY(GUA)J2	-1	36	1	36
542853_106_10_1	1	106	68	106	ncRNA	tY(GUA)J2	-1	39	1	39
542853_106_10_1	1	106	18	106	tRNA	tY(GUA)J2	-1	89	1	89
557014_120_10_1	1	120	1	120	CDS	YJR064W	1	1689	1187	1306
557014_120_10_1	1	120	1	120	gene	YJR064W	1	1689	1187	1306
568383_120_10_1	1	120	1	120	CDS	YJR068W	1	1062	827	946
568383_120_10_1	1	120	1	120	gene	YJR068W	1	1062	827	946
580179_122_10_1	1	122	1	83	CDS	YJR079W	1	143	61	143
580179_122_10_1	1	122	1	122	gene	YJR079W	1	1035	61	182
605104_120_10_1	1	120	1	120	CDS	YJR094C	-1	1083	346	465
605104_120_10_1	1	120	1	120	gene	YJR094C	-1	1083	346	465
614518_120_10_1	1	120	1	120	CDS	YJR098C	-1	1968	434	553
614518_120_10_1	1	120	1	120	gene	YJR098C	-1	1968	434	553
617832_111_10_1	1	111	40	58	intron	tL(UAG)J	1	19	1	19
617832_111_10_1	1	111	2	39	ncRNA	tL(UAG)J	1	38	1	38
617832_111_10_1	1	111	59	102	ncRNA	tL(UAG)J	1	44	1	44
617832_111_10_1	1	111	2	102	tRNA	tL(UAG)J	1	101	1	101
647722_160_10_1	1	160	1	160	CDS	YJR121W	1	1536	201	360
647722_160_10_1	1	160	1	160	gene	YJR121W	1	1536	201	360
652059_120_10_1	1	120	1	120	CDS	YJR123W	1	678	244	363
652059_120_10_1	1	120	1	120	gene	YJR123W	1	678	244	363
663726_120_10_1	1	120	1	120	ncRNA	snR3	1	195	64	183
663726_120_10_1	1	120	1	120	snoRNA	snR3	1	195	64	183
679992_120_10_1	1	120	1	120	region	ECM17	-1	4329	3090	3209
679992_120_10_1	1	120	1	120	CDS	YJR137C	-1	4329	3090	3209
679992_120_10_1	1	120	1	120	gene	YJR137C	-1	4329	3090	3209
689666_120_10_1	1	120	1	120	CDS	YJR139C	-1	1080	655	774
689666_120_10_1	1	120	1	120	gene	YJR139C	-1	1080	655	774
700723_247_10_1	1	247	75	247	CDS	YJR144W	1	810	1	173
700723_247_10_1	1	247	75	247	gene	YJR144W	1	810	1	173
709351_120_10_1	1	120	1	120	CDS	YJR150C	-1	897	153	272
709351_120_10_1	1	120	1	120	gene	YJR150C	-1	897	153	272
1910_160_11_1	1	160	1	160	CDS	YKL224C	-1	372	114	273
1910_160_11_1	1	160	1	160	gene	YKL224C	-1	372	114	273
6956_160_11_1	1	160	1	160	CDS	YKL221W	1	1422	849	1008
6956_160_11_1	1	160	1	160	gene	YKL221W	1	1422	849	1008
7316_120_11_1	1	120	1	120	CDS	YKL221W	1	1422	1209	1328
7316_120_11_1	1	120	1	120	gene	YKL221W	1	1422	1209	1328
49153_120_11_1	1	120	1	120	CDS	YKL206C	-1	804	539	658
49153_120_11_1	1	120	1	120	gene	YKL206C	-1	804	539	658
65828_120_11_1	1	120	1	120	CDS	YKL201C	-1	3537	1521	1640
65828_120_11_1	1	120	1	120	gene	YKL201C	-1	3537	1521	1640
74621_91_11_1	1	91	9	82	ncRNA	tN(GUU)K	1	74	1	74
74621_91_11_1	1	91	9	82	tRNA	tN(GUU)K	1	74	1	74
84213_140_11_1	1	140	1	84	ncRNA	tL(UAA)K	1	84	1	84
84213_140_11_1	1	140	1	84	tRNA	tL(UAA)K	1	84	1	84
99459_120_11_1	1	120	1	120	CDS	YKL183W	1	921	734	853
99459_120_11_1	1	120	1	120	gene	YKL183W	1	921	734	853
102484_120_11_1	1	120	1	120	CDS	YKL182W	1	6156	1809	1928
102484_120_11_1	1	120	1	120	gene	YKL182W	1	6156	1809	1928
105624_120_11_1	1	120	1	120	CDS	YKL182W	1	6156	4949	5068
105624_120_11_1	1	120	1	120	gene	YKL182W	1	6156	4949	5068
140070_120_11_1	1	120	1	120	CDS	YKL165C	-1	2760	508	627
140070_120_11_1	1	120	1	120	gene	YKL165C	-1	2760	508	627
140954_147_11_1	1	147	70	141	ncRNA	tE(UUC)K	-1	72	1	72
140954_147_11_1	1	147	70	141	tRNA	tE(UUC)K	-1	72	1	72
142316_215_11_1	1	215	1	215	CDS	YKL164C	-1	1026	295	509
142316_215_11_1	1	215	1	215	gene	YKL164C	-1	1026	295	509
161565_119_11_1	1	119	42	119	CDS	YKL154W	1	735	1	78
161565_119_11_1	1	119	42	119	gene	YKL154W	1	735	1	78
162887_123_11_1	1	123	1	123	repeat_region	YKLWdelta3	1	339	52	174
202644_82_11_1	1	82	2	74	ncRNA	tK(CUU)K	1	73	1	73
202644_82_11_1	1	82	2	74	tRNA	tK(CUU)K	1	73	1	73
203227_120_11_1	1	120	1	120	CDS	YKL127W	1	1713	41	160
203227_120_11_1	1	120	1	120	gene	YKL127W	1	1713	41	160
236868_160_11_1	1	160	1	45	gene	YKL106C-A	-1	120	1	45
239246_120_11_1	1	120	1	120	CDS	YKL105C	-1	3399	2865	2984
239246_120_11_1	1	120	1	120	gene	YKL105C	-1	3399	2865	2984
302554_124_11_1	1	124	46	79	intron	tW(CCA)K	1	34	1	34
302554_124_11_1	1	124	10	45	ncRNA	tW(CCA)K	1	36	1	36
302554_124_11_1	1	124	80	115	ncRNA	tW(CCA)K	1	36	1	36
302554_124_11_1	1	124	10	115	tRNA	tW(CCA)K	1	106	1	106
310795_107_11_1	1	107	1	107	CDS	YKL068W	1	2880	952	1058
310795_107_11_1	1	107	1	107	gene	YKL068W	1	2880	952	1058
313878_121_11_1	1	121	1	121	repeat_region	YKLWdelta7	1	332	41	161
336184_156_11_1	1	156	1	156	CDS	YKL054C	-1	2217	2060	2215
336184_156_11_1	1	156	1	156	gene	YKL054C	-1	2217	2060	2215
336550_120_11_1	1	120	1	120	CDS	YKL054C	-1	2217	1730	1849
336550_120_11_1	1	120	1	120	gene	YKL054C	-1	2217	1730	1849
340966_120_11_1	1	120	1	120	CDS	YKL051W	1	1062	10	129
340966_120_11_1	1	120	1	120	gene	YKL051W	1	1062	10	129
370063_160_11_1	1	160	1	160	CDS	YKL035W	1	1500	530	689
370063_160_11_1	1	160	1	160	gene	YKL035W	1	1500	530	689
373645_120_11_1	1	120	1	104	CDS	YKL034W	1	2277	2174	2277
373645_120_11_1	1	120	1	104	gene	YKL034W	1	2277	2174	2277
374513_120_11_1	1	120	1	120	CDS	YKL033W-A	1	711	366	485
374513_120_11_1	1	120	1	120	gene	YKL033W-A	1	711	366	485
379323_86_11_1	1	86	1	74	ncRNA	tV(AAC)K2	1	74	1	74
379323_86_11_1	1	86	1	74	tRNA	tV(AAC)K2	1	74	1	74
382960_120_11_1	1	120	1	120	CDS	YKL029C	-1	2010	1290	1409
382960_120_11_1	1	120	1	120	gene	YKL029C	-1	2010	1290	1409
428956_137_11_1	1	137	1	137	CDS	YKL007W	1	807	12	148
428956_137_11_1	1	137	1	137	gene	YKL007W	1	807	12	148
441036_120_11_1	1	120	1	120	region	VPS1	-1	2115	1211	1330
441036_120_11_1	1	120	1	120	CDS	YKR001C	-1	2115	1211	1330
441036_120_11_1	1	120	1	120	gene	YKR001C	-1	2115	1211	1330
458234_81_11_1	1	81	5	36	intron	tL(CAA)K	1	32	1	32
458234_81_11_1	1	81	37	80	ncRNA	tL(CAA)K	1	44	1	44
458234_81_11_1	1	81	1	80	tRNA	tL(CAA)K	1	114	35	114
490603_96_11_1	1	96	9	81	ncRNA	tR(ACG)K	1	73	1	73
490603_96_11_1	1	96	9	81	tRNA	tR(ACG)K	1	73	1	73
519605_120_11_1	1	120	1	120	CDS	YKR042W	1	1353	692	811
519605_120_11_1	1	120	1	120	gene	YKR042W	1	1353	692	811
524118_120_11_1	1	120	1	120	CDS	YKR046C	-1	852	480	599
524118_120_11_1	1	120	1	120	gene	YKR046C	-1	852	480	599
535356_160_11_1	1	160	1	160	CDS	YKR054C	-1	12279	12053	12212
535356_160_11_1	1	160	1	160	gene	YKR054C	-1	12279	12053	12212
554763_160_11_1	1	160	1	160	CDS	YKR059W	1	1188	135	294
554763_160_11_1	1	160	1	160	gene	YKR059W	1	1188	135	294
563923_120_11_1	1	120	1	120	CDS	YKR064W	1	2592	1735	1854
563923_120_11_1	1	120	1	120	gene	YKR064W	1	2592	1735	1854
578596_120_11_1	1	120	49	71	intron	tK(UUU)K	1	23	1	23
578596_120_11_1	1	120	12	48	ncRNA	tK(UUU)K	1	37	1	37
578596_120_11_1	1	120	72	107	ncRNA	tK(UUU)K	1	36	1	36
578596_120_11_1	1	120	12	107	tRNA	tK(UUU)K	1	96	1	96
617791_200_11_1	1	200	1	200	CDS	YKR094C	-1	379	27	226
617791_200_11_1	1	200	1	200	gene	YKR094C	-1	755	403	602
1674_162_12_1	1	162	1	162	telomere	TEL12L	-1	12085	10251	10412
1674_162_12_1	1	162	1	162	repeat_family	TEL12L-YP1	-1	5586	3827	3988
1674_162_12_1	1	162	8	162	repeat_region	TEL12L-YP1	-1	535	381	535
1674_162_12_1	1	162	1	162	CDS	YLL067C	-1	3331	2081	2242
1674_162_12_1	1	162	1	162	gene	YLL067C	-1	3717	2467	2628
1996_118_12_1	1	118	1	118	telomere	TEL12L	-1	12085	9973	10090
1996_118_12_1	1	118	1	118	repeat_family	TEL12L-YP1	-1	5586	3549	3666
1996_118_12_1	1	118	1	118	repeat_region	TEL12L-YP1	-1	535	103	220
1996_118_12_1	1	118	1	118	CDS	YLL067C	-1	3331	1803	1920
1996_118_12_1	1	118	1	118	gene	YLL067C	-1	3717	2189	2306
7297_155_12_1	1	155	1	155	telomere	TEL12L	-1	12085	4635	4789
7297_155_12_1	1	155	1	155	repeat_family	TEL12L-YP2	-1	5473	3746	3900
7297_155_12_1	1	155	28	155	repeat_region	TEL12L-YP2	-1	427	300	427
7297_155_12_1	1	155	1	155	CDS	YLL066C	-1	3331	2000	2154
7297_155_12_1	1	155	1	155	gene	YLL066C	-1	3717	2386	2540
7549_100_12_1	1	100	1	100	telomere	TEL12L	-1	12085	4438	4537
7549_100_12_1	1	100	1	100	repeat_family	TEL12L-YP2	-1	5473	3549	3648
7549_100_12_1	1	100	1	100	repeat_region	TEL12L-YP2	-1	427	103	202
7549_100_12_1	1	100	1	100	CDS	YLL066C	-1	3331	1803	1902
7549_100_12_1	1	100	1	100	gene	YLL066C	-1	3717	2189	2288
13168_160_12_1	1	160	1	160	CDS	YLL064C	-1	363	119	278
13168_160_12_1	1	160	1	160	gene	YLL064C	-1	363	119	278
24382_102_12_1	1	102	1	102	CDS	YLL058W	1	1728	814	915
24382_102_12_1	1	102	1	102	gene	YLL058W	1	1728	814	915
48308_160_12_1	1	160	1	160	CDS	YLL044W	1	447	94	253
48308_160_12_1	1	160	1	160	gene	YLL044W	1	447	94	253
48308_160_12_1	1	160	1	160	CDS	YLL045C	-1	771	162	321
48308_160_12_1	1	160	1	160	gene	YLL045C	-1	771	162	321
72982_120_12_1	1	120	1	120	CDS	YLL034C	-1	2514	45	164
72982_120_12_1	1	120	1	120	gene	YLL034C	-1	2514	45	164
92543_114_12_1	1	114	41	71	intron	tP(UGG)L	1	31	1	31
92543_114_12_1	1	114	5	40	ncRNA	tP(UGG)L	1	36	1	36
92543_114_12_1	1	114	72	107	ncRNA	tP(UGG)L	1	36	1	36
92543_114_12_1	1	114	5	107	tRNA	tP(UGG)L	1	103	1	103
95563_160_12_1	1	160	3	160	CDS	YLL024C	-1	1920	1763	1920
95563_160_12_1	1	160	3	160	gene	YLL024C	-1	1920	1763	1920
101452_120_12_1	1	120	1	120	CDS	YLL021W	1	4401	507	626
101452_120_12_1	1	120	1	120	gene	YLL021W	1	4401	507	626
111397_120_12_1	1	120	1	120	CDS	YLL018C	-1	1674	59	178
111397_120_12_1	1	120	1	120	gene	YLL018C	-1	1674	59	178
123555_160_12_1	1	160	1	160	CDS	YLL013C	-1	2640	1000	1159
123555_160_12_1	1	160	1	160	gene	YLL013C	-1	2640	1000	1159
128574_157_12_1	1	157	1	157	CDS	YLL011W	1	1470	1053	1209
128574_157_12_1	1	157	1	157	gene	YLL011W	1	1470	1053	1209
145180_120_12_1	1	120	1	120	CDS	YLL003W	1	2841	1981	2100
145180_120_12_1	1	120	1	120	gene	YLL003W	1	2841	1981	2100
171551_102_12_1	1	102	1	102	CDS	YLR013W	1	426	214	315
171551_102_12_1	1	102	1	102	gene	YLR013W	1	426	214	315
186570_120_12_1	1	120	1	120	CDS	YLR023C	-1	1632	440	559
186570_120_12_1	1	120	1	120	gene	YLR023C	-1	1632	440	559
197590_160_12_1	1	160	1	160	CDS	YLR027C	-1	1257	338	497
197590_160_12_1	1	160	1	160	gene	YLR027C	-1	1257	338	497
198781_321_12_1	1	321	5	321	ncRNA	snR30	1	601	1	317
198781_321_12_1	1	321	5	321	snoRNA	snR30	1	601	1	317
199182_238_12_1	1	238	1	204	ncRNA	snR30	1	601	398	601
199182_238_12_1	1	238	1	204	snoRNA	snR30	1	601	398	601
202064_120_12_1	1	120	1	120	CDS	YLR029C	-1	615	409	528
202064_120_12_1	1	120	1	120	gene	YLR029C	-1	615	409	528
215081_120_12_1	1	120	1	120	repeat_region	YLRCdelta2	-1	338	219	338
215641_200_12_1	1	200	1	200	CDS	YLR035C-A	-1	3468	3069	3268
215641_200_12_1	1	200	1	200	transposable_element_gene	YLR035C-A	-1	3468	3069	3268
217146_120_12_1	1	120	1	120	CDS	YLR035C-A	-1	3468	1644	1763
217146_120_12_1	1	120	1	120	transposable_element_gene	YLR035C-A	-1	3468	1644	1763
222697_200_12_1	1	200	1	200	CDS	YLR037C	-1	375	165	364
222697_200_12_1	1	200	1	200	gene	YLR037C	-1	375	165	364
233645_120_12_1	1	120	1	120	CDS	YLR044C	-1	1692	319	438
233645_120_12_1	1	120	1	120	gene	YLR044C	-1	1692	319	438
243102_120_12_1	1	120	1	120	CDS	YLR048W	1	669	421	540
243102_120_12_1	1	120	1	120	gene	YLR048W	1	1118	870	989
248726_120_12_1	1	120	1	120	CDS	YLR054C	-1	2144	2017	2136
248726_120_12_1	1	120	1	120	gene	YLR054C	-1	2262	2135	2254
258453_120_12_1	1	120	1	120	CDS	YLR058C	-1	1410	831	950
258453_120_12_1	1	120	1	120	gene	YLR058C	-1	1410	831	950
263653_160_12_1	1	160	1	160	CDS	YLR061W	1	354	58	217
263653_160_12_1	1	160	1	160	gene	YLR061W	1	755	459	618
263653_160_12_1	1	160	1	160	CDS	YLR062C	-1	378	144	303
263653_160_12_1	1	160	1	160	gene	YLR062C	-1	378	144	303
276297_120_12_1	1	120	1	120	CDS	YLR071C	-1	3249	2212	2331
276297_120_12_1	1	120	1	120	gene	YLR071C	-1	3249	2212	2331
281219_120_12_1	1	120	1	120	CDS	YLR073C	-1	603	285	404
281219_120_12_1	1	120	1	120	gene	YLR073C	-1	603	285	404
283342_120_12_1	1	120	1	120	CDS	YLR075W	1	666	415	534
283342_120_12_1	1	120	1	120	gene	YLR075W	1	666	415	534
283342_120_12_1	1	120	1	120	CDS	YLR076C	-1	423	148	267
283342_120_12_1	1	120	1	120	gene	YLR076C	-1	423	148	267
290867_120_12_1	1	120	1	120	CDS	YLR081W	1	1725	655	774
290867_120_12_1	1	120	1	120	gene	YLR081W	1	1725	655	774
319913_120_12_1	1	120	1	104	CDS	YLR089C	-1	1779	1	104
319913_120_12_1	1	120	1	104	gene	YLR089C	-1	1779	1	104
326133_160_12_1	1	160	1	94	CDS	YLR092W	1	2682	2589	2682
326133_160_12_1	1	160	1	94	gene	YLR092W	1	2682	2589	2682
361046_120_12_1	1	120	1	120	CDS	YLR106C	-1	14733	2575	2694
361046_120_12_1	1	120	1	120	gene	YLR106C	-1	14733	2575	2694
361690_120_12_1	1	120	1	120	CDS	YLR106C	-1	14733	1931	2050
361690_120_12_1	1	120	1	120	gene	YLR106C	-1	14733	1931	2050
374351_85_12_1	1	85	6	78	ncRNA	tR(ACG)L	1	73	1	73
374351_85_12_1	1	85	6	78	tRNA	tR(ACG)L	1	73	1	73
410725_120_12_1	1	120	1	120	CDS	YLR134W	1	1692	2	121
410725_120_12_1	1	120	1	120	gene	YLR134W	1	1692	2	121
422071_129_12_1	1	129	1	129	CDS	YLR139C	-1	1932	1276	1404
422071_129_12_1	1	129	1	129	gene	YLR139C	-1	1932	1276	1404
422609_240_12_1	1	240	1	240	CDS	YLR139C	-1	1932	627	866
422609_240_12_1	1	240	1	240	gene	YLR139C	-1	1932	627	866
423858_55_12_1	1	55	1	55	CDS	YLR141W	1	1092	175	229
423858_55_12_1	1	55	1	55	gene	YLR141W	1	1092	175	229
427132_82_12_1	1	82	2	73	ncRNA	tD(GUC)L1	1	72	1	72
427132_82_12_1	1	82	2	73	tRNA	tD(GUC)L1	1	72	1	72
438999_120_12_1	1	120	1	120	CDS	YLR149C	-1	2193	707	826
438999_120_12_1	1	120	1	120	gene	YLR149C	-1	2193	707	826
441045_123_12_1	1	123	1	123	CDS	YLR150W	1	822	578	700
441045_123_12_1	1	123	1	123	gene	YLR150W	1	822	578	700
459668_183_12_1	1	183	10	130	ncRNA	RDN5-1	1	121	1	121
459668_183_12_1	1	183	10	130	rRNA	RDN5-1	1	121	1	121
464189_120_12_1	1	120	1	120	ncRNA	RDN25-2	-1	3396	12	131
464189_120_12_1	1	120	1	120	rRNA	RDN25-2	-1	3396	12	131
464189_120_12_1	1	120	1	120	ncRNA	RDN37-2	-1	3396	12	131
464189_120_12_1	1	120	1	120	rRNA	RDN37-2	-1	6858	3263	3382
472464_131_12_1	1	131	3	121	ncRNA	RDN5-3	1	119	1	119
472464_131_12_1	1	131	3	121	rRNA	RDN5-3	1	119	1	119
472464_131_12_1	1	131	17	131	CDS	YLR156C-A	-1	132	18	132
472464_131_12_1	1	131	17	131	gene	YLR156C-A	-1	132	18	132
475992_120_12_1	1	120	1	120	repeat_region	YLRCdelta7	-1	335	201	320
475992_120_12_1	1	120	1	120	transposable_element	YLRCTy1-1	-1	5922	5788	5907
476585_160_12_1	1	160	1	160	CDS	YLR157C-B	-1	3963	3553	3712
476585_160_12_1	1	160	1	160	transposable_element_gene	YLR157C-B	-1	5269	4859	5018
476585_160_12_1	1	160	1	160	transposable_element	YLRCTy1-1	-1	5922	5155	5314
478016_120_12_1	1	120	1	120	CDS	YLR157C-B	-1	3963	2162	2281
478016_120_12_1	1	120	1	120	transposable_element_gene	YLR157C-B	-1	5269	3468	3587
478016_120_12_1	1	120	1	120	transposable_element	YLRCTy1-1	-1	5922	3764	3883
481306_120_12_1	1	120	1	120	CDS	YLR157C-A	-1	1323	178	297
481306_120_12_1	1	120	1	120	transposable_element_gene	YLR157C-A	-1	1323	178	297
481306_120_12_1	1	120	1	120	CDS	YLR157C-B	-1	1305	178	297
481306_120_12_1	1	120	1	120	transposable_element_gene	YLR157C-B	-1	5269	178	297
481306_120_12_1	1	120	1	120	transposable_element	YLRCTy1-1	-1	5922	474	593
482044_131_12_1	1	131	3	121	ncRNA	RDN5-4	1	119	1	119
482044_131_12_1	1	131	3	121	rRNA	RDN5-4	1	119	1	119
482044_131_12_1	1	131	17	131	CDS	YLR157C-C	-1	132	18	132
482044_131_12_1	1	131	17	131	gene	YLR157C-C	-1	132	18	132
485696_131_12_1	1	131	3	121	ncRNA	RDN5-5	1	119	1	119
485696_131_12_1	1	131	3	121	rRNA	RDN5-5	1	119	1	119
485696_131_12_1	1	131	17	131	CDS	YLR159C-A	-1	132	18	132
485696_131_12_1	1	131	17	131	gene	YLR159C-A	-1	132	18	132
489348_132_12_1	1	132	3	123	ncRNA	RDN5-6	1	121	1	121
489348_132_12_1	1	132	3	123	rRNA	RDN5-6	1	121	1	121
506692_120_12_1	1	120	1	120	CDS	YLR175W	1	1452	557	676
506692_120_12_1	1	120	1	120	gene	YLR175W	1	1452	557	676
518165_160_12_1	1	160	1	160	CDS	YLR182W	1	2412	224	383
518165_160_12_1	1	160	1	160	gene	YLR182W	1	2412	224	383
521770_120_12_1	1	120	1	120	CDS	YLR183C	-1	1470	126	245
521770_120_12_1	1	120	1	120	gene	YLR183C	-1	1470	126	245
528524_93_12_1	1	93	1	93	CDS	YLR188W	1	2088	223	315
528524_93_12_1	1	93	1	93	gene	YLR188W	1	2088	223	315
558124_120_12_1	1	120	1	120	CDS	YLR207W	1	2502	1335	1454
558124_120_12_1	1	120	1	120	gene	YLR207W	1	2502	1335	1454
561545_120_12_1	1	120	1	120	CDS	YLR209C	-1	936	71	190
561545_120_12_1	1	120	1	120	gene	YLR209C	-1	936	71	190
593178_130_12_1	1	130	1	130	repeat_region	YLRWdelta10	1	334	32	161
593178_130_12_1	1	130	1	130	transposable_element	YLRWTy1-2	1	5918	32	161
597084_50_12_1	1	50	1	50	CDS	YLR227W-B	1	3963	2339	2388
597084_50_12_1	1	50	1	50	transposable_element_gene	YLR227W-B	1	5269	3645	3694
597084_50_12_1	1	50	1	50	transposable_element	YLRWTy1-2	1	5918	3938	3987
598940_104_12_1	1	104	1	104	repeat_region	YLRWdelta11	1	334	210	313
598940_104_12_1	1	104	1	104	transposable_element	YLRWTy1-2	1	5918	5794	5897
605285_58_12_1	1	58	18	53	ncRNA	tI(UAU)L	-1	36	1	36
605285_58_12_1	1	58	18	58	tRNA	tI(UAU)L	-1	133	93	133
605726_75_12_1	1	75	35	75	CDS	YLR231C	-1	1362	1322	1362
605726_75_12_1	1	75	35	75	gene	YLR231C	-1	1362	1322	1362
626123_120_12_1	1	120	1	120	CDS	YLR244C	-1	1164	92	211
626123_120_12_1	1	120	1	120	gene	YLR244C	-1	1164	92	211
628378_91_12_1	1	91	46	78	intron	tL(CAA)L	1	33	1	33
628378_91_12_1	1	91	8	45	ncRNA	tL(CAA)L	1	38	1	38
628378_91_12_1	1	91	79	91	ncRNA	tL(CAA)L	1	44	1	13
628378_91_12_1	1	91	8	91	tRNA	tL(CAA)L	1	115	1	84
639446_120_12_1	1	120	1	120	CDS	YLR249W	1	3135	2665	2784
639446_120_12_1	1	120	1	120	gene	YLR249W	1	3135	2665	2784
648437_160_12_1	1	160	1	160	CDS	YLR256W	1	4509	2021	2180
648437_160_12_1	1	160	1	160	gene	YLR256W	1	4509	2021	2180
654765_50_12_1	1	50	1	50	transposable_element	YLRWTy1-3	1	5920	3940	3989
656443_242_12_1	1	242	1	242	repeat_region	YLRWdelta14	1	334	32	273
656443_242_12_1	1	242	1	242	transposable_element	YLRWTy1-3	1	5920	5618	5859
657497_114_12_1	1	114	1	114	repeat_region	YLRWdelta15	1	319	47	160
669498_160_12_1	1	160	1	160	CDS	YLR262C-A	-1	195	8	167
669498_160_12_1	1	160	1	160	gene	YLR262C-A	-1	195	8	167
674423_117_12_1	1	117	7	117	CDS	YLR265C	-1	1029	919	1029
674423_117_12_1	1	117	7	117	gene	YLR265C	-1	1029	919	1029
689080_120_12_1	1	120	6	120	CDS	YLR273C	-1	1947	1833	1947
689080_120_12_1	1	120	6	120	gene	YLR273C	-1	1947	1833	1947
703916_120_12_1	1	120	1	111	CDS	YLR278C	-1	4026	1	111
703916_120_12_1	1	120	1	111	gene	YLR278C	-1	4026	1	111
704827_160_12_1	1	160	1	136	CDS	YLR281C	-1	468	1	136
704827_160_12_1	1	160	1	136	gene	YLR281C	-1	468	1	136
731330_120_12_1	1	120	1	120	CDS	YLR301W	1	735	504	623
731330_120_12_1	1	120	1	120	gene	YLR301W	1	735	504	623
732092_120_12_1	1	120	39	57	intron	tL(UAG)L2	1	19	1	19
732092_120_12_1	1	120	1	38	ncRNA	tL(UAG)L2	1	38	1	38
732092_120_12_1	1	120	58	101	ncRNA	tL(UAG)L2	1	44	1	44
732092_120_12_1	1	120	1	101	tRNA	tL(UAG)L2	1	101	1	101
734804_113_12_1	1	113	1	74	ncRNA	tI(AAU)L1	1	74	1	74
734804_113_12_1	1	113	1	74	tRNA	tI(AAU)L1	1	74	1	74
742641_120_12_1	1	120	1	120	CDS	YLR305C	-1	5703	1106	1225
742641_120_12_1	1	120	1	120	gene	YLR305C	-1	5703	1106	1225
746089_120_12_1	1	120	1	120	CDS	YLR307W	1	906	468	587
746089_120_12_1	1	120	1	120	gene	YLR307W	1	906	468	587
748454_160_12_1	1	160	1	160	CDS	YLR308W	1	939	516	675
748454_160_12_1	1	160	1	160	gene	YLR308W	1	939	516	675
754713_120_12_1	1	120	1	120	region	CDC25	-1	4770	2164	2283
754713_120_12_1	1	120	1	120	CDS	YLR310C	-1	4770	2164	2283
754713_120_12_1	1	120	1	120	gene	YLR310C	-1	4770	2164	2283
793918_93_12_1	1	93	1	72	ncRNA	tD(GUC)L2	1	72	1	72
793918_93_12_1	1	93	1	72	tRNA	tD(GUC)L2	1	72	1	72
796808_115_12_1	1	115	1	115	CDS	YLR334C	-1	381	157	271
796808_115_12_1	1	115	1	115	gene	YLR334C	-1	381	157	271
801790_120_12_1	1	120	1	120	CDS	YLR336C	-1	2700	488	607
801790_120_12_1	1	120	1	120	gene	YLR336C	-1	2700	488	607
806106_120_12_1	1	120	1	120	CDS	YLR339C	-1	552	111	230
806106_120_12_1	1	120	1	120	gene	YLR339C	-1	552	111	230
806106_120_12_1	1	120	1	120	CDS	YLR340W	1	939	220	339
806106_120_12_1	1	120	1	120	gene	YLR340W	1	939	220	339
809979_42_12_1	1	42	19	42	CDS	YLR342W	1	5631	1	24
809979_42_12_1	1	42	19	42	gene	YLR342W	1	5631	1	24
818608_83_12_1	1	83	2	73	ncRNA	tR(CCG)L	1	72	1	72
818608_83_12_1	1	83	2	73	tRNA	tR(CCG)L	1	72	1	72
834844_120_12_1	1	120	1	120	CDS	YLR353W	1	1812	494	613
834844_120_12_1	1	120	1	120	gene	YLR353W	1	1812	494	613
858431_120_12_1	1	120	1	120	CDS	YLR368W	1	1797	893	1012
858431_120_12_1	1	120	1	120	gene	YLR368W	1	1797	893	1012
860755_120_12_1	1	120	1	120	CDS	YLR369W	1	1974	1205	1324
860755_120_12_1	1	120	1	120	gene	YLR369W	1	1974	1205	1324
872379_120_12_1	1	120	1	120	CDS	YLR375W	1	1032	684	803
872379_120_12_1	1	120	1	120	gene	YLR375W	1	1032	684	803
875362_122_12_1	1	122	51	73	intron	tK(UUU)L	1	23	1	23
875362_122_12_1	1	122	14	50	ncRNA	tK(UUU)L	1	37	1	37
875362_122_12_1	1	122	74	109	ncRNA	tK(UUU)L	1	36	1	36
875362_122_12_1	1	122	14	109	tRNA	tK(UUU)L	1	96	1	96
899156_273_12_1	1	273	1	273	ncRNA	snR34	1	550	170	442
899156_273_12_1	1	273	1	273	snoRNA	snR34	1	550	170	442
925857_120_12_1	1	120	1	120	CDS	YLR403W	1	2052	292	411
925857_120_12_1	1	120	1	120	gene	YLR403W	1	2052	292	411
940192_120_12_1	1	120	1	120	CDS	YLR410W	1	3441	2655	2774
940192_120_12_1	1	120	1	120	gene	YLR410W	1	3441	2655	2774
947247_45_12_1	1	45	4	45	CDS	YLR411W	1	726	1	42
947247_45_12_1	1	45	4	45	gene	YLR411W	1	726	1	42
950303_127_12_1	1	127	1	127	CDS	YLR412C-A	-1	207	41	167
950303_127_12_1	1	127	1	127	gene	YLR412C-A	-1	207	41	167
956321_120_12_1	1	120	1	120	CDS	YLR417W	1	1701	1316	1435
956321_120_12_1	1	120	1	120	gene	YLR417W	1	1701	1316	1435
974534_120_12_1	1	120	1	120	CDS	YLR424W	1	2127	1144	1263
974534_120_12_1	1	120	1	120	gene	YLR424W	1	2127	1144	1263
981089_160_12_1	1	160	1	160	transposable_element	YLRCTy2-2	-1	5443	449	608
998197_120_12_1	1	120	1	120	CDS	YLR430W	1	6696	4768	4887
998197_120_12_1	1	120	1	120	gene	YLR430W	1	6696	4768	4887
1002615_120_12_1	1	120	1	120	CDS	YLR432W	1	1572	63	182
1002615_120_12_1	1	120	1	120	gene	YLR432W	1	1572	63	182
1003255_120_12_1	1	120	1	120	CDS	YLR432W	1	1572	703	822
1003255_120_12_1	1	120	1	120	gene	YLR432W	1	1572	703	822
1012871_120_12_1	1	120	1	120	CDS	YLR438W	1	1275	375	494
1012871_120_12_1	1	120	1	120	gene	YLR438W	1	1275	375	494
1013417_120_12_1	1	120	1	120	CDS	YLR438W	1	1275	921	1040
1013417_120_12_1	1	120	1	120	gene	YLR438W	1	1275	921	1040
1018318_200_12_1	1	200	1	200	CDS	YLR441C	-1	768	388	587
1018318_200_12_1	1	200	1	200	gene	YLR441C	-1	768	388	587
1031226_150_12_1	1	150	1	150	CDS	YLR449W	1	1179	398	547
1031226_150_12_1	1	150	1	150	gene	YLR449W	1	1179	398	547
1040876_120_12_1	1	120	1	120	CDS	YLR452C	-1	2097	369	488
1040876_120_12_1	1	120	1	120	gene	YLR452C	-1	2097	369	488
1065199_180_12_1	1	180	1	180	telomere	TEL12R	1	13897	922	1101
1065199_180_12_1	1	180	1	180	repeat_family	TEL12R-YP2	1	6490	47	226
1067723_200_12_1	1	200	1	200	telomere	TEL12R	1	13897	3446	3645
1067723_200_12_1	1	200	1	200	repeat_family	TEL12R-YP2	1	6490	2571	2770
1067723_200_12_1	1	200	1	200	CDS	YLR466W	1	4149	640	839
1067723_200_12_1	1	200	1	200	gene	YLR466W	1	4149	640	839
1068799_240_12_1	1	240	1	240	telomere	TEL12R	1	13897	4522	4761
1068799_240_12_1	1	240	1	240	repeat_family	TEL12R-YP2	1	6490	3647	3886
1068799_240_12_1	1	240	1	240	CDS	YLR466W	1	4149	1716	1955
1068799_240_12_1	1	240	1	240	gene	YLR466W	1	4149	1716	1955
1070627_200_12_1	1	200	1	200	telomere	TEL12R	1	13897	6350	6549
1070627_200_12_1	1	200	1	200	repeat_family	TEL12R-YP2	1	6490	5475	5674
1070627_200_12_1	1	200	1	200	CDS	YLR466C-A	-1	483	41	240
1070627_200_12_1	1	200	1	200	gene	YLR466C-A	-1	483	41	240
1070627_200_12_1	1	200	1	200	CDS	YLR466W	1	4149	3544	3743
1070627_200_12_1	1	200	1	200	gene	YLR466W	1	4149	3544	3743
1070947_120_12_1	1	120	1	120	telomere	TEL12R	1	13897	6670	6789
1070947_120_12_1	1	120	1	120	repeat_family	TEL12R-YP2	1	6490	5795	5914
1070947_120_12_1	1	120	1	120	CDS	YLR466W	1	4149	3864	3983
1070947_120_12_1	1	120	1	120	gene	YLR466W	1	4149	3864	3983
1071810_137_12_1	1	137	1	137	telomere	TEL12R	1	13897	7533	7669
1071810_137_12_1	1	137	1	137	repeat_family	TEL12R-YP1	1	6524	160	296
1072876_120_12_1	1	120	1	120	telomere	TEL12R	1	13897	8599	8718
1072876_120_12_1	1	120	1	120	repeat_family	TEL12R-YP1	1	6524	1226	1345
1072876_120_12_1	1	120	1	120	CDS	YLR467W	1	5391	372	491
1072876_120_12_1	1	120	1	120	gene	YLR467W	1	5391	372	491
1074396_120_12_1	1	120	1	120	telomere	TEL12R	1	13897	10119	10238
1074396_120_12_1	1	120	1	120	repeat_family	TEL12R-YP1	1	6524	2746	2865
1074396_120_12_1	1	120	1	120	CDS	YLR467W	1	5391	1892	2011
1074396_120_12_1	1	120	1	120	gene	YLR467W	1	5391	1892	2011
1074596_120_12_1	1	120	1	120	telomere	TEL12R	1	13897	10319	10438
1074596_120_12_1	1	120	1	120	repeat_family	TEL12R-YP1	1	6524	2946	3065
1074596_120_12_1	1	120	1	120	CDS	YLR467W	1	5391	2092	2211
1074596_120_12_1	1	120	1	120	gene	YLR467W	1	5391	2092	2211
1074918_120_12_1	1	120	1	120	telomere	TEL12R	1	13897	10641	10760
1074918_120_12_1	1	120	1	120	repeat_family	TEL12R-YP1	1	6524	3268	3387
1074918_120_12_1	1	120	1	120	CDS	YLR467W	1	5391	2414	2533
1074918_120_12_1	1	120	1	120	gene	YLR467W	1	5391	2414	2533
1075462_240_12_1	1	240	1	240	telomere	TEL12R	1	13897	11185	11424
1075462_240_12_1	1	240	1	240	repeat_family	TEL12R-YP1	1	6524	3812	4051
1075462_240_12_1	1	240	1	240	CDS	YLR467W	1	5391	2958	3197
1075462_240_12_1	1	240	1	240	gene	YLR467W	1	5391	2958	3197
1077290_200_12_1	1	200	1	200	telomere	TEL12R	1	13897	13013	13212
1077290_200_12_1	1	200	1	200	repeat_family	TEL12R-YP1	1	6524	5640	5839
1077290_200_12_1	1	200	1	200	CDS	YLR467C-A	-1	483	41	240
1077290_200_12_1	1	200	1	200	gene	YLR467C-A	-1	483	41	240
1077290_200_12_1	1	200	1	200	CDS	YLR467W	1	5391	4786	4985
1077290_200_12_1	1	200	1	200	gene	YLR467W	1	5391	4786	4985
1638_155_13_1	1	155	1	155	telomere	TEL13L	-1	6344	4553	4707
1638_155_13_1	1	155	1	155	repeat_family	TEL13L-YP	-1	5486	3746	3900
1638_155_13_1	1	155	28	155	repeat_region	TEL13L-YP	-1	427	300	427
1638_155_13_1	1	155	1	155	CDS	YML133C	-1	3331	2000	2154
1638_155_13_1	1	155	1	155	gene	YML133C	-1	4224	2893	3047
1638_155_13_1	1	155	1	155	CDS	YML133W-A	1	576	29	183
1638_155_13_1	1	155	1	155	gene	YML133W-A	1	576	29	183
1890_100_13_1	1	100	1	100	telomere	TEL13L	-1	6344	4356	4455
1890_100_13_1	1	100	1	100	repeat_family	TEL13L-YP	-1	5486	3549	3648
1890_100_13_1	1	100	1	100	repeat_region	TEL13L-YP	-1	427	103	202
1890_100_13_1	1	100	1	100	CDS	YML133C	-1	3331	1803	1902
1890_100_13_1	1	100	1	100	gene	YML133C	-1	4224	2696	2795
1890_100_13_1	1	100	1	100	CDS	YML133W-A	1	576	281	380
1890_100_13_1	1	100	1	100	gene	YML133W-A	1	576	281	380
7388_123_13_1	1	123	1	123	CDS	YML132W	1	1140	145	267
7388_123_13_1	1	123	1	123	gene	YML132W	1	1140	145	267
7631_120_13_1	1	120	1	120	CDS	YML132W	1	1140	388	507
7631_120_13_1	1	120	1	120	gene	YML132W	1	1140	388	507
20181_120_13_1	1	120	1	120	CDS	YML126C	-1	1476	237	356
20181_120_13_1	1	120	1	120	gene	YML126C	-1	1476	237	356
28558_120_13_1	1	120	1	120	CDS	YML120C	-1	1542	1131	1250
28558_120_13_1	1	120	1	120	gene	YML120C	-1	1542	1131	1250
40360_120_13_1	1	120	1	120	CDS	YML115C	-1	1608	1316	1435
40360_120_13_1	1	120	1	120	gene	YML115C	-1	1608	1316	1435
146677_120_13_1	1	120	1	120	CDS	YML063W	1	768	196	315
146677_120_13_1	1	120	1	120	gene	YML063W	1	768	196	315
163512_123_13_1	1	123	24	109	ncRNA	snR54	-1	86	1	86
163512_123_13_1	1	123	24	109	snoRNA	snR54	-1	86	1	86
163512_123_13_1	1	123	1	123	gene	YML056C	-1	1983	543	665
163512_123_13_1	1	123	1	123	intron	YML056C	-1	408	83	205
163953_120_13_1	1	120	1	120	CDS	YML056C	-1	460	105	224
163953_120_13_1	1	120	1	120	gene	YML056C	-1	1983	105	224
168346_119_13_1	1	119	4	119	repeat_region	YMLCdelta2	-1	333	218	333
168793_100_13_1	1	100	42	55	intron	tY(GUA)M1	1	14	1	14
168793_100_13_1	1	100	3	41	ncRNA	tY(GUA)M1	1	39	1	39
168793_100_13_1	1	100	56	91	ncRNA	tY(GUA)M1	1	36	1	36
168793_100_13_1	1	100	3	91	tRNA	tY(GUA)M1	1	89	1	89
188105_50_13_1	1	50	1	50	CDS	YML045W	1	3963	2339	2388
188105_50_13_1	1	50	1	50	transposable_element_gene	YML045W	1	5269	3645	3694
188105_50_13_1	1	50	1	50	transposable_element	YMLWTy1-1	1	5914	3936	3985
196369_121_13_1	1	121	1	121	repeat_region	YMLWdelta5	1	337	38	158
196369_121_13_1	1	121	1	121	transposable_element	YMLWTy1-2	1	5903	38	158
200272_50_13_1	1	50	1	50	CDS	YML039W	1	3963	2339	2388
200272_50_13_1	1	50	1	50	transposable_element_gene	YML039W	1	5269	3645	3694
200272_50_13_1	1	50	1	50	transposable_element	YMLWTy1-2	1	5903	3941	3990
208570_120_13_1	1	120	1	120	CDS	YML035C	-1	2433	172	291
208570_120_13_1	1	120	1	120	gene	YML035C	-1	2433	172	291
211692_120_13_1	1	120	1	120	CDS	YML034W	1	585	122	241
211692_120_13_1	1	120	1	120	gene	YML034W	1	2631	2168	2287
218563_117_13_1	1	117	1	117	CDS	YML029W	1	2517	1202	1318
218563_117_13_1	1	117	1	117	gene	YML029W	1	2517	1202	1318
236804_122_13_1	1	122	1	122	gene	YML017W	1	2144	217	338
236804_122_13_1	1	122	1	122	intron	YML017W	1	362	213	334
250512_120_13_1	1	120	1	120	CDS	YML009W-B	1	477	78	197
250512_120_13_1	1	120	1	120	gene	YML009W-B	1	477	78	197
250512_120_13_1	1	120	1	120	CDS	YML010W	1	3192	2836	2955
250512_120_13_1	1	120	1	120	gene	YML010W	1	3192	2836	2955
272376_120_13_1	1	120	1	120	CDS	YMR002W	1	471	184	303
272376_120_13_1	1	120	1	120	gene	YMR002W	1	471	184	303
297410_200_13_1	1	200	96	183	ncRNA	snR77	1	88	1	88
297410_200_13_1	1	200	96	183	snoRNA	snR77	1	88	1	88
298100_120_13_1	1	120	38	120	ncRNA	snR74	1	88	1	83
298100_120_13_1	1	120	38	120	snoRNA	snR74	1	88	1	83
304554_120_13_1	1	120	1	120	CDS	YMR016C	-1	2358	920	1039
304554_120_13_1	1	120	1	120	gene	YMR016C	-1	2358	920	1039
305080_163_13_1	1	163	1	163	CDS	YMR016C	-1	2358	351	513
305080_163_13_1	1	163	1	163	gene	YMR016C	-1	2358	351	513
346152_164_13_1	1	164	1	164	CDS	YMR037C	-1	2115	202	365
346152_164_13_1	1	164	1	164	gene	YMR037C	-1	2115	202	365
346396_120_13_1	1	120	1	120	CDS	YMR037C	-1	2115	2	121
346396_120_13_1	1	120	1	120	gene	YMR037C	-1	2115	2	121
352279_103_13_1	1	103	38	55	intron	tF(GAA)M	1	18	1	18
352279_103_13_1	1	103	1	37	ncRNA	tF(GAA)M	1	37	1	37
352279_103_13_1	1	103	56	91	ncRNA	tF(GAA)M	1	36	1	36
352279_103_13_1	1	103	1	91	tRNA	tF(GAA)M	1	91	1	91
357609_160_13_1	1	160	1	160	CDS	YMR045C	-1	3963	3553	3712
357609_160_13_1	1	160	1	160	transposable_element_gene	YMR045C	-1	5269	4859	5018
357609_160_13_1	1	160	1	160	transposable_element	YMRCTy1-3	-1	5914	5150	5309
359063_120_13_1	1	120	1	120	CDS	YMR045C	-1	3963	2139	2258
359063_120_13_1	1	120	1	120	transposable_element_gene	YMR045C	-1	5269	3445	3564
359063_120_13_1	1	120	1	120	transposable_element	YMRCTy1-3	-1	5914	3736	3855
362337_120_13_1	1	120	1	120	CDS	YMR045C	-1	1305	171	290
362337_120_13_1	1	120	1	120	transposable_element_gene	YMR045C	-1	5269	171	290
362337_120_13_1	1	120	1	120	CDS	YMR046C	-1	1323	171	290
362337_120_13_1	1	120	1	120	transposable_element_gene	YMR046C	-1	1323	171	290
362337_120_13_1	1	120	1	120	transposable_element	YMRCTy1-3	-1	5914	462	581
363062_84_13_1	1	84	2	73	ncRNA	tH(GUG)M	1	72	1	72
363062_84_13_1	1	84	2	73	tRNA	tH(GUG)M	1	72	1	72
365100_125_13_1	1	125	1	125	CDS	YMR047C	-1	3342	1481	1605
365100_125_13_1	1	125	1	125	gene	YMR047C	-1	3342	1481	1605
372717_116_13_1	1	116	1	116	repeat_region	YMRCdelta9	-1	338	202	317
372717_116_13_1	1	116	1	116	transposable_element	YMRCTy1-4	-1	5926	5790	5905
373227_240_13_1	1	240	1	240	CDS	YMR050C	-1	3963	3553	3792
373227_240_13_1	1	240	1	240	transposable_element_gene	YMR050C	-1	5269	4859	5098
373227_240_13_1	1	240	1	240	transposable_element	YMRCTy1-4	-1	5926	5156	5395
374761_120_13_1	1	120	1	120	CDS	YMR050C	-1	3963	2139	2258
374761_120_13_1	1	120	1	120	transposable_element_gene	YMR050C	-1	5269	3445	3564
374761_120_13_1	1	120	1	120	transposable_element	YMRCTy1-4	-1	5926	3742	3861
378028_120_13_1	1	120	1	120	CDS	YMR050C	-1	1305	178	297
378028_120_13_1	1	120	1	120	transposable_element_gene	YMR050C	-1	5269	178	297
378028_120_13_1	1	120	1	120	CDS	YMR051C	-1	1323	178	297
378028_120_13_1	1	120	1	120	transposable_element_gene	YMR051C	-1	1323	178	297
378028_120_13_1	1	120	1	120	transposable_element	YMRCTy1-4	-1	5926	475	594
379331_121_13_1	1	121	8	41	intron	tW(CCA)M	-1	34	1	34
379331_121_13_1	1	121	42	77	ncRNA	tW(CCA)M	-1	36	1	36
379331_121_13_1	1	121	1	77	tRNA	tW(CCA)M	-1	106	1	77
388671_59_13_1	1	59	1	59	CDS	YMR057C	-1	372	1	59
388671_59_13_1	1	59	1	59	gene	YMR057C	-1	372	1	59
397493_120_13_1	1	120	1	120	CDS	YMR063W	1	720	418	537
397493_120_13_1	1	120	1	120	gene	YMR063W	1	720	418	537
424288_120_13_1	1	120	1	120	CDS	YMR078C	-1	2226	321	440
424288_120_13_1	1	120	1	120	gene	YMR078C	-1	2226	321	440
425860_120_13_1	1	120	1	120	CDS	YMR079W	1	906	708	827
425860_120_13_1	1	120	1	120	gene	YMR079W	1	1071	873	992
430379_160_13_1	1	160	1	160	CDS	YMR081C	-1	1017	557	716
430379_160_13_1	1	160	1	160	gene	YMR081C	-1	1017	557	716
442031_262_13_1	1	262	1	262	CDS	YMR086C-A	-1	339	72	333
442031_262_13_1	1	262	1	262	gene	YMR086C-A	-1	339	72	333
456134_120_13_1	1	120	1	120	CDS	YMR094W	1	1437	311	430
456134_120_13_1	1	120	1	120	gene	YMR094W	1	1437	311	430
463553_80_13_1	1	80	1	72	ncRNA	tD(GUC)M	1	72	1	72
463553_80_13_1	1	80	1	72	tRNA	tD(GUC)M	1	72	1	72
464447_66_13_1	1	66	1	66	CDS	YMR099C	-1	894	315	380
464447_66_13_1	1	66	1	66	gene	YMR099C	-1	894	315	380
500135_115_13_1	1	115	17	115	CDS	YMR116C	-1	537	439	537
500135_115_13_1	1	115	1	115	gene	YMR116C	-1	1233	439	553
504385_116_13_1	1	116	1	116	repeat_region	YMRWdelta17	1	332	41	156
509871_120_13_1	1	120	1	120	CDS	YMR121C	-1	615	358	477
509871_120_13_1	1	120	1	120	gene	YMR121C	-1	615	358	477
523732_120_13_1	1	120	1	120	CDS	YMR128W	1	3804	38	157
523732_120_13_1	1	120	1	120	gene	YMR128W	1	3804	38	157
552528_120_13_1	1	120	1	120	CDS	YMR143W	1	408	34	153
552528_120_13_1	1	120	1	120	gene	YMR143W	1	976	602	721
556345_120_13_1	1	120	1	120	CDS	YMR145C	-1	1683	11	130
556345_120_13_1	1	120	1	120	gene	YMR145C	-1	1683	11	130
600724_120_13_1	1	120	1	120	CDS	YMR169C	-1	1521	29	148
600724_120_13_1	1	120	1	120	gene	YMR169C	-1	1521	29	148
632385_120_13_1	1	120	1	120	CDS	YMR186W	1	2118	32	151
632385_120_13_1	1	120	1	120	gene	YMR186W	1	2118	32	151
639916_120_13_1	1	120	1	120	CDS	YMR189W	1	3105	2418	2537
639916_120_13_1	1	120	1	120	gene	YMR189W	1	3105	2418	2537
653011_126_13_1	1	126	1	125	CDS	YMR194C-A	-1	225	1	125
653011_126_13_1	1	126	1	125	gene	YMR194C-A	-1	225	1	125
674305_120_13_1	1	120	1	120	region	PFK2	-1	2880	342	461
674305_120_13_1	1	120	1	120	CDS	YMR205C	-1	2880	342	461
674305_120_13_1	1	120	1	120	gene	YMR205C	-1	2880	342	461
675962_123_13_1	1	123	1	123	CDS	YMR206W	1	942	68	190
675962_123_13_1	1	123	1	123	gene	YMR206W	1	942	68	190
768594_121_13_1	1	121	1	121	repeat_region	YMRWdelta19	1	332	48	168
802110_120_13_1	1	120	1	120	CDS	YMR267W	1	933	340	459
802110_120_13_1	1	120	1	120	gene	YMR267W	1	933	340	459
808224_98_13_1	1	98	22	93	ncRNA	tQ(CUG)M	-1	72	1	72
808224_98_13_1	1	98	22	93	tRNA	tQ(CUG)M	-1	72	1	72
831212_163_13_1	1	163	1	117	CDS	YMR280C	-1	4302	1	117
831212_163_13_1	1	163	1	117	gene	YMR280C	-1	4302	1	117
875265_120_13_1	1	120	1	120	CDS	YMR304W	1	3693	280	399
875265_120_13_1	1	120	1	120	gene	YMR304W	1	3693	280	399
895230_160_13_1	1	160	1	160	CDS	YMR309C	-1	2439	37	196
895230_160_13_1	1	160	1	160	gene	YMR309C	-1	2439	37	196
1545_155_14_1	1	155	1	155	telomere	TEL14L	-1	7428	5730	5884
1545_155_14_1	1	155	1	155	repeat_family	TEL14L-YP	-1	6617	4919	5073
1545_155_14_1	1	155	28	155	repeat_region	TEL14L-YP	-1	427	300	427
1545_155_14_1	1	155	1	155	CDS	YNL339C	-1	5561	4233	4387
1545_155_14_1	1	155	1	155	gene	YNL339C	-1	5728	4400	4554
1545_155_14_1	1	155	1	155	CDS	YNL339W-A	1	576	29	183
1545_155_14_1	1	155	1	155	gene	YNL339W-A	1	576	29	183
1797_100_14_1	1	100	1	100	telomere	TEL14L	-1	7428	5533	5632
1797_100_14_1	1	100	1	100	repeat_family	TEL14L-YP	-1	6617	4722	4821
1797_100_14_1	1	100	1	100	repeat_region	TEL14L-YP	-1	427	103	202
1797_100_14_1	1	100	1	100	CDS	YNL339C	-1	5561	4036	4135
1797_100_14_1	1	100	1	100	gene	YNL339C	-1	5728	4203	4302
1797_100_14_1	1	100	1	100	CDS	YNL339W-A	1	576	281	380
1797_100_14_1	1	100	1	100	gene	YNL339W-A	1	576	281	380
8474_123_14_1	1	123	1	123	CDS	YNL336W	1	1146	145	267
8474_123_14_1	1	123	1	123	gene	YNL336W	1	1146	145	267
8717_120_14_1	1	120	1	120	CDS	YNL336W	1	1146	388	507
8717_120_14_1	1	120	1	120	gene	YNL336W	1	1146	388	507
90309_120_14_1	1	120	1	120	CDS	YNL288W	1	1122	9	128
90309_120_14_1	1	120	1	120	gene	YNL288W	1	1122	9	128
93523_120_14_1	1	120	1	120	CDS	YNL287W	1	2808	1532	1651
93523_120_14_1	1	120	1	120	gene	YNL287W	1	2808	1532	1651
96622_120_14_1	1	120	1	120	repeat_region	YNLCdelta1	-1	332	199	318
96622_120_14_1	1	120	1	120	transposable_element	YNLCTy1-1	-1	5914	5781	5900
97213_160_14_1	1	160	1	160	CDS	YNL284C-B	-1	3963	3553	3712
97213_160_14_1	1	160	1	160	transposable_element_gene	YNL284C-B	-1	5269	4859	5018
97213_160_14_1	1	160	1	160	transposable_element	YNLCTy1-1	-1	5914	5150	5309
98667_120_14_1	1	120	1	120	CDS	YNL284C-B	-1	3963	2139	2258
98667_120_14_1	1	120	1	120	transposable_element_gene	YNL284C-B	-1	5269	3445	3564
98667_120_14_1	1	120	1	120	transposable_element	YNLCTy1-1	-1	5914	3736	3855
101621_120_14_1	1	120	1	120	CDS	YNL284C-A	-1	1323	491	610
101621_120_14_1	1	120	1	120	transposable_element_gene	YNL284C-A	-1	1323	491	610
101621_120_14_1	1	120	1	120	CDS	YNL284C-B	-1	1305	491	610
101621_120_14_1	1	120	1	120	transposable_element_gene	YNL284C-B	-1	5269	491	610
101621_120_14_1	1	120	1	120	transposable_element	YNLCTy1-1	-1	5914	782	901
101941_120_14_1	1	120	1	120	CDS	YNL284C-A	-1	1323	171	290
101941_120_14_1	1	120	1	120	transposable_element_gene	YNL284C-A	-1	1323	171	290
101941_120_14_1	1	120	1	120	CDS	YNL284C-B	-1	1305	171	290
101941_120_14_1	1	120	1	120	transposable_element_gene	YNL284C-B	-1	5269	171	290
101941_120_14_1	1	120	1	120	transposable_element	YNLCTy1-1	-1	5914	462	581
102695_101_14_1	1	101	20	93	ncRNA	tN(GUU)N1	1	74	1	74
102695_101_14_1	1	101	20	93	tRNA	tN(GUU)N1	1	74	1	74
118682_162_14_1	1	162	1	143	CDS	YNL276C	-1	396	1	143
118682_162_14_1	1	162	1	143	gene	YNL276C	-1	396	1	143
118682_162_14_1	1	162	1	126	CDS	YNL277W	1	1461	1336	1461
118682_162_14_1	1	162	1	126	gene	YNL277W	1	1461	1336	1461
139348_120_14_1	1	120	1	120	CDS	YNL268W	1	1836	800	919
139348_120_14_1	1	120	1	120	gene	YNL268W	1	1836	800	919
167323_160_14_1	1	160	6	160	CDS	YNL255C	-1	462	308	462
167323_160_14_1	1	160	6	160	gene	YNL255C	-1	462	308	462
183854_120_14_1	1	120	1	120	CDS	YNL247W	1	2304	981	1100
183854_120_14_1	1	120	1	120	gene	YNL247W	1	2304	981	1100
195776_120_14_1	1	120	1	120	CDS	YNL242W	1	4779	4454	4573
195776_120_14_1	1	120	1	120	gene	YNL242W	1	4779	4454	4573
204470_34_14_1	1	34	1	34	region	KEX2	1	2445	2044	2077
204470_34_14_1	1	34	1	34	CDS	YNL238W	1	2445	2044	2077
204470_34_14_1	1	34	1	34	gene	YNL238W	1	2445	2044	2077
252737_120_14_1	1	120	1	120	CDS	YNL209W	1	1842	680	799
252737_120_14_1	1	120	1	120	gene	YNL209W	1	1842	680	799
252925_107_14_1	1	107	1	107	CDS	YNL209W	1	1842	868	974
252925_107_14_1	1	107	1	107	gene	YNL209W	1	1842	868	974
258356_123_14_1	1	123	19	123	CDS	YNL204C	-1	903	799	903
258356_123_14_1	1	123	19	123	gene	YNL204C	-1	903	799	903
258356_123_14_1	1	123	1	123	CDS	YNL205C	-1	423	99	221
258356_123_14_1	1	123	1	123	gene	YNL205C	-1	423	99	221
261147_120_14_1	1	120	1	120	CDS	YNL201C	-1	2577	1937	2056
261147_120_14_1	1	120	1	120	gene	YNL201C	-1	2577	1937	2056
271851_120_14_1	1	120	1	120	CDS	YNL195C	-1	786	338	457
271851_120_14_1	1	120	1	120	gene	YNL195C	-1	786	338	457
298345_120_14_1	1	120	1	120	CDS	YNL181W	1	1224	11	130
298345_120_14_1	1	120	1	120	gene	YNL181W	1	1224	11	130
302714_120_14_1	1	120	1	120	CDS	YNL178W	1	723	35	154
302714_120_14_1	1	120	1	120	gene	YNL178W	1	723	35	154
332017_120_14_1	1	120	1	120	CDS	YNL162W	1	317	180	299
332017_120_14_1	1	120	1	120	gene	YNL162W	1	833	696	815
366765_120_14_1	1	120	1	120	CDS	YNL138W	1	1581	25	144
366765_120_14_1	1	120	1	120	gene	YNL138W	1	1581	25	144
371897_122_14_1	1	122	1	122	CDS	YNL135C	-1	345	209	330
371897_122_14_1	1	122	1	122	gene	YNL135C	-1	345	209	330
374869_95_14_1	1	95	38	55	intron	tF(GAA)N	1	18	1	18
374869_95_14_1	1	95	1	37	ncRNA	tF(GAA)N	1	37	1	37
374869_95_14_1	1	95	56	91	ncRNA	tF(GAA)N	1	36	1	36
374869_95_14_1	1	95	1	91	tRNA	tF(GAA)N	1	91	1	91
388944_120_14_1	1	120	1	120	CDS	YNL126W	1	2541	1718	1837
388944_120_14_1	1	120	1	120	gene	YNL126W	1	2541	1718	1837
414782_161_14_1	1	161	1	130	CDS	YNL112W	1	1273	1144	1273
414782_161_14_1	1	161	1	161	gene	YNL112W	1	2643	1144	1304
416137_120_14_1	1	120	1	120	CDS	YNL112W	1	368	224	343
416137_120_14_1	1	120	1	120	gene	YNL112W	1	2643	2499	2618
442977_160_14_1	1	160	68	99	intron	tL(CAA)N	1	32	1	32
442977_160_14_1	1	160	30	67	ncRNA	tL(CAA)N	1	38	1	38
442977_160_14_1	1	160	100	143	ncRNA	tL(CAA)N	1	44	1	44
442977_160_14_1	1	160	30	143	tRNA	tL(CAA)N	1	114	1	114
447748_120_14_1	1	120	1	120	CDS	YNL094W	1	1764	138	257
447748_120_14_1	1	120	1	120	gene	YNL094W	1	1764	138	257
461885_73_14_1	1	73	1	73	region	TOP2	1	4287	4182	4254
461885_73_14_1	1	73	1	73	CDS	YNL088W	1	4287	4182	4254
461885_73_14_1	1	73	1	73	gene	YNL088W	1	4287	4182	4254
478757_120_14_1	1	120	1	120	CDS	YNL079C	-1	600	289	408
478757_120_14_1	1	120	1	120	gene	YNL079C	-1	600	289	408
515871_120_14_1	1	120	1	120	CDS	YNL058C	-1	951	723	842
515871_120_14_1	1	120	1	120	gene	YNL058C	-1	951	723	842
523081_50_14_1	1	50	1	50	CDS	YNL054W-B	1	3945	2321	2370
523081_50_14_1	1	50	1	50	pseudogene	YNL054W-B	1	5251	3627	3676
523081_50_14_1	1	50	1	50	transposable_element	YNLWTy1-2	1	5900	3920	3969
557017_120_14_1	1	120	3	120	CDS	YNL038W	1	591	1	118
557017_120_14_1	1	120	3	120	gene	YNL038W	1	764	1	118
562055_120_14_1	1	120	1	120	repeat_region	YNLCdelta5	-1	332	190	309
562637_160_14_1	1	160	1	160	transposable_element	YNLCTy2-1	-1	5297	4864	5023
567382_160_14_1	1	160	1	160	transposable_element	YNLCTy2-1	-1	5297	119	278
585677_487_14_1	1	487	1	249	ncRNA	NME1	1	340	92	340
585677_487_14_1	1	487	1	249	ncRNA	NME1	1	340	92	340
585677_487_14_1	1	487	413	487	ncRNA	snR66	1	86	1	75
585677_487_14_1	1	487	413	487	snoRNA	snR66	1	86	1	75
600417_120_14_1	1	120	1	120	CDS	YNL018C	-1	1839	1238	1357
600417_120_14_1	1	120	1	120	gene	YNL018C	-1	1839	1238	1357
602296_125_14_1	1	125	16	89	ncRNA	tI(AAU)N2	1	74	1	74
602296_125_14_1	1	125	16	89	tRNA	tI(AAU)N2	1	74	1	74
602296_125_14_1	1	125	1	125	CDS	YNL017C	-1	339	56	180
602296_125_14_1	1	125	1	125	gene	YNL017C	-1	339	56	180
603109_120_14_1	1	120	1	120	CDS	YNL016W	1	1362	204	323
603109_120_14_1	1	120	1	120	gene	YNL016W	1	1362	204	323
609054_120_14_1	1	120	1	120	CDS	YNL014W	1	3135	2737	2856
609054_120_14_1	1	120	1	120	gene	YNL014W	1	3135	2737	2856
632583_98_14_1	1	98	17	90	ncRNA	tN(GUU)N2	1	74	1	74
632583_98_14_1	1	98	17	90	tRNA	tN(GUU)N2	1	74	1	74
650036_120_14_1	1	120	1	120	CDS	YNR013C	-1	2685	1558	1677
650036_120_14_1	1	120	1	120	gene	YNR013C	-1	2685	1558	1677
659881_120_14_1	1	120	1	120	CDS	YNR016C	-1	6702	1375	1494
659881_120_14_1	1	120	1	120	gene	YNR016C	-1	6702	1375	1494
687876_120_14_1	1	120	1	120	CDS	YNR033W	1	2364	242	361
687876_120_14_1	1	120	1	120	gene	YNR033W	1	2364	242	361
715147_200_14_1	1	200	1	200	region	LYS9	-1	1341	43	242
715147_200_14_1	1	200	1	200	CDS	YNR050C	-1	1341	43	242
715147_200_14_1	1	200	1	200	gene	YNR050C	-1	1341	43	242
716071_247_14_1	1	247	50	214	ncRNA	snR49	1	165	1	165
716071_247_14_1	1	247	50	214	snoRNA	snR49	1	165	1	165
746904_115_14_1	1	115	38	115	CDS	YNR063W	1	1824	1	78
746904_115_14_1	1	115	38	115	gene	YNR063W	1	1824	1	78
774900_120_14_1	1	120	1	120	CDS	YNR073C	-1	1509	1280	1399
774900_120_14_1	1	120	1	120	gene	YNR073C	-1	1509	1280	1399
775820_120_14_1	1	120	1	120	CDS	YNR073C	-1	1509	360	479
775820_120_14_1	1	120	1	120	gene	YNR073C	-1	1509	360	479
2907_120_15_1	1	120	1	120	repeat_region	YOLCdelta1	-1	330	198	317
7623_120_15_1	1	120	1	120	CDS	YOL164W	1	1941	1449	1568
7623_120_15_1	1	120	1	120	gene	YOL164W	1	1941	1449	1568
7946_121_15_1	1	121	1	121	CDS	YOL164W	1	1941	1772	1892
7946_121_15_1	1	121	1	121	gene	YOL164W	1	1941	1772	1892
11593_240_15_1	1	240	1	240	CDS	YOL161C	-1	363	79	318
11593_240_15_1	1	240	1	240	gene	YOL161C	-1	363	79	318
29034_126_15_1	1	126	1	126	CDS	YOL155C	-1	2904	2447	2572
29034_126_15_1	1	126	1	126	gene	YOL155C	-1	2904	2447	2572
29240_120_15_1	1	120	1	120	CDS	YOL155C	-1	2904	2247	2366
29240_120_15_1	1	120	1	120	gene	YOL155C	-1	2904	2247	2366
45757_283_15_1	1	283	2	283	CDS	YOL148C	-1	1815	1534	1815
45757_283_15_1	1	283	2	283	gene	YOL148C	-1	1815	1534	1815
59440_120_15_1	1	120	1	120	CDS	YOL140W	1	1272	683	802
59440_120_15_1	1	120	1	120	gene	YOL140W	1	1272	683	802
82691_120_15_1	1	120	1	120	CDS	YOL126C	-1	1272	248	367
82691_120_15_1	1	120	1	120	gene	YOL126C	-1	1272	248	367
89274_120_15_1	1	120	1	120	CDS	YOL123W	1	1605	1432	1551
89274_120_15_1	1	120	1	120	gene	YOL123W	1	1605	1432	1551
97550_92_15_1	1	92	1	92	CDS	YOL117W	1	1938	1	92
97550_92_15_1	1	92	1	92	gene	YOL117W	1	1938	1	92
113797_92_15_1	1	92	5	77	ncRNA	tT(AGU)O1	1	73	1	73
113797_92_15_1	1	92	5	77	tRNA	tT(AGU)O1	1	73	1	73
121643_50_15_1	1	50	1	50	CDS	YOL103W-B	1	3963	2339	2388
121643_50_15_1	1	50	1	50	transposable_element_gene	YOL103W-B	1	5269	3645	3694
121643_50_15_1	1	50	1	50	transposable_element	YOLWTy1-1	1	5926	3942	3991
140259_120_15_1	1	120	1	120	CDS	YOL095C	-1	2121	969	1088
140259_120_15_1	1	120	1	120	gene	YOL095C	-1	2121	969	1088
150631_120_15_1	1	120	1	120	CDS	YOL089C	-1	3093	2740	2859
150631_120_15_1	1	120	1	120	gene	YOL089C	-1	3093	2740	2859
154447_120_15_1	1	120	1	120	CDS	YOL088C	-1	834	179	298
154447_120_15_1	1	120	1	120	gene	YOL088C	-1	834	179	298
159792_120_15_1	1	120	1	120	CDS	YOL086C	-1	1047	683	802
159792_120_15_1	1	120	1	120	gene	YOL086C	-1	1047	683	802
163127_120_15_1	1	120	1	120	CDS	YOL084W	1	2976	773	892
163127_120_15_1	1	120	1	120	gene	YOL084W	1	2976	773	892
179591_120_15_1	1	120	1	120	CDS	YOL081W	1	9240	8523	8642
179591_120_15_1	1	120	1	120	gene	YOL081W	1	9240	8523	8642
193991_120_15_1	1	120	1	120	CDS	YOL073C	-1	969	690	809
193991_120_15_1	1	120	1	120	gene	YOL073C	-1	969	690	809
217725_120_15_1	1	120	1	120	CDS	YOL059W	1	1323	601	720
217725_120_15_1	1	120	1	120	gene	YOL059W	1	1323	601	720
219221_160_15_1	1	160	1	160	CDS	YOL058W	1	1263	13	172
219221_160_15_1	1	160	1	160	gene	YOL058W	1	1263	13	172
270176_120_15_1	1	120	1	120	CDS	YOL029C	-1	606	126	245
270176_120_15_1	1	120	1	120	gene	YOL029C	-1	606	126	245
288187_109_15_1	1	109	45	58	intron	tY(GUA)O	1	14	1	14
288187_109_15_1	1	109	6	44	ncRNA	tY(GUA)O	1	39	1	39
288187_109_15_1	1	109	59	94	ncRNA	tY(GUA)O	1	36	1	36
288187_109_15_1	1	109	6	94	tRNA	tY(GUA)O	1	89	1	89
301083_123_15_1	1	123	51	80	intron	tP(UGG)O1	1	30	1	30
301083_123_15_1	1	123	15	50	ncRNA	tP(UGG)O1	1	36	1	36
301083_123_15_1	1	123	81	116	ncRNA	tP(UGG)O1	1	36	1	36
301083_123_15_1	1	123	15	116	tRNA	tP(UGG)O1	1	102	1	102
301083_123_15_1	1	123	1	123	CDS	YOL013W-A	1	192	37	159
301083_123_15_1	1	123	1	123	gene	YOL013W-A	1	192	37	159
306031_120_15_1	1	120	1	120	CDS	YOL011W	1	2061	683	802
306031_120_15_1	1	120	1	120	gene	YOL011W	1	2061	683	802
426773_120_15_1	1	120	1	120	CDS	YOR052C	-1	453	334	453
426773_120_15_1	1	120	1	120	gene	YOR052C	-1	453	334	453
427099_160_15_1	1	160	1	127	CDS	YOR052C	-1	453	1	127
427099_160_15_1	1	160	1	127	gene	YOR052C	-1	453	1	127
438635_113_15_1	1	113	47	69	intron	tK(UUU)O	1	23	1	23
438635_113_15_1	1	113	10	46	ncRNA	tK(UUU)O	1	37	1	37
438635_113_15_1	1	113	70	105	ncRNA	tK(UUU)O	1	36	1	36
438635_113_15_1	1	113	10	105	tRNA	tK(UUU)O	1	96	1	96
445407_120_15_1	1	120	1	120	CDS	YOR063W	1	1164	721	840
445407_120_15_1	1	120	1	120	gene	YOR063W	1	1164	721	840
459473_120_15_1	1	120	9	120	CDS	YOR071C	-1	1797	1686	1797
459473_120_15_1	1	120	9	120	gene	YOR071C	-1	1797	1686	1797
464447_129_15_1	1	129	41	70	intron	tP(UGG)O2	1	30	1	30
464447_129_15_1	1	129	5	40	ncRNA	tP(UGG)O2	1	36	1	36
464447_129_15_1	1	129	71	106	ncRNA	tP(UGG)O2	1	36	1	36
464447_129_15_1	1	129	5	106	tRNA	tP(UGG)O2	1	102	1	102
464447_129_15_1	1	129	24	129	CDS	YOR072W-B	1	162	1	106
464447_129_15_1	1	129	24	129	gene	YOR072W-B	1	162	1	106
487438_97_15_1	1	97	3	76	ncRNA	tN(GUU)O2	1	74	1	74
487438_97_15_1	1	97	3	76	tRNA	tN(GUU)O2	1	74	1	74
506546_200_15_1	1	200	1	200	CDS	YOR096W	1	429	208	407
506546_200_15_1	1	200	1	200	gene	YOR096W	1	974	753	952
509849_114_15_1	1	114	1	114	CDS	YOR098C	-1	3231	1217	1330
509849_114_15_1	1	114	1	114	gene	YOR098C	-1	3231	1217	1330
513372_120_15_1	1	120	1	120	CDS	YOR100C	-1	984	788	907
513372_120_15_1	1	120	1	120	gene	YOR100C	-1	984	788	907
513865_120_15_1	1	120	1	120	CDS	YOR100C	-1	984	295	414
513865_120_15_1	1	120	1	120	gene	YOR100C	-1	984	295	414
515495_120_15_1	1	120	1	120	CDS	YOR101W	1	930	252	371
515495_120_15_1	1	120	1	120	gene	YOR101W	1	930	252	371
523158_120_15_1	1	120	1	120	CDS	YOR108W	1	1815	132	251
523158_120_15_1	1	120	1	120	gene	YOR108W	1	1815	132	251
545236_120_15_1	1	120	1	120	CDS	YOR117W	1	1305	208	327
545236_120_15_1	1	120	1	120	gene	YOR117W	1	1305	208	327
559606_120_15_1	1	120	1	120	CDS	YOR125C	-1	702	7	126
559606_120_15_1	1	120	1	120	gene	YOR125C	-1	702	7	126
575095_120_15_1	1	120	4	120	CDS	YOR133W	1	2529	1	117
575095_120_15_1	1	120	4	120	gene	YOR133W	1	2529	1	117
575415_120_15_1	1	120	1	120	CDS	YOR133W	1	2529	318	437
575415_120_15_1	1	120	1	120	gene	YOR133W	1	2529	318	437
576371_120_15_1	1	120	1	120	CDS	YOR133W	1	2529	1274	1393
576371_120_15_1	1	120	1	120	gene	YOR133W	1	2529	1274	1393
576918_120_15_1	1	120	1	120	CDS	YOR133W	1	2529	1821	1940
576918_120_15_1	1	120	1	120	gene	YOR133W	1	2529	1821	1940
594851_121_15_1	1	121	1	121	repeat_region	YORWdelta13	1	332	32	152
594851_121_15_1	1	121	1	121	transposable_element	YORWTy1-2	1	5914	32	152
598756_50_15_1	1	50	1	50	CDS	YOR142W-B	1	3963	2339	2388
598756_50_15_1	1	50	1	50	transposable_element_gene	YOR142W-B	1	5269	3645	3694
598756_50_15_1	1	50	1	50	transposable_element	YORWTy1-2	1	5914	3937	3986
628871_120_15_1	1	120	1	120	CDS	YOR156C	-1	2181	1551	1670
628871_120_15_1	1	120	1	120	gene	YOR156C	-1	2181	1551	1670
632164_200_15_1	1	200	1	200	CDS	YOR158W	1	957	1	200
632164_200_15_1	1	200	1	200	gene	YOR158W	1	957	1	200
664856_121_15_1	1	121	1	121	repeat_region	YORWdelta17	1	333	44	164
698751_197_15_1	1	197	18	197	CDS	YOR192C	-1	1800	1621	1800
698751_197_15_1	1	197	18	197	gene	YOR192C	-1	1800	1621	1800
704670_160_15_1	1	160	1	160	CDS	YOR192C-B	-1	4020	3610	3769
704670_160_15_1	1	160	1	160	transposable_element_gene	YOR192C-B	-1	5314	4904	5063
704670_160_15_1	1	160	1	160	transposable_element	YORCTy2-1	-1	5961	5195	5354
709418_160_15_1	1	160	1	160	CDS	YOR192C-A	-1	1317	156	315
709418_160_15_1	1	160	1	160	transposable_element_gene	YOR192C-A	-1	1317	156	315
709418_160_15_1	1	160	1	160	CDS	YOR192C-B	-1	1293	156	315
709418_160_15_1	1	160	1	160	transposable_element_gene	YOR192C-B	-1	5314	156	315
709418_160_15_1	1	160	1	160	transposable_element	YORCTy2-1	-1	5961	447	606
710201_94_15_1	1	94	1	72	ncRNA	tM(CAU)O1	1	72	1	72
710201_94_15_1	1	94	1	72	tRNA	tM(CAU)O1	1	72	1	72
723470_120_15_1	1	120	1	120	region	DED1	1	1815	560	679
723470_120_15_1	1	120	1	120	CDS	YOR204W	1	1815	560	679
723470_120_15_1	1	120	1	120	gene	YOR204W	1	1815	560	679
750701_120_15_1	1	120	1	120	CDS	YOR217W	1	2586	1401	1520
750701_120_15_1	1	120	1	120	gene	YOR217W	1	2586	1401	1520
758405_120_15_1	1	120	1	120	CDS	YOR222W	1	924	76	195
758405_120_15_1	1	120	1	120	gene	YOR222W	1	924	76	195
773734_120_15_1	1	120	1	120	CDS	YOR231W	1	1527	1134	1253
773734_120_15_1	1	120	1	120	gene	YOR231W	1	1527	1134	1253
780447_119_15_1	1	119	1	119	ncRNA	snR17a	1	319	170	288
780447_119_15_1	1	119	1	119	snoRNA	snR17a	1	490	341	459
785591_120_15_1	1	120	1	97	CDS	YOR239W	1	831	735	831
785591_120_15_1	1	120	1	120	gene	YOR239W	1	1888	735	854
785591_120_15_1	1	120	98	98	region	YOR239W	1	1	1	1
793318_120_15_1	1	120	1	120	CDS	YOR244W	1	1338	788	907
793318_120_15_1	1	120	1	120	gene	YOR244W	1	1338	788	907
795842_120_15_1	1	120	1	120	CDS	YOR246C	-1	993	833	952
795842_120_15_1	1	120	1	120	gene	YOR246C	-1	993	833	952
799605_120_15_1	1	120	1	120	CDS	YOR249C	-1	2058	1008	1127
799605_120_15_1	1	120	1	120	gene	YOR249C	-1	2058	1008	1127
807780_123_15_1	1	123	1	123	CDS	YOR255W	1	837	511	633
807780_123_15_1	1	123	1	123	gene	YOR255W	1	837	511	633
811091_120_15_1	1	120	1	120	CDS	YOR257W	1	486	86	205
811091_120_15_1	1	120	1	120	gene	YOR257W	1	486	86	205
825492_160_15_1	1	160	40	160	CDS	YOR268C	-1	399	279	399
825492_160_15_1	1	160	40	160	gene	YOR268C	-1	399	279	399
832891_120_15_1	1	120	1	120	CDS	YOR272W	1	1383	82	201
832891_120_15_1	1	120	1	120	gene	YOR272W	1	1383	82	201
859842_120_15_1	1	120	1	120	CDS	YOR290C	-1	5112	295	414
859842_120_15_1	1	120	1	120	gene	YOR290C	-1	5112	295	414
871676_66_15_1	1	66	1	66	CDS	YOR296W	1	3870	1478	1543
871676_66_15_1	1	66	1	66	gene	YOR296W	1	3870	1478	1543
876120_160_15_1	1	160	1	160	CDS	YOR298W	1	1440	525	684
876120_160_15_1	1	160	1	160	gene	YOR298W	1	1440	525	684
882138_120_15_1	1	120	1	120	CDS	YOR301W	1	1308	1178	1297
882138_120_15_1	1	120	1	120	gene	YOR301W	1	1308	1178	1297
902301_120_15_1	1	120	1	120	CDS	YOR313C	-1	1017	450	569
902301_120_15_1	1	120	1	120	gene	YOR313C	-1	1017	450	569
912018_121_15_1	1	121	1	63	CDS	YOR318C	-1	302	1	63
912018_121_15_1	1	121	1	121	gene	YOR318C	-1	653	294	414
923958_200_15_1	1	200	1	200	CDS	YOR324C	-1	1809	879	1078
923958_200_15_1	1	200	1	200	gene	YOR324C	-1	1809	879	1078
937051_120_15_1	1	120	1	120	CDS	YOR329C	-1	2619	2175	2294
937051_120_15_1	1	120	1	120	gene	YOR329C	-1	2619	2175	2294
968109_120_15_1	1	120	35	120	CDS	YOR343C	-1	327	242	327
968109_120_15_1	1	120	35	120	gene	YOR343C	-1	327	242	327
974091_114_15_1	1	114	1	114	CDS	YOR343W-B	1	4019	2224	2337
974091_114_15_1	1	114	1	114	transposable_element_gene	YOR343W-B	1	5314	3519	3632
974091_114_15_1	1	114	1	114	transposable_element	YORWTy2-2	1	5959	3811	3924
975940_241_15_1	1	241	1	241	repeat_region	YORWdelta24	1	332	33	273
975940_241_15_1	1	241	1	241	transposable_element	YORWTy2-2	1	5959	5660	5900
977838_76_15_1	1	76	1	76	CDS	YOR344C	-1	876	152	227
977838_76_15_1	1	76	1	76	gene	YOR344C	-1	876	152	227
980268_120_15_1	1	120	1	120	repeat_region	YORCdelta25	-1	332	199	318
980679_111_15_1	1	111	36	68	intron	tP(UGG)O3	1	33	1	33
980679_111_15_1	1	111	1	35	ncRNA	tP(UGG)O3	1	36	2	36
980679_111_15_1	1	111	69	104	ncRNA	tP(UGG)O3	1	36	1	36
980679_111_15_1	1	111	1	104	tRNA	tP(UGG)O3	1	105	2	105
988573_120_15_1	1	120	1	120	CDS	YOR348C	-1	1884	86	205
988573_120_15_1	1	120	1	120	gene	YOR348C	-1	1884	86	205
995749_120_15_1	1	120	1	120	CDS	YOR351C	-1	1494	639	758
995749_120_15_1	1	120	1	120	gene	YOR351C	-1	1494	639	758
1014351_120_15_1	1	120	1	120	CDS	YOR360C	-1	1581	348	467
1014351_120_15_1	1	120	1	120	gene	YOR360C	-1	1581	348	467
1020929_160_15_1	1	160	1	160	CDS	YOR363C	-1	2991	2121	2280
1020929_160_15_1	1	160	1	160	gene	YOR363C	-1	2991	2121	2280
1051343_120_15_1	1	120	1	120	CDS	YOR380W	1	1641	58	177
1051343_120_15_1	1	120	1	120	gene	YOR380W	1	1641	58	177
1059546_120_15_1	1	120	1	120	CDS	YOR382W	1	462	20	139
1059546_120_15_1	1	120	1	120	gene	YOR382W	1	462	20	139
1060607_67_15_1	1	67	1	67	CDS	YOR383C	-1	615	379	445
1060607_67_15_1	1	67	1	67	gene	YOR383C	-1	615	379	445
1074930_120_15_1	1	120	1	120	CDS	YOR389W	1	1875	722	841
1074930_120_15_1	1	120	1	120	gene	YOR389W	1	1875	722	841
1075923_120_15_1	1	120	1	120	CDS	YOR389W	1	1875	1715	1834
1075923_120_15_1	1	120	1	120	gene	YOR389W	1	1875	1715	1834
1079503_137_15_1	1	137	1	137	CDS	YOR392W	1	444	226	362
1079503_137_15_1	1	137	1	137	gene	YOR392W	1	444	226	362
1085840_120_15_1	1	120	1	120	telomere	TEL15R	1	7370	1923	2042
1085840_120_15_1	1	120	1	120	repeat_family	TEL15R-YP	1	6653	1224	1343
1087360_120_15_1	1	120	1	120	telomere	TEL15R	1	7370	3443	3562
1087360_120_15_1	1	120	1	120	repeat_family	TEL15R-YP	1	6653	2744	2863
1087360_120_15_1	1	120	1	120	CDS	YOR396W	1	3675	176	295
1087360_120_15_1	1	120	1	120	gene	YOR396W	1	3675	176	295
1087560_120_15_1	1	120	1	120	telomere	TEL15R	1	7370	3643	3762
1087560_120_15_1	1	120	1	120	repeat_family	TEL15R-YP	1	6653	2944	3063
1087560_120_15_1	1	120	1	120	CDS	YOR396W	1	3675	376	495
1087560_120_15_1	1	120	1	120	gene	YOR396W	1	3675	376	495
1087882_120_15_1	1	120	1	120	telomere	TEL15R	1	7370	3965	4084
1087882_120_15_1	1	120	1	120	repeat_family	TEL15R-YP	1	6653	3266	3385
1087882_120_15_1	1	120	1	120	CDS	YOR396W	1	3675	698	817
1087882_120_15_1	1	120	1	120	gene	YOR396W	1	3675	698	817
1088426_240_15_1	1	240	1	240	telomere	TEL15R	1	7370	4509	4748
1088426_240_15_1	1	240	1	240	repeat_family	TEL15R-YP	1	6653	3810	4049
1088426_240_15_1	1	240	1	240	CDS	YOR396W	1	3675	1242	1481
1088426_240_15_1	1	240	1	240	gene	YOR396W	1	3675	1242	1481
1090254_200_15_1	1	200	1	200	telomere	TEL15R	1	7370	6337	6536
1090254_200_15_1	1	200	1	200	repeat_family	TEL15R-YP	1	6653	5638	5837
1090254_200_15_1	1	200	1	200	CDS	YOR396C-A	-1	483	41	240
1090254_200_15_1	1	200	1	200	gene	YOR396C-A	-1	483	41	240
1090254_200_15_1	1	200	1	200	CDS	YOR396W	1	3675	3070	3269
1090254_200_15_1	1	200	1	200	gene	YOR396W	1	3675	3070	3269
1454_155_16_1	1	155	1	155	telomere	TEL16L	-1	7223	5616	5770
1454_155_16_1	1	155	1	155	repeat_family	TEL16L-YP	-1	6524	4917	5071
1454_155_16_1	1	155	28	155	repeat_region	TEL16L-YP	-1	427	300	427
1454_155_16_1	1	155	1	155	CDS	YPL283C	-1	5561	4233	4387
1454_155_16_1	1	155	1	155	gene	YPL283C	-1	5728	4400	4554
1454_155_16_1	1	155	1	155	CDS	YPL283W-A	1	576	29	183
1454_155_16_1	1	155	1	155	gene	YPL283W-A	1	576	29	183
1706_100_16_1	1	100	1	100	telomere	TEL16L	-1	7223	5419	5518
1706_100_16_1	1	100	1	100	repeat_family	TEL16L-YP	-1	6524	4720	4819
1706_100_16_1	1	100	1	100	repeat_region	TEL16L-YP	-1	427	103	202
1706_100_16_1	1	100	1	100	CDS	YPL283C	-1	5561	4036	4135
1706_100_16_1	1	100	1	100	gene	YPL283C	-1	5728	4203	4302
1706_100_16_1	1	100	1	100	CDS	YPL283W-A	1	576	281	380
1706_100_16_1	1	100	1	100	gene	YPL283W-A	1	576	281	380
7995_240_16_1	1	240	1	240	CDS	YPL282C	-1	495	194	433
7995_240_16_1	1	240	1	240	gene	YPL282C	-1	495	194	433
27743_120_16_1	1	120	1	120	CDS	YPL272C	-1	1554	303	422
27743_120_16_1	1	120	1	120	gene	YPL272C	-1	1554	303	422
49059_121_16_1	1	121	1	121	CDS	YPL261C	-1	309	126	246
49059_121_16_1	1	121	1	121	gene	YPL261C	-1	309	126	246
56489_121_16_1	1	121	1	121	repeat_region	YPLWdelta3	1	337	38	158
56489_121_16_1	1	121	1	121	transposable_element	YPLWTy1-1	1	5924	38	158
60392_50_16_1	1	50	1	50	CDS	YPL257W-B	1	3963	2339	2388
60392_50_16_1	1	50	1	50	transposable_element_gene	YPL257W-B	1	5269	3645	3694
60392_50_16_1	1	50	1	50	transposable_element	YPLWTy1-1	1	5924	3941	3990
74406_120_16_1	1	120	1	120	CDS	YPL250C	-1	411	195	314
74406_120_16_1	1	120	1	120	gene	YPL250C	-1	411	195	314
103372_160_16_1	1	160	1	160	CDS	YPL235W	1	1416	141	300
103372_160_16_1	1	160	1	160	gene	YPL235W	1	1416	141	300
112186_120_16_1	1	120	1	120	CDS	YPL231W	1	5664	3535	3654
112186_120_16_1	1	120	1	120	gene	YPL231W	1	5664	3535	3654
112426_120_16_1	1	120	1	120	CDS	YPL231W	1	5664	3775	3894
112426_120_16_1	1	120	1	120	gene	YPL231W	1	5664	3775	3894
135784_120_16_1	1	120	6	120	CDS	YPL220W	1	654	1	115
135784_120_16_1	1	120	6	120	gene	YPL220W	1	654	1	115
152901_115_16_1	1	115	1	115	CDS	YPL212C	-1	1635	134	248
152901_115_16_1	1	115	1	115	gene	YPL212C	-1	1635	134	248
161896_120_16_1	1	120	1	120	CDS	YPL207W	1	2433	1989	2108
161896_120_16_1	1	120	1	120	gene	YPL207W	1	2433	1989	2108
164835_120_16_1	1	120	1	120	CDS	YPL204W	1	1485	561	680
164835_120_16_1	1	120	1	120	gene	YPL204W	1	1485	561	680
173364_120_16_1	1	120	1	120	gene	YPL198W	1	1551	214	333
173364_120_16_1	1	120	1	120	intron	YPL198W	1	409	203	322
174144_160_16_1	1	160	1	160	CDS	YPL198W	1	630	73	232
174144_160_16_1	1	160	1	160	gene	YPL198W	1	1551	994	1153
208904_120_16_1	1	120	1	120	CDS	YPL179W	1	1650	749	868
208904_120_16_1	1	120	1	120	gene	YPL179W	1	1650	749	868
211579_161_16_1	1	161	1	161	repeat_region	YPLWdelta8	1	322	4	164
225668_123_16_1	1	123	1	73	CDS	YPL172C	-1	1389	1	73
225668_123_16_1	1	123	1	73	gene	YPL172C	-1	1389	1	73
248736_120_16_1	1	120	1	120	CDS	YPL160W	1	3273	1748	1867
248736_120_16_1	1	120	1	120	gene	YPL160W	1	3273	1748	1867
250093_120_16_1	1	120	1	120	CDS	YPL160W	1	3273	3105	3224
250093_120_16_1	1	120	1	120	gene	YPL160W	1	3273	3105	3224
271970_120_16_1	1	120	1	120	CDS	YPL149W	1	885	662	781
271970_120_16_1	1	120	1	120	gene	YPL149W	1	885	662	781
282754_120_16_1	1	120	1	120	CDS	YPL142C	-1	318	130	249
282754_120_16_1	1	120	1	120	gene	YPL142C	-1	318	130	249
282754_120_16_1	1	120	1	120	CDS	YPL143W	1	305	90	209
282754_120_16_1	1	120	1	120	gene	YPL143W	1	849	634	753
303439_120_16_1	1	120	1	120	CDS	YPL131W	1	894	320	439
303439_120_16_1	1	120	1	120	gene	YPL131W	1	894	320	439
303679_120_16_1	1	120	1	120	CDS	YPL131W	1	894	560	679
303679_120_16_1	1	120	1	120	gene	YPL131W	1	894	560	679
307018_120_16_1	1	120	1	120	CDS	YPL128C	-1	1689	1084	1203
307018_120_16_1	1	120	1	120	gene	YPL128C	-1	1689	1084	1203
370356_120_16_1	1	120	1	120	CDS	YPL094C	-1	825	186	305
370356_120_16_1	1	120	1	120	gene	YPL094C	-1	825	186	305
404945_167_16_1	1	167	3	167	gene	YPL081W	1	1095	1	165
404945_167_16_1	1	167	10	167	intron	YPL081W	1	501	1	158
407198_120_16_1	1	120	1	120	CDS	YPL079W	1	472	134	253
407198_120_16_1	1	120	1	120	gene	YPL079W	1	904	566	685
409434_120_16_1	1	120	1	120	CDS	YPL077C	-1	723	535	654
409434_120_16_1	1	120	1	120	gene	YPL077C	-1	723	535	654
424527_120_16_1	1	120	1	120	CDS	YPL068C	-1	882	448	567
424527_120_16_1	1	120	1	120	gene	YPL068C	-1	882	448	567
425292_160_16_1	1	160	1	160	CDS	YPL067C	-1	597	394	553
425292_160_16_1	1	160	1	160	gene	YPL067C	-1	597	394	553
439605_137_16_1	1	137	1	137	CDS	YPL060C-A	-1	3315	2999	3135
439605_137_16_1	1	137	1	137	pseudogene	YPL060C-A	-1	3315	2999	3135
439605_137_16_1	1	137	1	137	transposable_element	YPLCTy4-1	-1	6223	3369	3505
440187_120_16_1	1	120	1	120	CDS	YPL060C-A	-1	3315	2434	2553
440187_120_16_1	1	120	1	120	pseudogene	YPL060C-A	-1	3315	2434	2553
440187_120_16_1	1	120	1	120	transposable_element	YPLCTy4-1	-1	6223	2804	2923
440667_200_16_1	1	200	1	200	CDS	YPL060C-A	-1	3315	1874	2073
440667_200_16_1	1	200	1	200	pseudogene	YPL060C-A	-1	3315	1874	2073
440667_200_16_1	1	200	1	200	transposable_element	YPLCTy4-1	-1	6223	2244	2443
441727_120_16_1	1	120	1	120	CDS	YPL060C-A	-1	3315	894	1013
441727_120_16_1	1	120	1	120	pseudogene	YPL060C-A	-1	3315	894	1013
441727_120_16_1	1	120	1	120	transposable_element	YPLCTy4-1	-1	6223	1264	1383
474508_58_16_1	1	58	1	58	CDS	YPL042C	-1	1668	140	197
474508_58_16_1	1	58	1	58	gene	YPL042C	-1	1668	140	197
483607_160_16_1	1	160	1	160	CDS	YPL036W	1	2844	767	926
483607_160_16_1	1	160	1	160	gene	YPL036W	1	2844	767	926
490049_80_16_1	1	80	1	80	CDS	YPL032C	-1	2478	1235	1314
490049_80_16_1	1	80	1	80	gene	YPL032C	-1	2478	1235	1314
511474_120_16_1	1	120	1	120	CDS	YPL021W	1	564	376	495
511474_120_16_1	1	120	1	120	gene	YPL021W	1	564	376	495
521338_55_16_1	1	55	1	55	CDS	YPL016W	1	3945	328	382
521338_55_16_1	1	55	1	55	gene	YPL016W	1	3945	328	382
545175_120_16_1	1	120	1	120	CDS	YPL006W	1	3513	548	667
545175_120_16_1	1	120	1	120	gene	YPL006W	1	3513	548	667
545735_120_16_1	1	120	1	120	CDS	YPL006W	1	3513	1108	1227
545735_120_16_1	1	120	1	120	gene	YPL006W	1	3513	1108	1227
546175_120_16_1	1	120	1	120	CDS	YPL006W	1	3513	1548	1667
546175_120_16_1	1	120	1	120	gene	YPL006W	1	3513	1548	1667
547232_120_16_1	1	120	1	120	CDS	YPL006W	1	3513	2605	2724
547232_120_16_1	1	120	1	120	gene	YPL006W	1	3513	2605	2724
550217_120_16_1	1	120	1	87	CDS	YPL005W	1	1821	1735	1821
550217_120_16_1	1	120	1	87	gene	YPL005W	1	1821	1735	1821
572266_79_16_1	1	79	1	71	ncRNA	tG(GCC)P1	1	71	1	71
572266_79_16_1	1	79	1	71	tRNA	tG(GCC)P1	1	71	1	71
573155_120_16_1	1	120	1	120	CDS	YPR008W	1	2085	141	260
573155_120_16_1	1	120	1	120	gene	YPR008W	1	2085	141	260
585009_120_16_1	1	120	1	120	CDS	YPR013C	-1	954	455	574
585009_120_16_1	1	120	1	120	gene	YPR013C	-1	954	455	574
628014_120_16_1	1	120	1	120	CDS	YPR030W	1	3366	138	257
628014_120_16_1	1	120	1	120	gene	YPR030W	1	3366	138	257
655853_120_16_1	1	120	1	120	CDS	YPR045C	-1	1413	578	697
655853_120_16_1	1	120	1	120	gene	YPR045C	-1	1413	578	697
677368_120_16_1	1	120	1	120	CDS	YPR062W	1	477	207	326
677368_120_16_1	1	120	1	120	gene	YPR062W	1	477	207	326
694962_120_16_1	1	120	54	120	CDS	YPR074W-A	1	171	1	67
694962_120_16_1	1	120	54	120	gene	YPR074W-A	1	171	1	67
700589_120_16_1	1	120	4	120	CDS	YPR080W	1	1377	1	117
700589_120_16_1	1	120	4	120	gene	YPR080W	1	1377	1	117
701109_120_16_1	1	120	1	120	CDS	YPR080W	1	1377	518	637
701109_120_16_1	1	120	1	120	gene	YPR080W	1	1377	518	637
701469_120_16_1	1	120	1	120	CDS	YPR080W	1	1377	878	997
701469_120_16_1	1	120	1	120	gene	YPR080W	1	1377	878	997
705911_120_16_1	1	120	1	120	CDS	YPR083W	1	1740	1060	1179
705911_120_16_1	1	120	1	120	gene	YPR083W	1	1740	1060	1179
731552_120_16_1	1	120	1	120	CDS	YPR102C	-1	525	76	195
731552_120_16_1	1	120	1	120	gene	YPR102C	-1	525	76	195
740653_120_16_1	1	120	1	120	CDS	YPR106W	1	1332	595	714
740653_120_16_1	1	120	1	120	gene	YPR106W	1	1332	595	714
744282_72_16_1	1	72	1	72	ncRNA	tT(UGU)P	1	72	1	72
744282_72_16_1	1	72	1	72	tRNA	tT(UGU)P	1	72	1	72
744282_72_16_1	1	72	1	72	CDS	YPR108W-A	1	213	110	181
744282_72_16_1	1	72	1	72	gene	YPR108W-A	1	213	110	181
786211_160_16_1	1	160	1	160	CDS	YPR123C	-1	435	202	361
786211_160_16_1	1	160	1	160	gene	YPR123C	-1	435	202	361
786211_160_16_1	1	160	1	160	CDS	YPR124W	1	1221	8	167
786211_160_16_1	1	160	1	160	gene	YPR124W	1	1221	8	167
790776_120_16_1	1	120	1	120	CDS	YPR127W	1	1038	698	817
790776_120_16_1	1	120	1	120	gene	YPR127W	1	1038	698	817
795676_120_16_1	1	120	1	88	CDS	YPR132W	1	373	286	373
795676_120_16_1	1	120	1	88	gene	YPR132W	1	803	716	803
805248_160_16_1	1	160	1	160	CDS	YPR137C-B	-1	3963	3553	3712
805248_160_16_1	1	160	1	160	transposable_element_gene	YPR137C-B	-1	5269	4859	5018
805248_160_16_1	1	160	1	160	transposable_element	YPRCTy1-2	-1	5918	5152	5311
806702_120_16_1	1	120	1	120	CDS	YPR137C-B	-1	3963	2139	2258
806702_120_16_1	1	120	1	120	transposable_element_gene	YPR137C-B	-1	5269	3445	3564
806702_120_16_1	1	120	1	120	transposable_element	YPRCTy1-2	-1	5918	3738	3857
809969_120_16_1	1	120	1	120	CDS	YPR137C-A	-1	1323	178	297
809969_120_16_1	1	120	1	120	transposable_element_gene	YPR137C-A	-1	1323	178	297
809969_120_16_1	1	120	1	120	CDS	YPR137C-B	-1	1305	178	297
809969_120_16_1	1	120	1	120	transposable_element_gene	YPR137C-B	-1	5269	178	297
809969_120_16_1	1	120	1	120	transposable_element	YPRCTy1-2	-1	5918	471	590
810671_121_16_1	1	121	2	75	ncRNA	tN(GUU)P	1	74	1	74
810671_121_16_1	1	121	2	75	tRNA	tN(GUU)P	1	74	1	74
819520_82_16_1	1	82	6	79	ncRNA	tI(AAU)P1	1	74	1	74
819520_82_16_1	1	82	6	79	tRNA	tI(AAU)P1	1	74	1	74
825453_120_16_1	1	120	1	120	CDS	YPR146C	-1	330	101	220
825453_120_16_1	1	120	1	120	gene	YPR146C	-1	330	101	220
848352_50_16_1	1	50	1	50	CDS	YPR158W-B	1	3966	2342	2391
848352_50_16_1	1	50	1	50	transposable_element_gene	YPR158W-B	1	5272	3648	3697
848352_50_16_1	1	50	1	50	transposable_element	YPRWTy1-3	1	5929	3945	3994
851156_240_16_1	1	240	1	240	CDS	YPR158C-D	-1	3963	3553	3792
851156_240_16_1	1	240	1	240	transposable_element_gene	YPR158C-D	-1	5269	4859	5098
851156_240_16_1	1	240	1	240	transposable_element	YPRCTy1-4	-1	5926	5156	5395
852690_120_16_1	1	120	1	120	CDS	YPR158C-D	-1	3963	2139	2258
852690_120_16_1	1	120	1	120	transposable_element_gene	YPR158C-D	-1	5269	3445	3564
852690_120_16_1	1	120	1	120	transposable_element	YPRCTy1-4	-1	5926	3742	3861
855957_120_16_1	1	120	1	120	CDS	YPR158C-C	-1	1323	178	297
855957_120_16_1	1	120	1	120	transposable_element_gene	YPR158C-C	-1	1323	178	297
855957_120_16_1	1	120	1	120	CDS	YPR158C-D	-1	1305	178	297
855957_120_16_1	1	120	1	120	transposable_element_gene	YPR158C-D	-1	5269	178	297
855957_120_16_1	1	120	1	120	transposable_element	YPRCTy1-4	-1	5926	475	594
859274_120_16_1	1	120	1	120	CDS	YPR159W	1	2163	1696	1815
859274_120_16_1	1	120	1	120	gene	YPR159W	1	2163	1696	1815
863551_120_16_1	1	120	1	120	CDS	YPR160W	1	2709	2250	2369
863551_120_16_1	1	120	1	120	gene	YPR160W	1	2709	2250	2369
864717_120_16_1	1	120	1	120	CDS	YPR161C	-1	1974	1583	1702
864717_120_16_1	1	120	1	120	gene	YPR161C	-1	1974	1583	1702
896033_120_16_1	1	120	1	120	CDS	YPR180W	1	1044	77	196
896033_120_16_1	1	120	1	120	gene	YPR180W	1	1044	77	196
898817_160_16_1	1	160	1	160	CDS	YPR181C	-1	2307	688	847
898817_160_16_1	1	160	1	160	gene	YPR181C	-1	2307	688	847
925806_120_16_1	1	120	1	120	CDS	YPR194C	-1	2634	1009	1128
925806_120_16_1	1	120	1	120	gene	YPR194C	-1	2634	1009	1128
940284_120_16_1	1	120	1	120	CDS	YPR201W	1	1215	367	486
940284_120_16_1	1	120	1	120	gene	YPR201W	1	1215	367	486
943404_120_16_1	1	120	1	120	telomere	TEL16R	1	5671	1013	1132
943404_120_16_1	1	120	1	120	repeat_family	TEL16R-YP	1	5257	599	718
943404_120_16_1	1	120	1	120	CDS	YPR202W	1	698	210	329
943404_120_16_1	1	120	1	120	gene	YPR202W	1	865	377	496
945052_200_16_1	1	200	1	200	telomere	TEL16R	1	5671	2661	2860
945052_200_16_1	1	200	1	200	repeat_family	TEL16R-YP	1	5257	2247	2446
945052_200_16_1	1	200	1	200	CDS	YPR204W	1	3099	454	653
945052_200_16_1	1	200	1	200	gene	YPR204W	1	3099	454	653
947095_200_16_1	1	200	1	200	telomere	TEL16R	1	5671	4704	4903
947095_200_16_1	1	200	1	200	repeat_family	TEL16R-YP	1	5257	4290	4489
947095_200_16_1	1	200	1	200	CDS	YPR204C-A	-1	483	41	240
947095_200_16_1	1	200	1	200	gene	YPR204C-A	-1	483	41	240
947095_200_16_1	1	200	1	200	CDS	YPR204W	1	3099	2497	2696
947095_200_16_1	1	200	1	200	gene	YPR204W	1	3099	2497	2696
1501_279_2_1	1	279	1	279	telomere	TEL02L	-1	6608	4830	5108
1501_279_2_1	1	279	1	279	repeat_family	TEL02L-YP	-1	5848	4070	4348
1501_279_2_1	1	279	1	279	repeat_region	TEL02L-YP	-1	936	636	914
1501_279_2_1	1	279	1	279	CDS	YBL113C	-1	2379	880	1158
1501_279_2_1	1	279	1	279	gene	YBL113C	-1	2379	880	1158
1956_108_2_1	1	108	1	108	telomere	TEL02L	-1	6608	4546	4653
1956_108_2_1	1	108	1	108	repeat_family	TEL02L-YP	-1	5848	3786	3893
1956_108_2_1	1	108	1	108	repeat_region	TEL02L-YP	-1	936	352	459
1956_108_2_1	1	108	1	108	CDS	YBL113C	-1	2379	596	703
1956_108_2_1	1	108	1	108	gene	YBL113C	-1	2379	596	703
2155_128_2_1	1	128	1	128	telomere	TEL02L	-1	6608	4327	4454
2155_128_2_1	1	128	1	128	repeat_family	TEL02L-YP	-1	5848	3567	3694
2155_128_2_1	1	128	1	128	repeat_region	TEL02L-YP	-1	936	133	260
2155_128_2_1	1	128	1	128	CDS	YBL113C	-1	2379	377	504
2155_128_2_1	1	128	1	128	gene	YBL113C	-1	2379	377	504
5510_120_2_1	1	120	1	120	telomere	TEL02L	-1	6608	980	1099
5510_120_2_1	1	120	1	120	repeat_family	TEL02L-YP	-1	5848	220	339
7704_160_2_1	1	160	1	30	gene	YBL108C-A	-1	129	1	30
9586_92_2_1	1	92	1	81	ncRNA	tL(UAA)B1	1	84	4	84
9586_92_2_1	1	92	1	81	tRNA	tL(UAA)B1	1	84	4	84
25463_120_2_1	1	120	1	120	CDS	YBL101C	-1	3354	2718	2837
25463_120_2_1	1	120	1	120	gene	YBL101C	-1	3354	2718	2837
35609_144_2_1	1	144	1	144	repeat_region	YBLWdelta6	1	193	9	152
36393_119_2_1	1	119	40	57	intron	tF(GAA)B	1	18	1	18
36393_119_2_1	1	119	3	39	ncRNA	tF(GAA)B	1	37	1	37
36393_119_2_1	1	119	58	93	ncRNA	tF(GAA)B	1	36	1	36
36393_119_2_1	1	119	3	93	tRNA	tF(GAA)B	1	91	1	91
88768_120_2_1	1	120	1	120	CDS	YBL072C	-1	603	237	356
88768_120_2_1	1	120	1	120	gene	YBL072C	-1	603	237	356
133607_185_2_1	1	185	1	146	CDS	YBL046W	1	1326	1181	1326
133607_185_2_1	1	185	1	146	gene	YBL046W	1	1326	1181	1326
146498_120_2_1	1	120	1	120	CDS	YBL038W	1	699	309	428
146498_120_2_1	1	120	1	120	gene	YBL038W	1	699	309	428
176686_120_2_1	1	120	1	120	region	MCM2	-1	2607	725	844
176686_120_2_1	1	120	1	120	CDS	YBL023C	-1	2607	725	844
176686_120_2_1	1	120	1	120	gene	YBL023C	-1	2607	725	844
185696_200_2_1	1	200	1	200	CDS	YBL019W	1	1563	1341	1540
185696_200_2_1	1	200	1	200	gene	YBL019W	1	1563	1341	1540
202758_43_2_1	1	43	1	43	CDS	YBL013W	1	1206	700	742
202758_43_2_1	1	43	1	43	gene	YBL013W	1	1206	700	742
221070_121_2_1	1	121	1	121	repeat_region	YBLWdelta9	1	334	31	151
221070_121_2_1	1	121	1	121	transposable_element	YBLWTy1-1	1	5916	31	151
224977_50_2_1	1	50	1	50	CDS	YBL005W-B	1	3963	2339	2388
224977_50_2_1	1	50	1	50	transposable_element_gene	YBL005W-B	1	5269	3645	3694
224977_50_2_1	1	50	1	50	transposable_element	YBLWTy1-1	1	5916	3938	3987
227117_51_2_1	1	51	1	43	ncRNA	tS(AGA)B	1	82	40	82
227117_51_2_1	1	51	1	43	tRNA	tS(AGA)B	1	82	40	82
249569_120_2_1	1	120	1	120	CDS	YBR007C	-1	2211	1330	1449
249569_120_2_1	1	120	1	120	gene	YBR007C	-1	2211	1330	1449
263514_50_2_1	1	50	1	50	CDS	YBR012W-B	1	3966	2342	2391
263514_50_2_1	1	50	1	50	transposable_element_gene	YBR012W-B	1	5272	3648	3697
263514_50_2_1	1	50	1	50	transposable_element	YBRWTy1-2	1	5917	3939	3988
266370_88_2_1	1	88	9	81	ncRNA	tT(AGU)B	1	73	1	73
266370_88_2_1	1	88	9	81	tRNA	tT(AGU)B	1	73	1	73
273578_32_2_1	1	32	1	32	CDS	YBR017C	-1	2757	95	126
273578_32_2_1	1	32	1	32	gene	YBR017C	-1	2757	95	126
297205_120_2_1	1	120	1	120	CDS	YBR029C	-1	1374	419	538
297205_120_2_1	1	120	1	120	gene	YBR029C	-1	1374	419	538
300550_120_2_1	1	120	1	120	CDS	YBR031W	1	1089	385	504
300550_120_2_1	1	120	1	120	gene	YBR031W	1	1089	385	504
308075_205_2_1	1	205	1	205	ncRNA	TLC1	1	1301	489	693
308075_205_2_1	1	205	1	205	ncRNA	TLC1	1	1301	489	693
309288_120_2_1	1	120	1	120	CDS	YBR036C	-1	1233	907	1026
309288_120_2_1	1	120	1	120	gene	YBR036C	-1	1233	907	1026
343108_120_2_1	1	120	1	120	CDS	YBR054W	1	1035	10	129
343108_120_2_1	1	120	1	120	gene	YBR054W	1	1035	10	129
350825_100_2_1	1	100	1	72	ncRNA	tQ(UUG)B	1	72	1	72
350825_100_2_1	1	100	1	72	tRNA	tQ(UUG)B	1	72	1	72
352912_120_2_1	1	120	1	120	CDS	YBR057C	-1	1101	261	380
352912_120_2_1	1	120	1	120	gene	YBR057C	-1	1101	261	380
382313_120_2_1	1	120	1	120	CDS	YBR072W	1	645	287	406
382313_120_2_1	1	120	1	120	gene	YBR072W	1	645	287	406
415999_120_2_1	1	120	1	120	CDS	YBR085W	1	924	23	142
415999_120_2_1	1	120	1	120	gene	YBR085W	1	924	23	142
421131_120_2_1	1	120	1	120	CDS	YBR086C	-1	2841	1786	1905
421131_120_2_1	1	120	1	120	gene	YBR086C	-1	2841	1786	1905
426817_120_2_1	1	120	52	120	CDS	YBR090C	-1	185	117	185
426817_120_2_1	1	120	1	120	gene	YBR090C	-1	726	117	236
447190_120_2_1	1	120	1	120	CDS	YBR102C	-1	2262	9	128
447190_120_2_1	1	120	1	120	gene	YBR102C	-1	2262	9	128
463306_120_2_1	1	120	1	120	CDS	YBR112C	-1	2901	2340	2459
463306_120_2_1	1	120	1	120	gene	YBR112C	-1	2901	2340	2459
477658_440_2_1	1	440	8	440	CDS	YBR118W	1	1377	1	433
477658_440_2_1	1	440	8	440	gene	YBR118W	1	1377	1	433
478540_120_2_1	1	120	1	120	CDS	YBR118W	1	1377	876	995
478540_120_2_1	1	120	1	120	gene	YBR118W	1	1377	876	995
481681_120_2_1	1	120	1	120	CDS	YBR121C	-1	2004	1562	1681
481681_120_2_1	1	120	1	120	gene	YBR121C	-1	2004	1562	1681
495218_120_2_1	1	120	1	116	CDS	YBR129C	-1	987	1	116
495218_120_2_1	1	120	1	116	gene	YBR129C	-1	987	1	116
525442_160_2_1	1	160	1	160	CDS	YBR140C	-1	9279	1022	1181
525442_160_2_1	1	160	1	160	gene	YBR140C	-1	9279	1022	1181
528575_120_2_1	1	120	1	120	CDS	YBR142W	1	2322	265	384
528575_120_2_1	1	120	1	120	gene	YBR142W	1	2322	265	384
538941_120_2_1	1	120	1	120	CDS	YBR148W	1	1830	1072	1191
538941_120_2_1	1	120	1	120	gene	YBR148W	1	1830	1072	1191
553898_120_2_1	1	120	1	120	CDS	YBR157C	-1	768	288	407
553898_120_2_1	1	120	1	120	gene	YBR157C	-1	768	288	407
590387_160_2_1	1	160	1	160	CDS	YBR180W	1	1719	652	811
590387_160_2_1	1	160	1	160	gene	YBR180W	1	1719	652	811
603270_120_2_1	1	120	1	120	CDS	YBR187W	1	843	642	761
603270_120_2_1	1	120	1	120	gene	YBR187W	1	843	642	761
605106_160_2_1	1	160	1	160	CDS	YBR189W	1	581	184	343
605106_160_2_1	1	160	1	160	gene	YBR189W	1	1001	604	763
606762_200_2_1	1	200	1	200	CDS	YBR191W	1	472	99	298
606762_200_2_1	1	200	1	200	gene	YBR191W	1	871	498	697
616650_200_2_1	1	200	1	200	CDS	YBR198C	-1	2397	1670	1869
616650_200_2_1	1	200	1	200	gene	YBR198C	-1	2397	1670	1869
626727_160_2_1	1	160	1	160	CDS	YBR202W	1	2538	961	1120
626727_160_2_1	1	160	1	160	gene	YBR202W	1	2538	961	1120
631043_120_2_1	1	120	1	120	CDS	YBR203W	1	2775	1881	2000
631043_120_2_1	1	120	1	120	gene	YBR203W	1	2775	1881	2000
634247_120_2_1	1	120	1	120	CDS	YBR205W	1	1215	631	750
634247_120_2_1	1	120	1	120	gene	YBR205W	1	1215	631	750
645198_124_2_1	1	124	1	36	ncRNA	tE(UUC)B	1	72	37	72
645198_124_2_1	1	124	1	36	tRNA	tE(UUC)B	1	72	37	72
680318_379_2_1	1	379	40	240	CDS	YBR230W-A	1	201	1	201
680318_379_2_1	1	379	40	240	gene	YBR230W-A	1	201	1	201
687705_160_2_1	1	160	1	160	CDS	YBR235W	1	3363	810	969
687705_160_2_1	1	160	1	160	gene	YBR235W	1	3363	810	969
695259_192_2_1	1	192	1	192	CDS	YBR238C	-1	2196	1848	2039
695259_192_2_1	1	192	1	192	gene	YBR238C	-1	2196	1848	2039
704900_120_2_1	1	120	1	120	CDS	YBR242W	1	717	236	355
704900_120_2_1	1	120	1	120	gene	YBR242W	1	717	236	355
725634_120_2_1	1	120	1	120	CDS	YBR255W	1	2085	1184	1303
725634_120_2_1	1	120	1	120	gene	YBR255W	1	2085	1184	1303
769307_160_2_1	1	160	1	160	CDS	YBR283C	-1	1473	946	1105
769307_160_2_1	1	160	1	160	gene	YBR283C	-1	1473	946	1105
796335_120_2_1	1	120	1	120	CDS	YBR295W	1	3651	3493	3612
796335_120_2_1	1	120	1	120	gene	YBR295W	1	3651	3493	3612
798409_121_2_1	1	121	1	108	CDS	YBR296C	-1	1725	1	108
798409_121_2_1	1	121	1	108	gene	YBR296C	-1	1725	1	108
2024_122_3_1	1	122	1	112	CDS	YCL076W	1	744	633	744
2024_122_3_1	1	122	1	112	gene	YCL076W	1	744	633	744
2024_122_3_1	1	122	1	122	transposable_element	YCLWTy5-1	1	3144	846	967
2391_120_3_1	1	120	1	120	CDS	YCL075W	1	441	266	385
2391_120_3_1	1	120	1	120	pseudogene	YCL075W	1	441	266	385
2391_120_3_1	1	120	1	120	transposable_element	YCLWTy5-1	1	3144	1213	1332
11985_160_3_1	1	160	1	160	CDS	YCL068C	-1	783	142	301
11985_160_3_1	1	160	1	160	gene	YCL068C	-1	783	142	301
12312_282_3_1	1	282	75	282	CDS	YCL067C	-1	633	426	633
12312_282_3_1	1	282	75	282	gene	YCL067C	-1	633	426	633
13761_120_3_1	1	120	1	120	CDS	YCL065W	1	369	11	130
13761_120_3_1	1	120	1	120	gene	YCL065W	1	369	11	130
14644_121_3_1	1	121	1	121	ARS	ARS302	1	275	70	190
14644_121_3_1	1	121	58	68	nucleotide_match	ARS302	1	11	1	11
38247_160_3_1	1	160	1	160	CDS	YCL050C	-1	966	396	555
38247_160_3_1	1	160	1	160	gene	YCL050C	-1	966	396	555
50294_136_3_1	1	136	1	136	CDS	YCL041C	-1	495	199	334
50294_136_3_1	1	136	1	136	gene	YCL041C	-1	495	199	334
51049_120_3_1	1	120	1	120	CDS	YCL040W	1	1503	212	331
51049_120_3_1	1	120	1	120	gene	YCL040W	1	1503	212	331
57352_120_3_1	1	120	23	120	CDS	YCL037C	-1	1305	1208	1305
57352_120_3_1	1	120	23	120	gene	YCL037C	-1	1305	1208	1305
58502_120_3_1	1	120	1	120	CDS	YCL037C	-1	1305	58	177
58502_120_3_1	1	120	1	120	gene	YCL037C	-1	1305	58	177
59052_160_3_1	1	160	1	160	CDS	YCL036W	1	1701	27	186
59052_160_3_1	1	160	1	160	gene	YCL036W	1	1701	27	186
59612_120_3_1	1	120	1	120	CDS	YCL036W	1	1701	587	706
59612_120_3_1	1	120	1	120	gene	YCL036W	1	1701	587	706
78925_135_3_1	1	135	24	135	CDS	YCL023C	-1	348	237	348
78925_135_3_1	1	135	24	135	gene	YCL023C	-1	348	237	348
84128_76_3_1	1	76	1	76	repeat_region	YCLWdelta2a	1	226	61	136
84839_120_3_1	1	120	1	120	repeat_region	YCLWdelta4	1	332	30	149
84839_120_3_1	1	120	1	120	transposable_element	YCLWTy2-1	1	5959	30	149
92010_120_3_1	1	120	1	120	CDS	YCL018W	1	1095	688	807
92010_120_3_1	1	120	1	120	gene	YCL018W	1	1095	688	807
94000_120_3_1	1	120	1	120	CDS	YCL017C	-1	1494	151	270
94000_120_3_1	1	120	1	120	gene	YCL017C	-1	1494	151	270
122170_91_3_1	1	91	1	91	CDS	YCR005C	-1	1383	66	156
122170_91_3_1	1	91	1	91	gene	YCR005C	-1	1383	66	156
127712_102_3_1	1	102	2	75	ncRNA	tN(GUU)C	1	74	1	74
127712_102_3_1	1	102	2	75	tRNA	tN(GUU)C	1	74	1	74
138312_240_3_1	1	240	1	240	CDS	YCR012W	1	1251	570	809
138312_240_3_1	1	240	1	240	gene	YCR012W	1	1251	570	809
138312_240_3_1	1	240	88	240	CDS	YCR013C	-1	648	496	648
138312_240_3_1	1	240	88	240	gene	YCR013C	-1	648	496	648
138832_120_3_1	1	120	1	120	CDS	YCR012W	1	1251	1090	1209
138832_120_3_1	1	120	1	120	gene	YCR012W	1	1251	1090	1209
138832_120_3_1	1	120	1	120	CDS	YCR013C	-1	648	96	215
138832_120_3_1	1	120	1	120	gene	YCR013C	-1	648	96	215
151555_119_3_1	1	119	51	119	CDS	YCR018C-A	-1	255	187	255
151555_119_3_1	1	119	51	119	gene	YCR018C-A	-1	255	187	255
151555_119_3_1	1	119	1	119	repeat_region	YCRWdelta10	1	331	38	156
156133_120_3_1	1	120	1	120	CDS	YCR021C	-1	999	851	970
156133_120_3_1	1	120	1	120	gene	YCR021C	-1	999	851	970
159131_120_3_1	1	120	1	120	CDS	YCR023C	-1	1836	1119	1238
159131_120_3_1	1	120	1	120	gene	YCR023C	-1	1836	1119	1238
199142_160_3_1	1	160	1	160	CDS	YCR038C	-1	1929	244	403
199142_160_3_1	1	160	1	160	gene	YCR038C	-1	1929	244	403
200921_120_3_1	1	120	1	120	CDS	YCR041W	1	333	16	135
200921_120_3_1	1	120	1	120	gene	YCR041W	1	333	16	135
212012_141_3_1	1	141	1	141	CDS	YCR048W	1	1833	89	229
212012_141_3_1	1	141	1	141	gene	YCR048W	1	1833	89	229
212012_141_3_1	1	141	1	141	CDS	YCR049C	-1	447	161	301
212012_141_3_1	1	141	1	141	gene	YCR049C	-1	447	161	301
222920_160_3_1	1	160	1	160	CDS	YCR057C	-1	2772	145	304
222920_160_3_1	1	160	1	160	gene	YCR057C	-1	2772	145	304
225608_106_3_1	1	106	1	106	CDS	YCR061W	1	1896	51	156
225608_106_3_1	1	106	1	106	gene	YCR061W	1	1896	51	156
293263_120_3_1	1	120	1	120	CDS	YCR096C	-1	360	153	272
293263_120_3_1	1	120	1	120	gene	YCR096C	-1	360	153	272
293830_241_3_1	1	241	2	241	region	HMRA1	1	487	1	240
293830_241_3_1	1	241	2	241	gene	YCR097W	1	487	1	240
293830_241_3_1	1	241	107	160	intron	YCR097W	1	54	1	54
295044_115_3_1	1	115	1	115	repeat_region	YCRWdelta13	1	328	46	160
295460_94_3_1	1	94	21	93	ncRNA	tT(AGU)C	1	73	1	73
295460_94_3_1	1	94	21	93	tRNA	tT(AGU)C	1	73	1	73
2189_120_4_1	1	120	1	120	CDS	YDL248W	1	1152	388	507
2189_120_4_1	1	120	1	120	gene	YDL248W	1	1152	388	507
46755_160_4_1	1	160	1	160	CDS	YDL227C	-1	1761	1119	1278
46755_160_4_1	1	160	1	160	gene	YDL227C	-1	1761	1119	1278
51514_120_4_1	1	120	1	120	CDS	YDL226C	-1	1059	542	661
51514_120_4_1	1	120	1	120	gene	YDL226C	-1	1059	542	661
80035_120_4_1	1	120	1	120	CDS	YDL211C	-1	1119	260	379
80035_120_4_1	1	120	1	120	gene	YDL211C	-1	1119	260	379
83546_96_4_1	1	96	4	74	ncRNA	tG(GCC)D1	1	71	1	71
83546_96_4_1	1	96	4	74	tRNA	tG(GCC)D1	1	71	1	71
97789_120_4_1	1	120	1	120	CDS	YDL203C	-1	1872	47	166
97789_120_4_1	1	120	1	120	gene	YDL203C	-1	1872	47	166
115432_120_4_1	1	120	1	120	CDS	YDL193W	1	1128	760	879
115432_120_4_1	1	120	1	120	gene	YDL193W	1	1128	760	879
133567_120_4_1	1	120	1	120	CDS	YDL182W	1	1287	130	249
133567_120_4_1	1	120	1	120	gene	YDL182W	1	1287	130	249
133847_160_4_1	1	160	1	160	CDS	YDL182W	1	1287	410	569
133847_160_4_1	1	160	1	160	gene	YDL182W	1	1287	410	569
142747_120_4_1	1	120	1	120	CDS	YDL176W	1	2127	650	769
142747_120_4_1	1	120	1	120	gene	YDL176W	1	2127	650	769
148625_120_4_1	1	120	1	120	CDS	YDL172C	-1	480	344	463
148625_120_4_1	1	120	1	120	gene	YDL172C	-1	480	344	463
148625_120_4_1	1	120	1	120	CDS	YDL173W	1	888	434	553
148625_120_4_1	1	120	1	120	gene	YDL173W	1	888	434	553
154165_120_4_1	1	120	1	120	CDS	YDL171C	-1	6438	1358	1477
154165_120_4_1	1	120	1	120	gene	YDL171C	-1	6438	1358	1477
173043_120_4_1	1	120	15	120	CDS	YDL159C-B	-1	177	72	177
173043_120_4_1	1	120	15	120	gene	YDL159C-B	-1	177	72	177
173043_120_4_1	1	120	1	120	CDS	YDL159W	1	1548	562	681
173043_120_4_1	1	120	1	120	gene	YDL159W	1	1548	562	681
197590_120_4_1	1	120	1	120	CDS	YDL145C	-1	3606	469	588
197590_120_4_1	1	120	1	120	gene	YDL145C	-1	3606	469	588
227573_120_4_1	1	120	1	120	CDS	YDL131W	1	1323	181	300
227573_120_4_1	1	120	1	120	gene	YDL131W	1	1323	181	300
227853_120_4_1	1	120	1	120	CDS	YDL131W	1	1323	461	580
227853_120_4_1	1	120	1	120	gene	YDL131W	1	1323	461	580
300776_120_4_1	1	120	1	120	CDS	YDL087C	-1	786	105	224
300776_120_4_1	1	120	1	120	gene	YDL087C	-1	786	105	224
306935_120_4_1	1	120	1	120	CDS	YDL083C	-1	408	280	399
306935_120_4_1	1	120	1	120	gene	YDL083C	-1	864	736	855
313965_99_4_1	1	99	1	80	CDS	YDL079C	-1	1094	1	80
313965_99_4_1	1	99	1	99	gene	YDL079C	-1	1798	686	784
332272_200_4_1	1	200	1	200	CDS	YDL070W	1	1917	1248	1447
332272_200_4_1	1	200	1	200	gene	YDL070W	1	1917	1248	1447
335129_120_4_1	1	120	1	120	CDS	YDL066W	1	1287	295	414
335129_120_4_1	1	120	1	120	gene	YDL066W	1	1287	295	414
356634_120_4_1	1	120	1	120	CDS	YDL055C	-1	1086	7	126
356634_120_4_1	1	120	1	120	gene	YDL055C	-1	1086	7	126
359569_134_4_1	1	134	46	68	intron	tK(UUU)D	1	23	1	23
359569_134_4_1	1	134	9	45	ncRNA	tK(UUU)D	1	37	1	37
359569_134_4_1	1	134	69	104	ncRNA	tK(UUU)D	1	36	1	36
359569_134_4_1	1	134	9	104	tRNA	tK(UUU)D	1	96	1	96
362030_120_4_1	1	120	1	120	CDS	YDL053C	-1	558	108	227
362030_120_4_1	1	120	1	120	gene	YDL053C	-1	558	108	227
383353_203_4_1	1	203	1	203	CDS	YDL038C	-1	1752	524	726
383353_203_4_1	1	203	1	203	gene	YDL038C	-1	1752	524	726
437767_92_4_1	1	92	3	84	ncRNA	tS(AGA)D1	1	82	1	82
437767_92_4_1	1	92	3	84	tRNA	tS(AGA)D1	1	82	1	82
447297_120_4_1	1	120	1	120	CDS	YDL002C	-1	612	160	279
447297_120_4_1	1	120	1	120	gene	YDL002C	-1	612	160	279
460782_123_4_1	1	123	1	123	CDS	YDR006C	-1	2706	341	463
460782_123_4_1	1	123	1	123	gene	YDR006C	-1	2706	341	463
508161_160_4_1	1	160	1	160	CDS	YDR033W	1	963	19	178
508161_160_4_1	1	160	1	160	gene	YDR033W	1	963	19	178
514290_160_4_1	1	160	1	160	CDS	YDR034C-D	-1	4020	3610	3769
514290_160_4_1	1	160	1	160	transposable_element_gene	YDR034C-D	-1	5314	4904	5063
514290_160_4_1	1	160	1	160	transposable_element	YDRCTy2-1	-1	5956	5195	5354
519035_160_4_1	1	160	1	160	CDS	YDR034C-C	-1	1317	159	318
519035_160_4_1	1	160	1	160	transposable_element_gene	YDR034C-C	-1	1317	159	318
519035_160_4_1	1	160	1	160	CDS	YDR034C-D	-1	1293	159	318
519035_160_4_1	1	160	1	160	transposable_element_gene	YDR034C-D	-1	5314	159	318
519035_160_4_1	1	160	1	160	transposable_element	YDRCTy2-1	-1	5956	450	609
520473_155_4_1	1	155	40	155	CDS	YDR034C-A	-1	177	62	177
520473_155_4_1	1	155	40	155	gene	YDR034C-A	-1	177	62	177
520473_155_4_1	1	155	1	155	repeat_region	YDRWdelta7	1	329	1	155
520968_173_4_1	1	173	1	72	ncRNA	tQ(UUG)D1	1	72	1	72
520968_173_4_1	1	173	1	72	tRNA	tQ(UUG)D1	1	72	1	72
579590_123_4_1	1	123	1	123	gene	YDR064W	1	995	136	258
579590_123_4_1	1	123	1	123	intron	YDR064W	1	539	115	237
580114_120_4_1	1	120	1	120	CDS	YDR064W	1	435	100	219
580114_120_4_1	1	120	1	120	gene	YDR064W	1	995	660	779
583308_120_4_1	1	120	1	120	CDS	YDR067C	-1	675	36	155
583308_120_4_1	1	120	1	120	gene	YDR067C	-1	675	36	155
627990_120_4_1	1	120	1	120	CDS	YDR091C	-1	1827	421	540
627990_120_4_1	1	120	1	120	gene	YDR091C	-1	1827	421	540
636207_202_4_1	1	202	1	202	CDS	YDR095C	-1	411	115	316
636207_202_4_1	1	202	1	202	gene	YDR095C	-1	411	115	316
637644_120_4_1	1	120	1	120	CDS	YDR096W	1	2685	511	630
637644_120_4_1	1	120	1	120	gene	YDR096W	1	2685	511	630
646104_160_4_1	1	160	1	160	CDS	YDR098C-B	-1	3963	3553	3712
646104_160_4_1	1	160	1	160	transposable_element_gene	YDR098C-B	-1	5269	4859	5018
646104_160_4_1	1	160	1	160	transposable_element	YDRCTy1-1	-1	5918	5152	5311
647558_120_4_1	1	120	1	120	CDS	YDR098C-B	-1	3963	2139	2258
647558_120_4_1	1	120	1	120	transposable_element_gene	YDR098C-B	-1	5269	3445	3564
647558_120_4_1	1	120	1	120	transposable_element	YDRCTy1-1	-1	5918	3738	3857
650825_120_4_1	1	120	1	120	CDS	YDR098C-A	-1	1323	178	297
650825_120_4_1	1	120	1	120	transposable_element_gene	YDR098C-A	-1	1323	178	297
650825_120_4_1	1	120	1	120	CDS	YDR098C-B	-1	1305	178	297
650825_120_4_1	1	120	1	120	transposable_element_gene	YDR098C-B	-1	5269	178	297
650825_120_4_1	1	120	1	120	transposable_element	YDRCTy1-1	-1	5918	471	590
685922_120_4_1	1	120	1	120	CDS	YDR118W	1	1959	46	165
685922_120_4_1	1	120	1	120	gene	YDR118W	1	1959	46	165
710419_120_4_1	1	120	1	120	CDS	YDR128W	1	3447	876	995
710419_120_4_1	1	120	1	120	gene	YDR128W	1	3447	876	995
748712_120_4_1	1	120	1	120	CDS	YDR146C	-1	2130	1907	2026
748712_120_4_1	1	120	1	120	gene	YDR146C	-1	2130	1907	2026
749829_120_4_1	1	120	1	120	CDS	YDR146C	-1	2130	790	909
749829_120_4_1	1	120	1	120	gene	YDR146C	-1	2130	790	909
798972_120_4_1	1	120	1	120	CDS	YDR170C	-1	6030	3127	3246
798972_120_4_1	1	120	1	120	gene	YDR170C	-1	6030	3127	3246
851217_93_4_1	1	93	7	93	CDS	YDR197W	1	1170	1	87
851217_93_4_1	1	93	7	93	gene	YDR197W	1	1170	1	87
866665_120_4_1	1	120	1	120	CDS	YDR207C	-1	2511	734	853
866665_120_4_1	1	120	1	120	gene	YDR207C	-1	2511	734	853
871845_120_4_1	1	120	1	120	repeat_region	YDRWdelta13	1	332	30	149
871845_120_4_1	1	120	1	120	transposable_element	YDRWTy2-2	1	5959	30	149
875625_114_4_1	1	114	1	114	CDS	YDR210W-B	1	4020	2225	2338
875625_114_4_1	1	114	1	114	transposable_element_gene	YDR210W-B	1	5314	3519	3632
875625_114_4_1	1	114	1	114	transposable_element	YDRWTy2-2	1	5959	3810	3923
877477_175_4_1	1	175	1	175	repeat_region	YDRWdelta14	1	332	35	209
877477_175_4_1	1	175	1	175	transposable_element	YDRWTy2-2	1	5959	5662	5836
878423_178_4_1	1	178	1	178	transposable_element	YDRCTy1-2	-1	5918	5616	5793
878905_160_4_1	1	160	1	160	CDS	YDR210C-D	-1	3963	3553	3712
878905_160_4_1	1	160	1	160	transposable_element_gene	YDR210C-D	-1	5269	4859	5018
878905_160_4_1	1	160	1	160	transposable_element	YDRCTy1-2	-1	5918	5152	5311
880359_120_4_1	1	120	1	120	CDS	YDR210C-D	-1	3963	2139	2258
880359_120_4_1	1	120	1	120	transposable_element_gene	YDR210C-D	-1	5269	3445	3564
880359_120_4_1	1	120	1	120	transposable_element	YDRCTy1-2	-1	5918	3738	3857
883626_120_4_1	1	120	1	120	CDS	YDR210C-C	-1	1323	178	297
883626_120_4_1	1	120	1	120	transposable_element_gene	YDR210C-C	-1	1323	178	297
883626_120_4_1	1	120	1	120	CDS	YDR210C-D	-1	1305	178	297
883626_120_4_1	1	120	1	120	transposable_element_gene	YDR210C-D	-1	5269	178	297
883626_120_4_1	1	120	1	120	transposable_element	YDRCTy1-2	-1	5918	471	590
884345_119_4_1	1	119	49	108	intron	tI(UAU)D	1	60	1	60
884345_119_4_1	1	119	12	48	ncRNA	tI(UAU)D	1	37	1	37
884345_119_4_1	1	119	109	119	ncRNA	tI(UAU)D	1	36	1	11
884345_119_4_1	1	119	12	119	tRNA	tI(UAU)D	1	133	1	108
887391_51_4_1	1	51	1	51	CDS	YDR212W	1	1680	165	215
887391_51_4_1	1	51	1	51	gene	YDR212W	1	1680	165	215
891019_120_4_1	1	120	1	120	CDS	YDR213W	1	2742	1274	1393
891019_120_4_1	1	120	1	120	gene	YDR213W	1	2742	1274	1393
902319_120_4_1	1	120	1	120	CDS	YDR217C	-1	3930	1037	1156
902319_120_4_1	1	120	1	120	gene	YDR217C	-1	3930	1037	1156
903301_120_4_1	1	120	1	120	CDS	YDR217C	-1	3930	55	174
903301_120_4_1	1	120	1	120	gene	YDR217C	-1	3930	55	174
931621_120_4_1	1	120	1	120	CDS	YDR234W	1	2082	499	618
931621_120_4_1	1	120	1	120	gene	YDR234W	1	2082	499	618
942362_200_4_1	1	200	1	200	CDS	YDR239C	-1	2364	854	1053
942362_200_4_1	1	200	1	200	gene	YDR239C	-1	2364	854	1053
944297_120_4_1	1	120	1	120	CDS	YDR240C	-1	1479	731	850
944297_120_4_1	1	120	1	120	gene	YDR240C	-1	1479	731	850
975644_120_4_1	1	120	1	120	CDS	YDR259C	-1	1152	14	133
975644_120_4_1	1	120	1	120	gene	YDR259C	-1	1152	14	133
988757_120_4_1	1	120	1	120	CDS	YDR261C-D	-1	3510	2162	2281
988757_120_4_1	1	120	1	120	transposable_element_gene	YDR261C-D	-1	4816	3468	3587
988757_120_4_1	1	120	1	120	transposable_element	YDRCTy1-3	-1	5493	3761	3880
992047_120_4_1	1	120	1	120	CDS	YDR261C-C	-1	1323	178	297
992047_120_4_1	1	120	1	120	transposable_element_gene	YDR261C-C	-1	1323	178	297
992047_120_4_1	1	120	1	120	CDS	YDR261C-D	-1	1305	178	297
992047_120_4_1	1	120	1	120	transposable_element_gene	YDR261C-D	-1	4816	178	297
992047_120_4_1	1	120	1	120	transposable_element	YDRCTy1-3	-1	5493	471	590
992814_102_4_1	1	102	13	83	ncRNA	tG(GCC)D2	1	71	1	71
992814_102_4_1	1	102	13	83	tRNA	tG(GCC)D2	1	71	1	71
1001125_120_4_1	1	120	1	120	CDS	YDR266C	-1	1920	774	893
1001125_120_4_1	1	120	1	120	gene	YDR266C	-1	1920	774	893
1012852_120_4_1	1	120	1	102	CDS	YDR275W	1	708	607	708
1012852_120_4_1	1	120	1	102	gene	YDR275W	1	708	607	708
1049174_160_4_1	1	160	1	160	CDS	YDR293C	-1	3753	54	213
1049174_160_4_1	1	160	1	160	gene	YDR293C	-1	3753	54	213
1068286_119_4_1	1	119	1	99	CDS	YDR302W	1	660	562	660
1068286_119_4_1	1	119	1	99	gene	YDR302W	1	660	562	660
1084160_120_4_1	1	120	1	120	CDS	YDR310C	-1	3189	32	151
1084160_120_4_1	1	120	1	120	gene	YDR310C	-1	3189	32	151
1085609_160_4_1	1	160	1	160	CDS	YDR311W	1	1929	550	709
1085609_160_4_1	1	160	1	160	gene	YDR311W	1	1929	550	709
1089897_120_4_1	1	120	1	120	CDS	YDR313C	-1	861	59	178
1089897_120_4_1	1	120	1	120	gene	YDR313C	-1	861	59	178
1099703_50_4_1	1	50	1	50	CDS	YDR316W-B	1	3963	2339	2388
1099703_50_4_1	1	50	1	50	transposable_element_gene	YDR316W-B	1	5269	3645	3694
1099703_50_4_1	1	50	1	50	transposable_element	YDRWTy1-4	1	5926	3942	3991
1137338_160_4_1	1	160	1	160	CDS	YDR334W	1	4545	1414	1573
1137338_160_4_1	1	160	1	160	gene	YDR334W	1	4545	1414	1573
1141476_120_4_1	1	120	1	120	CDS	YDR335W	1	3675	317	436
1141476_120_4_1	1	120	1	120	gene	YDR335W	1	3675	317	436
1151070_117_4_1	1	117	1	106	CDS	YDR340W	1	303	198	303
1151070_117_4_1	1	117	1	106	gene	YDR340W	1	303	198	303
1151070_117_4_1	1	117	1	117	repeat_region	YDRWdelta25	1	330	40	156
1175334_280_4_1	1	280	1	280	repeat_region	YDRCsigma6	-1	679	192	471
1175334_280_4_1	1	280	1	280	repeat_region	YDRWdelta26	1	332	27	306
1175821_78_4_1	1	78	1	73	ncRNA	tM(CAU)D	1	73	1	73
1175821_78_4_1	1	78	1	73	tRNA	tM(CAU)D	1	73	1	73
1185379_120_4_1	1	120	1	120	CDS	YDR354W	1	1143	642	761
1185379_120_4_1	1	120	1	120	gene	YDR354W	1	1143	642	761
1201740_73_4_1	1	73	1	73	ncRNA	tK(CUU)D1	1	73	1	73
1201740_73_4_1	1	73	1	73	tRNA	tK(CUU)D1	1	73	1	73
1206731_121_4_1	1	121	1	121	repeat_region	YDRWdelta27	1	334	38	158
1206731_121_4_1	1	121	1	121	transposable_element	YDRWTy1-5	1	5918	38	158
1210631_50_4_1	1	50	1	50	CDS	YDR365W-B	1	3963	2339	2388
1210631_50_4_1	1	50	1	50	transposable_element_gene	YDR365W-B	1	5269	3645	3694
1210631_50_4_1	1	50	1	50	transposable_element	YDRWTy1-5	1	5918	3938	3987
1212309_242_4_1	1	242	120	242	CDS	YDR366C	-1	399	277	399
1212309_242_4_1	1	242	120	242	gene	YDR366C	-1	399	277	399
1212309_242_4_1	1	242	1	242	repeat_region	YDRWdelta28	1	334	32	273
1212309_242_4_1	1	242	1	242	transposable_element	YDRWTy1-5	1	5918	5616	5857
1220345_120_4_1	1	120	1	120	CDS	YDR371W	1	1536	943	1062
1220345_120_4_1	1	120	1	120	gene	YDR371W	1	1536	943	1062
1236806_160_4_1	1	160	1	160	gene	YDR381W	1	1447	259	418
1236806_160_4_1	1	160	28	160	intron	YDR381W	1	766	1	133
1238644_122_4_1	1	122	1	122	gene	YDR381C-A	-1	539	76	197
1238644_122_4_1	1	122	1	122	intron	YDR381C-A	-1	194	50	171
1243506_200_4_1	1	200	1	200	CDS	YDR385W	1	2529	287	486
1243506_200_4_1	1	200	1	200	gene	YDR385W	1	2529	287	486
1244466_160_4_1	1	160	1	160	CDS	YDR385W	1	2529	1247	1406
1244466_160_4_1	1	160	1	160	gene	YDR385W	1	2529	1247	1406
1245040_120_4_1	1	120	1	120	CDS	YDR385W	1	2529	1821	1940
1245040_120_4_1	1	120	1	120	gene	YDR385W	1	2529	1821	1940
1256956_117_4_1	1	117	43	114	ncRNA	tG(CCC)D	-1	72	1	72
1256956_117_4_1	1	117	43	114	tRNA	tG(CCC)D	-1	72	1	72
1271809_160_4_1	1	160	1	160	CDS	YDR400W	1	1023	757	916
1271809_160_4_1	1	160	1	160	gene	YDR400W	1	1023	757	916
1279279_151_4_1	1	151	1	151	CDS	YDR406W	1	4590	80	230
1279279_151_4_1	1	151	1	151	gene	YDR406W	1	4590	80	230
1280064_120_4_1	1	120	1	120	CDS	YDR406W	1	4590	865	984
1280064_120_4_1	1	120	1	120	gene	YDR406W	1	4590	865	984
1301705_120_4_1	1	120	1	120	CDS	YDR417C	-1	372	93	212
1301705_120_4_1	1	120	1	120	gene	YDR417C	-1	372	93	212
1301705_120_4_1	1	120	1	120	CDS	YDR418W	1	498	100	219
1301705_120_4_1	1	120	1	120	gene	YDR418W	1	498	100	219
1305611_100_4_1	1	100	10	92	ncRNA	tS(AGA)D3	1	83	1	83
1305611_100_4_1	1	100	10	92	tRNA	tS(AGA)D3	1	83	1	83
1329365_120_4_1	1	120	1	120	CDS	YDR432W	1	1245	593	712
1329365_120_4_1	1	120	1	120	gene	YDR432W	1	1245	593	712
1329605_120_4_1	1	120	1	120	CDS	YDR432W	1	1245	833	952
1329605_120_4_1	1	120	1	120	gene	YDR432W	1	1245	833	952
1329605_120_4_1	1	120	1	120	CDS	YDR433W	1	441	16	135
1329605_120_4_1	1	120	1	120	gene	YDR433W	1	441	16	135
1352448_83_4_1	1	83	9	81	ncRNA	tK(CUU)D2	-1	73	1	73
1352448_83_4_1	1	83	9	81	tRNA	tK(CUU)D2	-1	73	1	73
1352448_83_4_1	1	83	1	83	CDS	YDR445C	-1	408	50	132
1352448_83_4_1	1	83	1	83	gene	YDR445C	-1	408	50	132
1355081_120_4_1	1	120	1	120	CDS	YDR447C	-1	408	27	146
1355081_120_4_1	1	120	1	120	gene	YDR447C	-1	725	344	463
1364721_120_4_1	1	120	1	120	CDS	YDR452W	1	2025	1854	1973
1364721_120_4_1	1	120	1	120	gene	YDR452W	1	2025	1854	1973
1368792_120_4_1	1	120	1	120	CDS	YDR456W	1	1902	1318	1437
1368792_120_4_1	1	120	1	120	gene	YDR456W	1	1902	1318	1437
1369865_160_4_1	1	160	1	160	CDS	YDR457W	1	9807	86	245
1369865_160_4_1	1	160	1	160	gene	YDR457W	1	9807	86	245
1381564_120_4_1	1	120	1	120	CDS	YDR458C	-1	1992	354	473
1381564_120_4_1	1	120	1	120	gene	YDR458C	-1	1992	354	473
1402877_163_4_1	1	163	33	156	ncRNA	snR13	1	124	1	124
1402877_163_4_1	1	163	33	156	snoRNA	snR13	1	124	1	124
1443205_120_4_1	1	120	1	120	CDS	YDR496C	-1	1971	70	189
1443205_120_4_1	1	120	1	120	gene	YDR496C	-1	1971	70	189
1526675_120_4_1	1	120	1	120	telomere	TEL04R	1	7309	2068	2187
1526675_120_4_1	1	120	1	120	repeat_family	TEL04R-YP	1	6467	1226	1345
1526675_120_4_1	1	120	1	120	CDS	YDR545W	1	5391	372	491
1526675_120_4_1	1	120	1	120	gene	YDR545W	1	5391	372	491
1528195_120_4_1	1	120	1	120	telomere	TEL04R	1	7309	3588	3707
1528195_120_4_1	1	120	1	120	repeat_family	TEL04R-YP	1	6467	2746	2865
1528195_120_4_1	1	120	1	120	CDS	YDR545W	1	5391	1892	2011
1528195_120_4_1	1	120	1	120	gene	YDR545W	1	5391	1892	2011
1528395_120_4_1	1	120	1	120	telomere	TEL04R	1	7309	3788	3907
1528395_120_4_1	1	120	1	120	repeat_family	TEL04R-YP	1	6467	2946	3065
1528395_120_4_1	1	120	1	120	CDS	YDR545W	1	5391	2092	2211
1528395_120_4_1	1	120	1	120	gene	YDR545W	1	5391	2092	2211
1528717_120_4_1	1	120	1	120	telomere	TEL04R	1	7309	4110	4229
1528717_120_4_1	1	120	1	120	repeat_family	TEL04R-YP	1	6467	3268	3387
1528717_120_4_1	1	120	1	120	CDS	YDR545W	1	5391	2414	2533
1528717_120_4_1	1	120	1	120	gene	YDR545W	1	5391	2414	2533
1529261_240_4_1	1	240	1	240	telomere	TEL04R	1	7309	4654	4893
1529261_240_4_1	1	240	1	240	repeat_family	TEL04R-YP	1	6467	3812	4051
1529261_240_4_1	1	240	1	240	CDS	YDR545W	1	5391	2958	3197
1529261_240_4_1	1	240	1	240	gene	YDR545W	1	5391	2958	3197
1531089_200_4_1	1	200	1	200	telomere	TEL04R	1	7309	6482	6681
1531089_200_4_1	1	200	1	200	repeat_family	TEL04R-YP	1	6467	5640	5839
1531089_200_4_1	1	200	1	200	CDS	YDR545C-A	-1	480	38	237
1531089_200_4_1	1	200	1	200	gene	YDR545C-A	-1	480	38	237
1531089_200_4_1	1	200	1	200	CDS	YDR545W	1	5391	4786	4985
1531089_200_4_1	1	200	1	200	gene	YDR545W	1	5391	4786	4985
1461_273_5_1	1	273	1	273	telomere	TEL05L	-1	6473	4741	5013
1461_273_5_1	1	273	1	273	repeat_family	TEL05L-YP	-1	6278	4546	4818
1461_273_5_1	1	273	8	273	repeat_region	TEL05L-YP	-1	595	330	595
1461_273_5_1	1	273	1	273	CDS	YEL077C	-1	3834	2365	2637
1461_273_5_1	1	273	1	273	gene	YEL077C	-1	3834	2365	2637
5535_120_5_1	1	120	1	120	telomere	TEL05L	-1	6473	820	939
5535_120_5_1	1	120	1	120	repeat_family	TEL05L-YP	-1	6278	625	744
5535_120_5_1	1	120	1	120	CDS	YEL075C	-1	369	60	179
5535_120_5_1	1	120	1	120	gene	YEL075C	-1	369	60	179
6185_120_5_1	1	120	1	120	telomere	TEL05L	-1	6473	170	289
6185_120_5_1	1	120	1	94	repeat_family	TEL05L-YP	-1	6278	1	94
6185_120_5_1	1	120	1	120	CDS	YEL074W	1	339	60	179
6185_120_5_1	1	120	1	120	gene	YEL074W	1	339	60	179
9168_120_5_1	1	120	1	120	ARS	ARS504	1	1234	383	502
17020_120_5_1	1	120	1	120	CDS	YEL071W	1	1491	666	785
17020_120_5_1	1	120	1	120	gene	YEL071W	1	1491	666	785
31974_120_5_1	1	120	1	120	region	CAN1	-1	1773	1374	1493
31974_120_5_1	1	120	1	120	CDS	YEL063C	-1	1773	1374	1493
31974_120_5_1	1	120	1	120	gene	YEL063C	-1	1773	1374	1493
39997_158_5_1	1	158	50	158	CDS	YEL060C	-1	1908	1800	1908
39997_158_5_1	1	158	50	158	gene	YEL060C	-1	1908	1800	1908
42438_120_5_1	1	120	1	120	CDS	YEL059C-A	-1	225	68	187
42438_120_5_1	1	120	1	120	gene	YEL059C-A	-1	225	68	187
48637_120_5_1	1	120	1	120	CDS	YEL055C	-1	3069	2784	2903
48637_120_5_1	1	120	1	120	gene	YEL055C	-1	3069	2784	2903
62181_121_5_1	1	121	1	121	repeat_region	YELWdelta1	1	676	101	221
62181_121_5_1	1	121	1	121	repeat_region	YELWdelta2	1	333	40	160
68870_123_5_1	1	123	1	123	CDS	YEL045C	-1	426	274	396
68870_123_5_1	1	123	1	123	gene	YEL045C	-1	426	274	396
69195_122_5_1	1	122	1	71	CDS	YEL045C	-1	426	1	71
69195_122_5_1	1	122	1	71	gene	YEL045C	-1	426	1	71
83783_120_5_1	1	120	1	120	CDS	YEL036C	-1	1503	651	770
83783_120_5_1	1	120	1	120	gene	YEL036C	-1	1503	651	770
85793_120_5_1	1	120	1	120	CDS	YEL034C-A	-1	603	304	423
85793_120_5_1	1	120	1	120	gene	YEL034C-A	-1	603	304	423
85793_120_5_1	1	120	1	120	CDS	YEL034W	1	474	118	237
85793_120_5_1	1	120	1	120	gene	YEL034W	1	474	118	237
86598_117_5_1	1	117	7	88	ncRNA	tS(AGA)E	1	82	1	82
86598_117_5_1	1	117	7	88	tRNA	tS(AGA)E	1	82	1	82
90401_120_5_1	1	120	1	120	CDS	YEL031W	1	3648	144	263
90401_120_5_1	1	120	1	120	gene	YEL031W	1	3648	144	263
95334_120_5_1	1	120	1	120	CDS	YEL030W	1	1935	691	810
95334_120_5_1	1	120	1	120	gene	YEL030W	1	1935	691	810
100123_99_5_1	1	99	11	82	ncRNA	tM(CAU)E	1	72	1	72
100123_99_5_1	1	99	11	82	tRNA	tM(CAU)E	1	72	1	72
120645_120_5_1	1	120	1	120	CDS	YEL019C	-1	804	538	657
120645_120_5_1	1	120	1	120	gene	YEL019C	-1	804	538	657
138272_117_5_1	1	117	1	117	repeat_region	YELWdelta6	1	333	52	168
138660_86_5_1	1	86	7	78	ncRNA	tR(UCU)E	1	72	1	72
138660_86_5_1	1	86	7	78	tRNA	tR(UCU)E	1	72	1	72
164005_120_5_1	1	120	1	120	CDS	YER006W	1	1563	1284	1403
164005_120_5_1	1	120	1	120	gene	YER006W	1	1563	1284	1403
198908_120_5_1	1	120	1	120	CDS	YER022W	1	2064	98	217
198908_120_5_1	1	120	1	120	gene	YER022W	1	2064	98	217
207356_124_5_1	1	124	1	72	ncRNA	tH(GUG)E1	1	72	1	72
207356_124_5_1	1	124	1	72	tRNA	tH(GUG)E1	1	72	1	72
208117_120_5_1	1	120	1	120	CDS	YER026C	-1	831	238	357
208117_120_5_1	1	120	1	120	gene	YER026C	-1	831	238	357
211356_120_5_1	1	120	1	120	CDS	YER028C	-1	1185	401	520
211356_120_5_1	1	120	1	120	gene	YER028C	-1	1185	401	520
222340_121_5_1	1	121	1	63	CDS	YER034W	1	558	496	558
222340_121_5_1	1	121	1	63	gene	YER034W	1	558	496	558
243900_53_5_1	1	53	1	53	CDS	YER046W-A	1	330	202	254
243900_53_5_1	1	53	1	53	gene	YER046W-A	1	330	202	254
243900_53_5_1	1	53	1	53	CDS	YER047C	-1	2694	2551	2603
243900_53_5_1	1	53	1	53	gene	YER047C	-1	2694	2551	2603
250285_89_5_1	1	89	1	72	ncRNA	tQ(UUG)E1	1	72	1	72
250285_89_5_1	1	89	1	72	tRNA	tQ(UUG)E1	1	72	1	72
265733_55_5_1	1	55	1	52	CDS	YER055C	-1	894	1	52
265733_55_5_1	1	55	1	52	gene	YER055C	-1	894	1	52
278630_120_5_1	1	120	1	120	CDS	YER061C	-1	1329	876	995
278630_120_5_1	1	120	1	120	gene	YER061C	-1	1329	876	995
306999_120_5_1	1	120	1	120	CDS	YER074W	1	405	212	331
306999_120_5_1	1	120	1	120	gene	YER074W	1	874	681	800
312018_79_5_1	1	79	2	74	ncRNA	tA(UGC)E	-1	73	1	73
312018_79_5_1	1	79	2	74	tRNA	tA(UGC)E	-1	73	1	73
333379_200_5_1	1	200	1	200	CDS	YER088C	-1	2013	1607	1806
333379_200_5_1	1	200	1	200	gene	YER088C	-1	2013	1607	1806
340019_160_5_1	1	160	1	160	region	MET6	-1	2304	1986	2145
340019_160_5_1	1	160	1	160	CDS	YER091C	-1	2304	1986	2145
340019_160_5_1	1	160	1	160	gene	YER091C	-1	2304	1986	2145
363573_120_5_1	1	120	1	120	CDS	YER102W	1	603	478	597
363573_120_5_1	1	120	1	120	gene	YER102W	1	603	478	597
410689_120_5_1	1	120	1	120	CDS	YER125W	1	2430	505	624
410689_120_5_1	1	120	1	120	gene	YER125W	1	2430	505	624
411089_120_5_1	1	120	1	120	CDS	YER125W	1	2430	905	1024
411089_120_5_1	1	120	1	120	gene	YER125W	1	2430	905	1024
419750_120_5_1	1	120	1	120	CDS	YER129W	1	3429	2474	2593
419750_120_5_1	1	120	1	120	gene	YER129W	1	3429	2474	2593
420021_160_5_1	1	160	1	160	CDS	YER129W	1	3429	2745	2904
420021_160_5_1	1	160	1	160	gene	YER129W	1	3429	2745	2904
433140_202_5_1	1	202	54	202	CDS	YER133W	1	762	1	149
433140_202_5_1	1	202	1	202	gene	YER133W	1	1464	650	851
438690_88_5_1	1	88	7	80	ncRNA	tV(AAC)E1	1	74	1	74
438690_88_5_1	1	88	7	80	tRNA	tV(AAC)E1	1	74	1	74
441942_198_5_1	1	198	42	198	ncRNA	SCR1	1	522	1	157
441942_198_5_1	1	198	42	198	ncRNA	SCR1	1	522	1	157
443193_110_5_1	1	110	6	79	ncRNA	tI(AAU)E1	-1	74	1	74
443193_110_5_1	1	110	6	79	tRNA	tI(AAU)E1	-1	74	1	74
444003_160_5_1	1	160	1	160	CDS	YER138C	-1	3966	3556	3715
444003_160_5_1	1	160	1	160	transposable_element_gene	YER138C	-1	5269	4859	5018
444003_160_5_1	1	160	1	160	transposable_element	YERCTy1-1	-1	5924	5155	5314
445434_120_5_1	1	120	1	120	CDS	YER138C	-1	3966	2165	2284
445434_120_5_1	1	120	1	120	transposable_element_gene	YER138C	-1	5269	3468	3587
445434_120_5_1	1	120	1	120	transposable_element	YERCTy1-1	-1	5924	3764	3883
448724_120_5_1	1	120	1	120	CDS	YER137C-A	-1	1323	178	297
448724_120_5_1	1	120	1	120	transposable_element_gene	YER137C-A	-1	1323	178	297
448724_120_5_1	1	120	1	120	CDS	YER138C	-1	1302	178	297
448724_120_5_1	1	120	1	120	transposable_element_gene	YER138C	-1	5269	178	297
448724_120_5_1	1	120	1	120	transposable_element	YERCTy1-1	-1	5924	474	593
462336_126_5_1	1	126	46	126	CDS	YER145C-A	-1	438	358	438
462336_126_5_1	1	126	46	126	gene	YER145C-A	-1	438	358	438
469452_86_5_1	1	86	1	74	ncRNA	tV(AAC)E2	1	74	1	74
469452_86_5_1	1	86	1	74	tRNA	tV(AAC)E2	1	74	1	74
474236_120_5_1	1	120	1	120	CDS	YER153C	-1	765	446	565
474236_120_5_1	1	120	1	120	gene	YER153C	-1	765	446	565
474556_240_5_1	1	240	1	240	CDS	YER153C	-1	765	6	245
474556_240_5_1	1	240	1	240	gene	YER153C	-1	765	6	245
487309_102_5_1	1	102	18	89	ncRNA	tE(UUC)E3	-1	72	1	72
487309_102_5_1	1	102	18	89	tRNA	tE(UUC)E3	-1	72	1	72
493022_240_5_1	1	240	1	240	CDS	YER160C	-1	3966	3556	3795
493022_240_5_1	1	240	1	240	transposable_element_gene	YER160C	-1	5269	4859	5098
493022_240_5_1	1	240	1	240	transposable_element	YERCTy1-2	-1	5727	5156	5395
494556_120_5_1	1	120	1	120	CDS	YER160C	-1	3966	2142	2261
494556_120_5_1	1	120	1	120	transposable_element_gene	YER160C	-1	5269	3445	3564
494556_120_5_1	1	120	1	120	transposable_element	YERCTy1-2	-1	5727	3742	3861
497823_120_5_1	1	120	1	120	CDS	YER159C-A	-1	1323	178	297
497823_120_5_1	1	120	1	120	transposable_element_gene	YER159C-A	-1	1323	178	297
497823_120_5_1	1	120	1	120	CDS	YER160C	-1	1302	178	297
497823_120_5_1	1	120	1	120	transposable_element_gene	YER160C	-1	5269	178	297
497823_120_5_1	1	120	1	120	transposable_element	YERCTy1-2	-1	5727	475	594
502324_37_5_1	1	37	1	37	CDS	YER162C	-1	2265	530	566
502324_37_5_1	1	37	1	37	gene	YER162C	-1	2265	530	566
511754_120_5_1	1	120	1	120	CDS	YER165W	1	1734	1387	1506
511754_120_5_1	1	120	1	120	gene	YER165W	1	1734	1387	1506
513078_120_5_1	1	120	1	120	CDS	YER166W	1	4716	340	459
513078_120_5_1	1	120	1	120	gene	YER166W	1	4716	340	459
544568_120_5_1	1	120	1	120	CDS	YER176W	1	3366	2884	3003
544568_120_5_1	1	120	1	120	gene	YER176W	1	3366	2884	3003
545957_120_5_1	1	120	1	120	CDS	YER177W	1	804	352	471
545957_120_5_1	1	120	1	120	gene	YER177W	1	804	352	471
551273_92_5_1	1	92	8	81	ncRNA	tI(AAU)E2	-1	74	1	74
551273_92_5_1	1	92	8	81	tRNA	tI(AAU)E2	-1	74	1	74
566374_120_5_1	1	120	1	120	CDS	YER187W	1	426	150	269
566374_120_5_1	1	120	1	120	gene	YER187W	1	426	150	269
570182_330_5_1	1	330	1	330	telomere	TEL05R	1	7276	589	918
570182_330_5_1	1	330	1	143	repeat_family	TEL05R-XR	1	269	127	269
570182_330_5_1	1	330	144	330	repeat_family	TEL05R-YP	1	6545	1	187
572191_120_5_1	1	120	1	120	telomere	TEL05R	1	7276	2598	2717
572191_120_5_1	1	120	1	120	repeat_family	TEL05R-YP	1	6545	1867	1986
572191_120_5_1	1	120	1	120	CDS	YER190W	1	5046	717	836
572191_120_5_1	1	120	1	120	gene	YER190W	1	5046	717	836
573031_120_5_1	1	120	1	120	telomere	TEL05R	1	7276	3438	3557
573031_120_5_1	1	120	1	120	repeat_family	TEL05R-YP	1	6545	2707	2826
573031_120_5_1	1	120	1	120	CDS	YER190W	1	5046	1557	1676
573031_120_5_1	1	120	1	120	gene	YER190W	1	5046	1557	1676
574090_240_5_1	1	240	1	240	telomere	TEL05R	1	7276	4497	4736
574090_240_5_1	1	240	1	240	repeat_family	TEL05R-YP	1	6545	3766	4005
574090_240_5_1	1	240	1	240	CDS	YER190W	1	5046	2616	2855
574090_240_5_1	1	240	1	240	gene	YER190W	1	5046	2616	2855
575918_200_5_1	1	200	1	200	telomere	TEL05R	1	7276	6325	6524
575918_200_5_1	1	200	1	200	repeat_family	TEL05R-YP	1	6545	5594	5793
575918_200_5_1	1	200	1	200	CDS	YER190C-B	-1	483	41	240
575918_200_5_1	1	200	1	200	gene	YER190C-B	-1	483	41	240
575918_200_5_1	1	200	1	200	CDS	YER190W	1	5046	4444	4643
575918_200_5_1	1	200	1	200	gene	YER190W	1	5046	4444	4643
6813_120_6_1	1	120	1	120	CDS	YFL062W	1	1140	388	507
6813_120_6_1	1	120	1	120	gene	YFL062W	1	1140	388	507
45851_120_6_1	1	120	1	120	CDS	YFL042C	-1	2025	1775	1894
45851_120_6_1	1	120	1	120	gene	YFL042C	-1	2025	1775	1894
47435_120_6_1	1	120	1	120	CDS	YFL042C	-1	2025	191	310
47435_120_6_1	1	120	1	120	gene	YFL042C	-1	2025	191	310
53337_120_6_1	1	120	1	120	CDS	YFL039C	-1	1118	922	1041
53337_120_6_1	1	120	1	120	gene	YFL039C	-1	1436	1240	1359
60054_160_6_1	1	160	1	160	CDS	YFL036W	1	4056	1274	1433
60054_160_6_1	1	160	1	160	gene	YFL036W	1	4056	1274	1433
67494_120_6_1	1	120	1	120	CDS	YFL034W	1	3222	2020	2139
67494_120_6_1	1	120	1	120	gene	YFL034W	1	3222	2020	2139
75881_124_6_1	1	124	1	124	gene	YFL031W	1	969	705	828
75881_124_6_1	1	124	1	124	intron	YFL031W	1	252	44	167
88959_120_6_1	1	120	1	120	CDS	YFL024C	-1	2499	1266	1385
88959_120_6_1	1	120	1	120	gene	YFL024C	-1	2499	1266	1385
89600_120_6_1	1	120	1	120	CDS	YFL024C	-1	2499	625	744
89600_120_6_1	1	120	1	120	gene	YFL024C	-1	2499	625	744
95989_120_6_1	1	120	1	120	CDS	YFL021C-A	-1	855	506	625
95989_120_6_1	1	120	1	120	gene	YFL021C-A	-1	855	506	625
95989_120_6_1	1	120	1	120	CDS	YFL021W	1	1533	26	145
95989_120_6_1	1	120	1	120	gene	YFL021W	1	1533	26	145
99284_160_6_1	1	160	1	160	CDS	YFL020C	-1	369	151	310
99284_160_6_1	1	160	1	160	gene	YFL020C	-1	369	151	310
101433_57_6_1	1	57	5	40	ncRNA	tP(UGG)F	1	36	1	36
101433_57_6_1	1	57	1	40	tRNA	tP(UGG)F	1	103	64	103
106474_162_6_1	1	162	1	162	CDS	YFL015C	-1	495	323	484
106474_162_6_1	1	162	1	162	gene	YFL015C	-1	495	323	484
[truncated: 5,076 more rows]
