# Supplementary material for: Comparative analysis of structured RNAs in S. cerevisiae indicates a multitude of different functions
Source: BMC Biol. 2007 Jun 18;5:25. doi: 10.1186/1741-7007-5-25 (PMC1914338; doi:10.1186/1741-7007-5-25)
Supplement: Additional file 5 — CDS with conserved RNA structure. RNA structure found within CDS (PSVM∗ MathType@MTEF@5@5@+=feaafiart1ev1aaatCvAUfKttLearuWrP9MDH5MBPbIqV92AaeXatLxBI9gBaebbnrfifHhDYfgasaacH8akY=wiFfYdH8Gipec8Eeeu0xXdbba9frFj0=OqFfea0dXdd9vqai=hGuQ8kuc9pgc9s8qqaq=dirpe0xb9q8qiLsFr0=vr0=vr0dc8meaabaqaciaacaGaaeqabaqabeGadaaakeaacqWGqbaudaqhaaWcbaGaem4uamLaemOvayLaemyta0eabaGaey4fIOcaaaaa@3278@ ≥ 0.5 cut-off level). File is formatted as: CDS identifier, start of predicted structure, end of predicted structure, mean percent identity. [file 1741-7007-5-25-S5.TXT]

CDS_ID	Start of struct	end of struct	MPI
Q0085	441	600	37.5
YAL021C	441	560	33.19
YAL031C	1281	1400	39.44
YAL038W	441	560	76.81
YAL038W	1401	1560	63.67
YBL003C	241	360	77.5
YBL003C	241	360	77.5
YBL013W	241	360	38.42
YBL019W	1321	1560	56.32
YBL019W	1241	1400	39.51
YBL046W	921	1120	39.41
YBL104C	1081	1240	37.78
YBL104C	1121	1240	39.72
YBR017C	601	760	44.66
YBR030W	1441	1560	33.75
YBR085W	1	160	76.04
YBR086C	841	1080	35.83
YBR129C	121	240	59.17
YBR129C	81	200	49.86
YBR148W	161	280	72.87
YBR187W	641	760	59.86
YBR189W	241	360	71.11
YBR198C	41	160	74.03
YBR198C	81	200	74.17
YBR202W	961	1080	66.39
YBR203W	281	400	69.17
YBR203W	281	400	69.17
YBR235W	841	960	70.14
YBR273C	601	720	68.06
YBR295W	161	400	80
YBR295W	1521	1572	78.33
YBR295W	281	400	84.17
YCL017C	121	280	38.08
YCL037C	241	360	47.78
YCL039W	281	400	38.75
YCL039W	1201	1320	36.25
YCL067C	201	320	69.17
YCL067C	441	560	84.58
YCL073C	1441	1560	74.17
YCL073C	481	600	77.5
YCL073C	921	1040	71.67
YCR012W	641	760	78.33
YCR012W	1041	1160	70.69
YCR023C	1121	1240	64.86
YCR038C	161	280	85.83
YCR038C	161	320	87.29
YCR038C	521	640	78.47
YCR057C	161	320	64.51
YCR057C	161	280	63.33
YCR088W	441	560	45.14
YDL053C	121	240	60.28
YDL053C	121	240	60.28
YDL079C	41	160	76.67
YDL079C	41	160	76.67
YDL079C	681	800	87.92
YDL097C	1241	1360	65.83
YDL131W	161	280	73.06
YDL131W	521	640	72.64
YDL199C	601	720	80.28
YDL199C	121	240	86.94
YDL199C	1321	1440	80.83
YDL211C	241	360	71.67
YDL211C	721	840	76.53
YDL226C	521	640	60.97
YDR006C	81	200	34.31
YDR009W	441	560	69.17
YDR033W	41	160	63.19
YDR034C-A	1	120	76.44
YDR064W	401	520	82.39
YDR072C	1241	1360	67.92
YDR087C	41	160	45
YDR096W	441	760	79.38
YDR096W	441	640	81.25
YDR096W	1441	1572	67.78
YDR099W	681	800	56.67
YDR099W	521	800	74.17
YDR118W	41	160	60
YDR118W	281	400	49.05
YDR118W	81	200	38.61
YDR212W	241	360	75
YDR216W	1441	1560	41.94
YDR216W	1121	1320	37.45
YDR281C	161	280	79.5
YDR326C	1401	1560	64.72
YDR326C	1201	1360	39.38
YDR334W	1321	1440	39.72
YDR408C	361	480	62.08
YDR439W	961	1080	80.56
YDR447C	281	400	63.61
YDR452W	161	280	39.46
YDR456W	201	320	34.36
YDR477W	41	160	34.99
YDR494W	201	360	46.81
YDR506C	401	520	80.56
YEL054C	41	160	82.08
YEL071W	241	360	83.19
YEL071W	641	840	82.87
YEL071W	1161	1280	84.44
YEL071W	1161	1280	84.44
YER006W	1401	1560	43.27
YER006W	81	200	64.31
YER018C	41	160	61.94
YER018C	281	400	61.53
YER018C	601	720	62.17
YER018C	81	200	60.56
YER018C	281	400	61.53
YER018C	521	640	59.03
YER022W	81	200	36.94
YER043C	881	1000	77.78
YER084W	1	160	51.67
YER088C	41	160	72.22
YER088C	401	520	36.81
YER088C	1281	1480	36.57
YER091C	441	560	67.64
YER096W	241	360	69.72
YER096W	601	720	80.56
YER096W	921	1040	82.22
YER113C	1041	1160	57.92
YER125W	361	480	37.08
YER129W	761	880	43.75
YER129W	1361	1480	44.03
YER153C	161	280	53.47
YER153C	1	120	44.86
YER166W	281	440	56.12
YER167W	561	680	69.58
YER167W	361	480	68.19
YER176W	1321	1440	65.14
YER177W	361	520	74.24
YER177W	481	680	77.55
YER187W	121	280	92.5
YFL014W	121	240	65.83
YFL020C	121	400	85.14
YFL031W	1	160	80.21
YFL034W	201	320	39.17
YFL042C	201	480	40.97
YFL042C	201	320	38.19
YFR003C	201	320	55.56
YFR003C	201	320	55.56
YFR016C	401	520	35.69
YFR016C	721	840	41.81
YFR018C	401	520	50.28
YFR024C-A	801	920	36.67
YFR024C-A	801	1040	34.59
YFR024C-A	1161	1280	73.77
YGL003C	481	600	36.67
YGL026C	721	840	43.47
YGL062W	161	280	75.56
YGL085W	241	360	28.04
YGL089C	321	440	78.83
YGL089C	321	440	78.83
YGL092W	481	600	45.28
YGL103W	1	120	76.53
YGL147C	121	240	54.17
YGL170C	641	760	84.03
YGL189C	281	400	84.63
YGL195W	441	560	40.28
YGL195W	761	880	41.81
YGL195W	681	800	36.25
YGL206C	1	120	59.72
YGL209W	601	760	46.6
YGL256W	521	680	75.91
YGR059W	201	320	48.75
YGR085C	1	160	81.05
YGR087C	1481	1572	53.33
YGR094W	681	800	76.67
YGR141W	1081	1240	66.32
YGR159C	81	280	43.52
YGR159C	41	440	44.41
YGR169C-A	201	320	67.11
YGR186W	361	520	60.35
YGR238C	481	600	81.11
YGR241C	881	1040	40.14
YGR263C	41	200	40.63
YGR285C	721	880	59.24
YGR294W	81	240	91.67
YGR294W	81	320	91.25
YHL006C	121	320	82.92
YHL006C	121	240	81.81
YHL009W-A	1	120	72.64
YHL033C	161	320	82.78
YHR008C	281	400	66.11
YHR010W	241	400	67.92
YHR014W	481	600	77.08
YHR021C	201	320	79.35
YHR025W	521	640	47.5
YHR037W	201	320	49.44
YHR098C	41	200	30.63
YHR103W	601	720	36.25
YHR115C	161	280	66.39
YHR115C	161	280	66.39
YHR131C	1	120	64.72
YHR146W	1361	1480	82.27
YHR146W	1241	1440	63.99
YHR174W	1081	1240	91.53
YHR174W	1121	1240	92.78
YHR184W	321	440	36.11
YHR210C	801	920	81.67
YIL022W	201	320	61.11
YIL038C	841	960	43.33
YIL038C	641	880	41.35
YIL046W	481	600	64.44
YIL055C	961	1080	47.78
YIL118W	361	600	49.83
YIL123W	1281	1400	63.54
YIR006C	81	200	37.5
YIR006C	561	760	37.45
YIR006C	1241	1440	33.75
YIR019C	1521	1572	36.11
YIR023W	1001	1120	36.25
YIR023W	1001	1120	36.25
YIR023W	1201	1320	36.61
YIR025W	761	880	83.19
YJL034W	761	880	71.67
YJL042W	1441	1572	43.24
YJL042W	241	360	38.06
YJL042W	1441	1572	42.26
YJL083W	281	440	46.25
YJL105W	41	160	57.64
YJL105W	241	440	54.35
YJL106W	361	480	72.5
YJL130C	1241	1360	74.44
YJL138C	201	320	73.75
YJR016C	1281	1400	71.11
YJR042W	1241	1360	55.56
YJR045C	681	800	73.47
YJR045C	961	1080	65.97
YJR064W	121	320	73.01
YJR064W	201	320	74.72
YJR077C	721	1000	73.09
YJR080C	681	800	36.43
YJR098C	441	560	66.94
YJR098C	441	560	66.94
YJR137C	41	160	68.06
YJR137C	1481	1572	53.14
YJR150C	801	920	71.17
YJR150C	161	280	73.33
YKL051W	1	120	66.67
YKL054C	1281	1400	59.12
YKL068W	121	360	77.99
YKL068W	1361	1480	71.08
YKL109W	481	600	86.67
YKL109W	1561	1572	84.54
YKL125W	281	440	74.44
YKL194C	921	1040	75.69
YKL215C	1081	1240	69.17
YKL215C	1081	1240	69.17
YKR028W	1361	1520	73.47
YKR064W	201	320	42.36
YKR064W	401	520	33.61
YKR084C	241	360	38.61
YKR091W	241	360	81.53
YKR094C	1	200	83.15
YLL034C	601	720	63.33
YLL058W	801	920	83.06
YLR009W	521	640	46.81
YLR013W	201	320	84.72
YLR013W	161	320	82.02
YLR075W	561	720	65.32
YLR075W	1	120	83.75
YLR092W	1041	1160	86.75
YLR092W	601	720	71.39
YLR096W	201	320	47.64
YLR096W	161	280	37.92
YLR106C	1361	1520	39.93
YLR116W	1321	1440	37.5
YLR116W	1281	1400	37.22
YLR139C	321	440	44.03
YLR141W	321	440	59.44
YLR188W	401	520	30.62
YLR190W	1041	1200	68.54
YLR190W	81	200	69.58
YLR206W	881	1040	46.59
YLR262C-A	1	120	77.18
YLR262C-A	1	120	77.18
YLR273C	1	120	76.81
YLR278C	1	160	66.81
YLR278C	1	200	66.94
YLR278C	1481	1572	36.67
YLR305C	201	360	45.37
YLR305C	201	320	43.18
YLR307W	481	640	85.98
YLR307W	441	640	85.6
YLR308W	521	640	72.36
YLR340W	641	760	70.56
YLR352W	81	200	56.39
YLR352W	81	200	56.39
YLR353W	161	280	71.97
YLR375W	81	200	44.58
YLR375W	601	760	66.6
YLR380W	41	160	42.92
YLR390W	1	120	79.23
YLR441C	481	600	93.06
YLR449W	401	520	78.47
YLR449W	881	1000	84.44
YML010W	1041	1280	51.74
YML037C	641	760	70.69
YML045W-A	161	320	69.59
YML045W-A	641	760	70.83
YML045W-A	161	280	69.17
YML045W-A	401	520	56.67
YML045W-A	681	800	70.83
YML056C	81	200	65.28
YML056C	561	680	78.47
YML056C	41	160	54.44
YML063W	401	600	69.72
YML072C	41	160	41.94
YML072C	1161	1280	68.33
YML100W	361	480	76.25
YML100W	361	480	76.25
YML126C	361	480	73.33
YMR047C	441	560	38.33
YMR078C	401	520	42.92
YMR088C	1	120	31.12
YMR099C	281	400	69.44
YMR108W	1521	1572	70.97
YMR108W	1	120	40.11
YMR142C	1	120	92.22
YMR142C	201	320	91.67
YMR142C	1	240	90.56
YMR219W	481	600	76.11
YMR219W	641	760	74.44
YMR241W	881	1000	42.34
YMR241W	881	1000	42.34
YMR259C	321	440	42.64
YMR261C	361	480	46.81
YMR280C	1	120	39.58
YMR280C	81	200	41.67
YMR302C	1	120	36.81
YNL049C	361	560	74.58
YNL049C	681	800	85.83
YNL049C	681	800	85.83
YNL049C	1161	1280	80
YNL112W	881	1000	72.36
YNL125C	41	160	35.14
YNL173C	1001	1120	72.29
YNL173C	1001	1120	72.29
YNL178W	441	560	82.64
YNL201C	1481	1572	42.5
YNL204C	841	960	74.44
YNL204C	841	960	74.44
YNL242W	121	240	56.94
YNL247W	81	200	40.08
YNL247W	1	120	39.12
YNL255C	361	480	77.78
YNL288W	361	480	66.25
YNR008W	121	240	37.36
YNR014W	41	200	69.17
YNR031C	641	760	54.9
YNR055C	921	1040	39.03
YNR073C	1	160	83.75
YNR073C	801	920	59.31
YNR073C	1081	1400	52.27
YOL020W	1	160	42.43
YOL086C	81	200	74.72
YOL086C	561	760	70.23
YOL088C	161	280	67.78
YOL088C	161	280	67.78
YOL148C	1201	1400	58.8
YOL148C	41	200	46.45
YOL161C	81	320	93.19
YOR006C	361	480	68.89
YOR010C	121	240	73.47
YOR052C	321	440	76.64
YOR080W	121	280	61.05
YOR097C	1	120	83.89
YOR098C	961	1080	43.89
YOR101W	641	800	41.11
YOR117W	561	720	81.11
YOR117W	1121	1240	79.72
YOR117W	561	720	81.11
YOR140W	1	560	36.35
YOR140W	1441	1572	35.66
YOR177C	81	200	84.17
YOR177C	601	720	78.89
YOR181W	1121	1240	35.56
YOR181W	481	600	40.14
YOR270C	201	320	69.86
YOR290C	641	760	52.36
YOR306C	1201	1320	68.75
YOR324C	681	800	81.53
YOR324C	921	1040	75.69
YOR335C	1161	1360	60.27
YOR341W	321	440	60.69
YOR369C	121	240	67.22
YOR378W	1201	1320	78.33
YOR383C	41	160	84.72
YPL016W	1321	1440	47.36
YPL016W	681	800	39.86
YPL016W	1321	1560	37.13
YPL032C	1161	1320	45.42
YPL055C	921	1040	85.34
YPL055C	401	600	67.64
YPL055C	921	1040	85.34
YPL067C	441	560	81.94
YPL068C	441	600	69.1
YPL077C	521	640	59.17
YPL077C	521	680	59.1
YPL085W	401	520	36.39
YPL085W	401	520	36.39
YPL085W	761	880	36.94
YPL085W	1401	1520	41.25
YPL105C	641	760	73.53
YPL127C	321	440	42.5
YPL149W	681	800	41.67
YPL154C	441	560	69.44
YPL154C	1081	1240	74.98
YPL154C	1081	1240	74.98
YPL179W	41	240	37.89
YPL179W	1521	1572	64.37
YPL179W	121	240	31.02
YPL190C	521	640	35.69
YPL190C	201	320	41.49
YPR008W	41	240	38.34
YPR030W	121	320	71.94
YPR030W	81	280	71.2
YPR030W	441	560	80
YPR030W	721	840	77.22
YPR040W	41	160	40
YPR040W	41	160	40
YPR062W	121	240	72.64
YPR083W	1081	1200	42.64
YPR088C	1281	1480	44.6
YPR088C	1281	1400	40.37
YPR106W	601	720	67.64
YPR138C	81	200	78.47
YPR138C	361	480	77.08
YPR138C	1361	1520	49.32
YPR159W	521	640	40.14
YPR159W	601	720	51.94
YPR160W	641	760	80.56
YPR160W	881	1000	73.06
YPR181C	1441	1560	63.06
