# Supplementary material for: Comparative analysis of structured RNAs in S. cerevisiae indicates a multitude of different functions
Source: BMC Biol. 2007 Jun 18;5:25. doi: 10.1186/1741-7007-5-25 (PMC1914338; doi:10.1186/1741-7007-5-25)
Supplement: Additional file 6 — Predicted RNA structures in UTR regions. The element_id is decomposed as follows: StartCoord_Length_Chr_strand. The file contains all RNA structure elements found on the PSVM∗ MathType@MTEF@5@5@+=feaafiart1ev1aaatCvAUfKttLearuWrP9MDH5MBPbIqV92AaeXatLxBI9gBaebbnrfifHhDYfgasaacH8akY=wiFfYdH8Gipec8Eeeu0xXdbba9frFj0=OqFfea0dXdd9vqai=hGuQ8kuc9pgc9s8qqaq=dirpe0xb9q8qiLsFr0=vr0=vr0dc8meaabaqaciaacaGaaeqabaqabeGadaaakeaacqWGqbaudaqhaaWcbaGaem4uamLaemOvayLaemyta0eabaGaey4fIOcaaaaa@3278@ ≥ 0.5 cut-off level. File is formatted as element id, CDS with UTR, distance from CDS boundary, 5'/3' UTR. [file 1741-7007-5-25-S6.txt]

element id	in UTR of CDS	distance from CDS boundary	5'/3' UTR
201824_126_1_-1	YAR047C	44	5
69102_119_10_-1	YJL195C	19	3
223228_187_10_-1	YJL106W	-16	3
424944_121_10_-1	YJL005W	7	5
528456_111_10_-1	YJR050W	44	5
570625_128_10_-1	YJR071W	-62	3
604294_165_10_-1	YJR094C	27	3
647386_121_10_-1	YJR120W	-5	3
647386_121_10_-1	YJR121W	15	5
789_70_11_-1	YKL225W	-10	3
200180_190_11_-1	YKL129C	15	5
453697_118_11_-1	YKR008W	-24	3
518788_120_11_-1	YKR042W	6	5
566873_120_11_-1	YKR066C	33	5
629988_128_11_-1	YKR096W	-34	3
49786_112_12_-1	YLL043W	39	5
469278_20_12_-1	YLR155C	20	3
472930_20_12_-1	YLR157C	20	3
482510_20_12_-1	YLR158C	20	3
486162_20_12_-1	YLR160C	20	3
510231_120_12_-1	YLR176C	-3	5
556398_168_12_-1	YLR206W	-23	3
563470_79_12_-1	YLR210W	78	3
704907_116_12_-1	YLR281C	-55	5
704907_116_12_-1	YLR282C	50	3
722884_120_12_-1	YLR296W	-24	5
893476_123_12_-1	YLR386W	29	5
178284_121_13_-1	YML048W	21	5
178284_121_13_-1	YML049C	-21	5
286364_121_13_-1	YMR010W	48	3
318518_120_13_-1	YMR022W	41	5
513982_164_13_-1	YMR123W	22	3
7413_135_14_-1	YNL337W	-6	3
23283_198_14_-1	YNL328C	9	5
694886_119_14_-1	YNR037C	47	3
759094_126_14_-1	YNR067C	-3	5
74237_120_15_-1	YOL130W	42	5
238210_121_15_-1	YOL050C	10	5
238210_121_15_-1	YOL051W	27	3
577648_33_15_-1	YOR133W	22	3
12657_121_16_-1	YPL280W	57	3
105465_124_16_-1	YPL234C	25	5
592192_121_16_-1	YPR016C	16	3
146894_120_2_-1	YBL038W	6	3
203267_130_2_-1	YBL012C	12	3
203267_130_2_-1	YBL013W	3	3
128320_113_3_-1	YCR008W	34	5
84171_120_4_-1	YDL210W	-20	5
134750_126_4_-1	YDL182W	26	3
167294_122_4_-1	YDL162C	-56	3
167294_122_4_-1	YDL163W	35	3
167294_122_4_-1	YDL164C	39	5
264977_90_4_-1	YDL110C	13	5
378721_123_4_-1	YDL040C	27	3
478245_60_4_-1	YDR015C	50	5
653524_55_4_-1	YDR099W	23	5
743826_123_4_-1	YDR143C	-43	5
101272_120_5_-1	YEL027W	21	3
546354_120_5_-1	YER177W	-55	3
106312_120_6_-1	YFL015C	31	3
106312_120_6_-1	YFL015W-A	-23	5
212994_124_6_-1	YFR029W	33	3
80492_121_7_-1	YGL222C	45	3
257651_120_7_-1	YGL133W	-59	5
307014_135_7_-1	YGL106W	2	3
384723_202_7_-1	YGL063W	-46	3
483145_120_7_-1	YGL007W	0	5
557786_121_7_-1	YGR035W-A	-4	3
823966_120_7_-1	YGR162W	-22	5
828955_125_7_-1	YGR164W	-10	3
828955_125_7_-1	YGR165W	41	5
944994_125_7_-1	YGR225W	29	5
991102_128_7_-1	YGR250C	-49	3
33012_121_8_-1	YHL034C	58	3
33012_121_8_-1	YHL034W-A	41	5
213088_121_8_-1	YHR054C	-23	3
94907_121_9_-1	YIL135C	37	3
137888_128_9_-1	YIL119C	14	5
292558_120_9_-1	YIL031W	-46	5
334732_127_9_-1	YIL010W	20	5
377170_126_9_-1	YIR010W	12	3
377170_126_9_-1	YIR011C	-12	3
383536_33_9_-1	YIR017C	-16	3
383536_33_9_-1	YIR017W-A	-6	5
394533_163_9_-1	YIR020C	-21	5
217484_121_1_1	YAR060C	1	5
69062_119_10_1	YJL195C	59	3
419529_113_10_1	YJL010C	52	5
486318_123_10_1	YJR031C	59	3
570665_128_10_1	YJR071W	-22	3
639783_19_10_1	YJR115W	55	5
171136_137_11_1	YKL148C	2	5
247987_130_11_1	YKL102C	-26	5
355765_202_11_1	YKL044W	0	5
477757_120_11_1	YKR019C	51	5
577733_121_11_1	YKR072C	-32	5
577733_121_11_1	YKR073C	-25	3
243343_120_12_1	YLR048W	-7	3
275221_148_12_1	YLR070C	9	5
275221_148_12_1	YLR071C	10	3
281787_129_12_1	YLR074C	41	3
320551_124_12_1	YLR090W	27	5
323151_159_12_1	YLR091W	-28	3
573860_124_12_1	YLR218C	-60	5
628230_88_12_1	YLR246W	31	3
673636_161_12_1	YLR264C-A	33	3
758870_120_12_1	YLR312C	35	5
347384_120_13_1	YMR038C	6	3
624038_124_13_1	YMR181C	-41	5
370041_120_14_1	YNL137C	-14	5
440943_121_14_1	YNL097C-B	24	5
500273_200_14_1	YNL067W	18	3
631123_121_14_1	YNR001W-A	19	5
642409_122_14_1	YNR008W	28	3
652334_52_14_1	YNR014W	79	5
79461_125_15_1	YOL128C	-17	5
220519_113_15_1	YOL058W	48	3
241338_131_15_1	YOL048C	30	5
254652_121_15_1	YOL039W	37	3
326143_128_15_1	YOL001W	13	3
462062_141_15_1	YOR072W-A	22	3
457043_69_16_1	YPL053C	3	3
572953_122_16_1	YPR008W	-60	5
719492_117_16_1	YPR093C	-53	3
831672_125_16_1	YPR151C	1	5
136386_118_2_1	YBL044W	17	3
466025_122_2_1	YBR113W	-17	3
651162_120_2_1	YBR213W	-25	3
685271_135_2_1	YBR233W-A	15	3
685271_135_2_1	YBR234C	27	3
736088_122_2_1	YBR262C	53	5
736088_122_2_1	YBR263W	49	5
13081_162_3_1	YCL066W	39	5
162505_118_3_1	YCR024C-B	-29	3
200276_120_3_1	YCR040W	41	5
224238_121_3_1	YCR059C	13	5
224238_121_3_1	YCR060W	35	5
92525_121_4_1	YDL206W	60	3
104590_121_4_1	YDL198C	38	5
265187_134_4_1	YDL109C	-63	3
403525_161_4_1	YDL027C	6	3
416725_120_4_1	YDL020C	20	5
461675_122_4_1	YDR007W	42	5
697894_121_4_1	YDR122W	5	3
802204_121_4_1	YDR170C	-13	5
1245701_122_4_1	YDR385W	-47	3
1301024_119_4_1	YDR416W	23	3
1360773_120_4_1	YDR450W	-15	3
1422607_125_4_1	YDR484W	21	5
1468540_121_4_1	YDR509W	-23	3
206876_120_5_1	YER025W	43	3
213224_204_5_1	YER030W	-13	5
460224_124_5_1	YER144C	6	5
566695_122_5_1	YER187W	45	3
258696_120_6_1	YFR054C	26	3
112041_120_7_1	YGL204C	32	5
190522_120_7_1	YGL167C	48	5
482699_160_7_1	YGL008C	28	5
640545_130_7_1	YGR079W	49	5
784872_119_7_1	YGR146C	9	5
75959_98_8_1	YHL014C	36	3
115899_100_8_1	YHR005C-A	4	5
399193_121_8_1	YHR151C	-44	3
538094_121_8_1	YHR212C	1	5
350010_58_9_1	YIL003W	10	3
389422_127_9_1	YIR019C	20	3
50111_96_0_1	Q0140	14	3
