# Supplementary material for: Comparative analysis of structured RNAs in S. cerevisiae indicates a multitude of different functions
Source: BMC Biol. 2007 Jun 18;5:25. doi: 10.1186/1741-7007-5-25 (PMC1914338; doi:10.1186/1741-7007-5-25)
Supplement: Additional file 7 — Predicted structured RNA overlapping with TF-binding sites. Data is at the PSVM∗ MathType@MTEF@5@5@+=feaafiart1ev1aaatCvAUfKttLearuWrP9MDH5MBPbIqV92AaeXatLxBI9gBaebbnrfifHhDYfgasaacH8akY=wiFfYdH8Gipec8Eeeu0xXdbba9frFj0=OqFfea0dXdd9vqai=hGuQ8kuc9pgc9s8qqaq=dirpe0xb9q8qiLsFr0=vr0=vr0dc8meaabaqaciaacaGaaeqabaqabeGadaaakeaacqWGqbaudaqhaaWcbaGaem4uamLaemOvayLaemyta0eabaGaey4fIOcaaaaa@3278@ ≥ 0.5 cut-off level. File is formatted as: element id, SGD identifier for TF-binding site. [file 1741-7007-5-25-S7.txt]

45145_120_1_1	UME6-binding-site-S000082558	TF_binding_site
45145_120_1_1	UME6-binding-site-S000082559	TF_binding_site
68417_160_1_1	MCM1-binding-site-S000082573	TF_binding_site
68417_160_1_1	MCM1-binding-site-S000082574	TF_binding_site
68417_160_1_1	MCM1-binding-site-S000082575	TF_binding_site
82072_120_1_1	RAP1-binding-site-S000082595	TF_binding_site
69062_119_10_1	MBP1-binding-site-S000084345	TF_binding_site
69062_119_10_1	MBP1-binding-site-S000084348	TF_binding_site
69062_119_10_1	MCM1-binding-site-S000084349	TF_binding_site
69062_119_10_1	MCM1-binding-site-S000084350	TF_binding_site
69062_119_10_1	REB1-binding-site-S000084344	TF_binding_site
69062_119_10_1	SWI6-binding-site-S000084346	TF_binding_site
69062_119_10_1	SWI6-binding-site-S000084347	TF_binding_site
228129_121_10_1	SPT23-binding-site-S000084412	TF_binding_site
80609_124_11_1	CBF1-binding-site-S000084542	TF_binding_site
247987_130_11_1	MBP1-binding-site-S000084615	TF_binding_site
247987_130_11_1	MBP1-binding-site-S000084617	TF_binding_site
247987_130_11_1	MBP1-binding-site-S000084619	TF_binding_site
247987_130_11_1	SWI4-binding-site-S000084614	TF_binding_site
247987_130_11_1	SWI4-binding-site-S000084616	TF_binding_site
247987_130_11_1	SWI4-binding-site-S000084618	TF_binding_site
322101_162_11_1	MSN2-binding-site-S000084665	TF_binding_site
322101_162_11_1	PHD1-binding-site-S000084668	TF_binding_site
322101_162_11_1	SOK2-binding-site-S000084664	TF_binding_site
322101_162_11_1	SOK2-binding-site-S000084666	TF_binding_site
322101_162_11_1	SUT1-binding-site-S000084667	TF_binding_site
355765_202_11_1	CIN5-binding-site-S000084688	TF_binding_site
355765_202_11_1	SOK2-binding-site-S000084686	TF_binding_site
355765_202_11_1	SOK2-binding-site-S000084687	TF_binding_site
364266_122_11_1	HAP1-binding-site-S000084691	TF_binding_site
428591_251_11_1	CBF1-binding-site-S000084712	TF_binding_site
428591_251_11_1	MBP1-binding-site-S000084711	TF_binding_site
428591_251_11_1	SWI4-binding-site-S000084710	TF_binding_site
243343_120_12_1	SPT23-binding-site-S000084828	TF_binding_site
243343_120_12_1	YOX1-binding-site-S000084827	TF_binding_site
323151_159_12_1	CBF1-binding-site-S000084844	TF_binding_site
323151_159_12_1	CBF1-binding-site-S000084845	TF_binding_site
323151_159_12_1	MET32-binding-site-S000084846	TF_binding_site
534573_158_12_1	MCM1-binding-site-S000084865	TF_binding_site
534573_158_12_1	MCM1-binding-site-S000084867	TF_binding_site
534573_158_12_1	NDD1-binding-site-S000084866	TF_binding_site
553920_120_12_1	AFT2-binding-site-S000084874	TF_binding_site
553920_120_12_1	HAP1-binding-site-S000084873	TF_binding_site
553920_120_12_1	HAP1-binding-site-S000084876	TF_binding_site
553920_120_12_1	RCS1-binding-site-S000084875	TF_binding_site
70380_120_13_1	MSN2-binding-site-S000084992	TF_binding_site
70380_120_13_1	MSN4-binding-site-S000084990	TF_binding_site
70380_120_13_1	MSN4-binding-site-S000084991	TF_binding_site
220972_280_13_1	MBP1-binding-site-S000085021	TF_binding_site
220972_280_13_1	MBP1-binding-site-S000085025	TF_binding_site
220972_280_13_1	SWI4-binding-site-S000085023	TF_binding_site
220972_280_13_1	SWI4-binding-site-S000085026	TF_binding_site
220972_280_13_1	SWI6-binding-site-S000085022	TF_binding_site
220972_280_13_1	SWI6-binding-site-S000085024	TF_binding_site
220972_280_13_1	SWI6-binding-site-S000085027	TF_binding_site
500842_161_13_1	FHL1-binding-site-S000085098	TF_binding_site
662132_121_13_1	SWI4-binding-site-S000085175	TF_binding_site
662132_121_13_1	SWI4-binding-site-S000085176	TF_binding_site
662132_121_13_1	SWI6-binding-site-S000085174	TF_binding_site
774406_121_13_1	MSN4-binding-site-S000085198	TF_binding_site
774406_121_13_1	SKN7-binding-site-S000085197	TF_binding_site
68535_120_14_1	DIG1-binding-site-S000085268	TF_binding_site
68535_120_14_1	MBP1-binding-site-S000085264	TF_binding_site
68535_120_14_1	MCM1-binding-site-S000085265	TF_binding_site
68535_120_14_1	MCM1-binding-site-S000085267	TF_binding_site
68535_120_14_1	SWI4-binding-site-S000085266	TF_binding_site
87556_120_14_1	MBP1-binding-site-S000085276	TF_binding_site
87556_120_14_1	PHD1-binding-site-S000085273	TF_binding_site
87556_120_14_1	PHD1-binding-site-S000085278	TF_binding_site
87556_120_14_1	STB1-binding-site-S000085277	TF_binding_site
87556_120_14_1	STB1-binding-site-S000085279	TF_binding_site
87556_120_14_1	STB1-binding-site-S000085284	TF_binding_site
87556_120_14_1	SWI4-binding-site-S000085275	TF_binding_site
87556_120_14_1	SWI4-binding-site-S000085280	TF_binding_site
87556_120_14_1	SWI4-binding-site-S000085283	TF_binding_site
87556_120_14_1	SWI4-binding-site-S000085285	TF_binding_site
87556_120_14_1	SWI4-binding-site-S000085287	TF_binding_site
87556_120_14_1	SWI6-binding-site-S000085274	TF_binding_site
87556_120_14_1	SWI6-binding-site-S000085281	TF_binding_site
87556_120_14_1	SWI6-binding-site-S000085282	TF_binding_site
87556_120_14_1	SWI6-binding-site-S000085286	TF_binding_site
129324_113_14_1	DIG1-binding-site-S000085316	TF_binding_site
129324_113_14_1	STE12-binding-site-S000085315	TF_binding_site
335929_201_14_1	MCM1-binding-site-S000085390	TF_binding_site
427367_131_14_1	CBF1-binding-site-S000085406	TF_binding_site
427367_131_14_1	GCN4-binding-site-S000085407	TF_binding_site
440943_121_14_1	SKN7-binding-site-S000085412	TF_binding_site
479304_192_14_1	ACE2-binding-site-S000085430	TF_binding_site
479304_192_14_1	SWI5-binding-site-S000085428	TF_binding_site
479304_192_14_1	SWI5-binding-site-S000085429	TF_binding_site
518927_120_14_1	HAP4-binding-site-S000085447	TF_binding_site
642409_122_14_1	MBP1-binding-site-S000085479	TF_binding_site
642409_122_14_1	MBP1-binding-site-S000085480	TF_binding_site
83242_160_15_1	RDS1-binding-site-S000085524	TF_binding_site
83242_160_15_1	SIP4-binding-site-S000085525	TF_binding_site
83242_160_15_1	SIP4-binding-site-S000085526	TF_binding_site
83242_160_15_1	SIP4-binding-site-S000085527	TF_binding_site
83242_160_15_1	SKN7-binding-site-S000085521	TF_binding_site
83242_160_15_1	SKN7-binding-site-S000085528	TF_binding_site
83242_160_15_1	STP1-binding-site-S000085523	TF_binding_site
253800_160_15_1	RAP1-binding-site-S000085579	TF_binding_site
825048_163_15_1	HSF1-binding-site-S000085720	TF_binding_site
892384_115_15_1	PUT3-binding-site-S000085729	TF_binding_site
931301_202_15_1	CBF1-binding-site-S000085741	TF_binding_site
37960_126_16_1	MBP1-binding-site-S000085761	TF_binding_site
37960_126_16_1	MBP1-binding-site-S000085762	TF_binding_site
37960_126_16_1	MBP1-binding-site-S000085763	TF_binding_site
37960_126_16_1	SWI4-binding-site-S000085760	TF_binding_site
627488_161_16_1	RAP1-binding-site-S000085899	TF_binding_site
627488_161_16_1	UME6-binding-site-S000085898	TF_binding_site
641327_118_16_1	FKH1-binding-site-S000085902	TF_binding_site
641327_118_16_1	FKH2-binding-site-S000085901	TF_binding_site
744282_72_16_1	ADR1-binding-site-S000085931	TF_binding_site
785856_120_16_1	MAC1-binding-site-S000085959	TF_binding_site
785856_120_16_1	MAC1-binding-site-S000085960	TF_binding_site
831672_125_16_1	AFT2-binding-site-S000085972	TF_binding_site
860706_115_16_1	SKN7-binding-site-S000085990	TF_binding_site
45140_291_2_1	FHL1-binding-site-S000082655	TF_binding_site
45140_291_2_1	FHL1-binding-site-S000082656	TF_binding_site
136386_118_2_1	SOK2-binding-site-S000082689	TF_binding_site
370841_120_2_1	STE12-binding-site-S000082807	TF_binding_site
466025_122_2_1	SWI4-binding-site-S000082871	TF_binding_site
104590_121_4_1	GCN4-binding-site-S000083073	TF_binding_site
248041_118_4_1	SWI5-binding-site-S000083122	TF_binding_site
416725_120_4_1	YAP7-binding-site-S000083161	TF_binding_site
811879_122_4_1	REB1-binding-site-S000083255	TF_binding_site
1301024_119_4_1	FHL1-binding-site-S000083365	TF_binding_site
1301024_119_4_1	RAP1-binding-site-S000083364	TF_binding_site
1445645_122_4_1	INO2-binding-site-S000083402	TF_binding_site
1445645_122_4_1	INO2-binding-site-S000083403	TF_binding_site
1445645_122_4_1	INO4-binding-site-S000083401	TF_binding_site
1445645_122_4_1	INO4-binding-site-S000083404	TF_binding_site
1468540_121_4_1	GCN4-binding-site-S000083412	TF_binding_site
1468540_121_4_1	NRG1-binding-site-S000083411	TF_binding_site
77832_120_5_1	DIG1-binding-site-S000083466	TF_binding_site
77832_120_5_1	DIG1-binding-site-S000083467	TF_binding_site
222340_121_5_1	HSF1-binding-site-S000083502	TF_binding_site
222340_121_5_1	PHO2-binding-site-S000083501	TF_binding_site
298412_121_5_1	FKH1-binding-site-S000083527	TF_binding_site
298412_121_5_1	FKH2-binding-site-S000083528	TF_binding_site
298412_121_5_1	MBP1-binding-site-S000083531	TF_binding_site
298412_121_5_1	MBP1-binding-site-S000083532	TF_binding_site
298412_121_5_1	SWI4-binding-site-S000083530	TF_binding_site
298412_121_5_1	SWI4-binding-site-S000083533	TF_binding_site
298412_121_5_1	SWI6-binding-site-S000083529	TF_binding_site
298412_121_5_1	SWI6-binding-site-S000083534	TF_binding_site
386308_122_5_1	MBP1-binding-site-S000083568	TF_binding_site
386308_122_5_1	MBP1-binding-site-S000083570	TF_binding_site
386308_122_5_1	MCM1-binding-site-S000083565	TF_binding_site
386308_122_5_1	SWI4-binding-site-S000083567	TF_binding_site
386308_122_5_1	SWI6-binding-site-S000083566	TF_binding_site
386308_122_5_1	SWI6-binding-site-S000083569	TF_binding_site
386308_122_5_1	UME6-binding-site-S000083571	TF_binding_site
422782_122_5_1	UME6-binding-site-S000083594	TF_binding_site
545176_215_5_1	CBF1-binding-site-S000083629	TF_binding_site
545176_215_5_1	GCR1-binding-site-S000083630	TF_binding_site
545176_215_5_1	GCR1-binding-site-S000083631	TF_binding_site
545176_215_5_1	GCR1-binding-site-S000083633	TF_binding_site
545176_215_5_1	MSN2-binding-site-S000083627	TF_binding_site
545176_215_5_1	RPN4-binding-site-S000083632	TF_binding_site
545176_215_5_1	TYE7-binding-site-S000083628	TF_binding_site
54783_120_6_1	TEC1-binding-site-S000083639	TF_binding_site
82321_120_6_1	DIG1-binding-site-S000083648	TF_binding_site
82321_120_6_1	DIG1-binding-site-S000083651	TF_binding_site
82321_120_6_1	HAP5-binding-site-S000083650	TF_binding_site
82321_120_6_1	MCM1-binding-site-S000083649	TF_binding_site
82321_120_6_1	STE12-binding-site-S000083652	TF_binding_site
182898_191_6_1	AFT2-binding-site-S000083677	TF_binding_site
182898_191_6_1	SWI5-binding-site-S000083675	TF_binding_site
182898_191_6_1	SWI6-binding-site-S000083676	TF_binding_site
156340_120_7_1	BAS1-binding-site-S000083727	TF_binding_site
156340_120_7_1	BAS1-binding-site-S000083729	TF_binding_site
156340_120_7_1	GCN4-binding-site-S000083728	TF_binding_site
156340_120_7_1	MET4-binding-site-S000083730	TF_binding_site
472422_243_7_1	NRG1-binding-site-S000083801	TF_binding_site
472422_243_7_1	RPN4-binding-site-S000083800	TF_binding_site
482699_160_7_1	HSF1-binding-site-S000083805	TF_binding_site
640545_130_7_1	MBP1-binding-site-S000083857	TF_binding_site
809763_127_7_1	HSF1-binding-site-S000083905	TF_binding_site
884226_119_7_1	GCR1-binding-site-S000083927	TF_binding_site
884226_119_7_1	HSF1-binding-site-S000083926	TF_binding_site
951274_206_7_1	NDD1-binding-site-S000083955	TF_binding_site
987439_120_7_1	SKN7-binding-site-S000083987	TF_binding_site
987439_120_7_1	SOK2-binding-site-S000083988	TF_binding_site
1050206_198_7_1	SWI6-binding-site-S000084017	TF_binding_site
1050206_198_7_1	SWI6-binding-site-S000084018	TF_binding_site
222686_125_8_1	FKH2-binding-site-S000084072	TF_binding_site
222686_125_8_1	MBP1-binding-site-S000084077	TF_binding_site
222686_125_8_1	STB1-binding-site-S000084075	TF_binding_site
222686_125_8_1	SWI4-binding-site-S000084074	TF_binding_site
222686_125_8_1	SWI4-binding-site-S000084076	TF_binding_site
222686_125_8_1	SWI6-binding-site-S000084073	TF_binding_site
236597_120_8_1	GCN4-binding-site-S000084081	TF_binding_site
375042_120_8_1	CBF1-binding-site-S000084133	TF_binding_site
375042_120_8_1	PHO4-binding-site-S000084132	TF_binding_site
117720_237_9_1	CBF1-binding-site-S000084197	TF_binding_site
117720_237_9_1	CBF1-binding-site-S000084198	TF_binding_site
332790_120_9_1	PHD1-binding-site-S000084291	TF_binding_site
408007_117_9_1	DAL82-binding-site-S000084307	TF_binding_site
408007_117_9_1	DAL82-binding-site-S000084309	TF_binding_site
408007_117_9_1	DAL82-binding-site-S000084310	TF_binding_site
408007_117_9_1	GLN3-binding-site-S000084306	TF_binding_site
408007_117_9_1	GLN3-binding-site-S000084308	TF_binding_site
408007_117_9_1	GLN3-binding-site-S000084311	TF_binding_site
68377_120_1_-1	MCM1-binding-site-S000082573	TF_binding_site
68377_120_1_-1	MCM1-binding-site-S000082574	TF_binding_site
68377_120_1_-1	MCM1-binding-site-S000082575	TF_binding_site
141739_123_1_-1	HSF1-binding-site-S000082623	TF_binding_site
69102_119_10_-1	MBP1-binding-site-S000084345	TF_binding_site
69102_119_10_-1	MBP1-binding-site-S000084348	TF_binding_site
69102_119_10_-1	MCM1-binding-site-S000084349	TF_binding_site
69102_119_10_-1	MCM1-binding-site-S000084350	TF_binding_site
69102_119_10_-1	REB1-binding-site-S000084344	TF_binding_site
69102_119_10_-1	SWI6-binding-site-S000084346	TF_binding_site
69102_119_10_-1	SWI6-binding-site-S000084347	TF_binding_site
139686_160_10_-1	DIG1-binding-site-S000084387	TF_binding_site
195068_121_10_-1	SKN7-binding-site-S000084398	TF_binding_site
223228_187_10_-1	REB1-binding-site-S000084410	TF_binding_site
228089_281_10_-1	REB1-binding-site-S000084413	TF_binding_site
228089_281_10_-1	SPT23-binding-site-S000084412	TF_binding_site
230384_129_11_-1	PHD1-binding-site-S000084584	TF_binding_site
407873_132_11_-1	ABF1-binding-site-S000084707	TF_binding_site
407873_132_11_-1	CBF1-binding-site-S000084705	TF_binding_site
407873_132_11_-1	GCN4-binding-site-S000084706	TF_binding_site
407873_132_11_-1	TYE7-binding-site-S000084703	TF_binding_site
407873_132_11_-1	TYE7-binding-site-S000084704	TF_binding_site
518788_120_11_-1	MCM1-binding-site-S000084735	TF_binding_site
518788_120_11_-1	NDD1-binding-site-S000084734	TF_binding_site
518788_120_11_-1	SKN7-binding-site-S000084731	TF_binding_site
518788_120_11_-1	STE12-binding-site-S000084733	TF_binding_site
518788_120_11_-1	SWI6-binding-site-S000084732	TF_binding_site
566873_120_11_-1	MSN2-binding-site-S000084747	TF_binding_site
566873_120_11_-1	MSN4-binding-site-S000084748	TF_binding_site
566873_120_11_-1	NRG1-binding-site-S000084746	TF_binding_site
580795_166_11_-1	RGT1-binding-site-S000084758	TF_binding_site
580795_166_11_-1	RGT1-binding-site-S000084759	TF_binding_site
580795_166_11_-1	SKN7-binding-site-S000084756	TF_binding_site
580795_166_11_-1	SUT1-binding-site-S000084757	TF_binding_site
534534_117_12_-1	MCM1-binding-site-S000084865	TF_binding_site
722884_120_12_-1	SKN7-binding-site-S000084913	TF_binding_site
722884_120_12_-1	UME6-binding-site-S000084912	TF_binding_site
789942_120_12_-1	RLM1-binding-site-S000084927	TF_binding_site
789942_120_12_-1	SWI4-binding-site-S000084928	TF_binding_site
789942_120_12_-1	SWI6-binding-site-S000084929	TF_binding_site
893476_123_12_-1	MBP1-binding-site-S000084948	TF_binding_site
30334_121_13_-1	CBF1-binding-site-S000084985	TF_binding_site
30334_121_13_-1	CBF1-binding-site-S000084986	TF_binding_site
30334_121_13_-1	REB1-binding-site-S000084987	TF_binding_site
306264_120_13_-1	PHD1-binding-site-S000085060	TF_binding_site
306264_120_13_-1	SOK2-binding-site-S000085059	TF_binding_site
306264_120_13_-1	SOK2-binding-site-S000085061	TF_binding_site
307096_122_13_-1	SOK2-binding-site-S000085070	TF_binding_site
627992_119_13_-1	FKH1-binding-site-S000085143	TF_binding_site
627992_119_13_-1	FKH2-binding-site-S000085142	TF_binding_site
774112_121_13_-1	NRG1-binding-site-S000085195	TF_binding_site
777355_157_13_-1	MCM1-binding-site-S000085201	TF_binding_site
87516_120_14_-1	MBP1-binding-site-S000085276	TF_binding_site
87516_120_14_-1	MCM1-binding-site-S000085271	TF_binding_site
87516_120_14_-1	MCM1-binding-site-S000085272	TF_binding_site
87516_120_14_-1	PHD1-binding-site-S000085273	TF_binding_site
87516_120_14_-1	PHD1-binding-site-S000085278	TF_binding_site
87516_120_14_-1	STB1-binding-site-S000085277	TF_binding_site
87516_120_14_-1	STB1-binding-site-S000085279	TF_binding_site
87516_120_14_-1	STB1-binding-site-S000085284	TF_binding_site
87516_120_14_-1	SWI4-binding-site-S000085275	TF_binding_site
87516_120_14_-1	SWI4-binding-site-S000085280	TF_binding_site
87516_120_14_-1	SWI4-binding-site-S000085283	TF_binding_site
87516_120_14_-1	SWI4-binding-site-S000085285	TF_binding_site
87516_120_14_-1	SWI4-binding-site-S000085287	TF_binding_site
87516_120_14_-1	SWI6-binding-site-S000085274	TF_binding_site
87516_120_14_-1	SWI6-binding-site-S000085281	TF_binding_site
87516_120_14_-1	SWI6-binding-site-S000085282	TF_binding_site
87516_120_14_-1	SWI6-binding-site-S000085286	TF_binding_site
91559_121_14_-1	ABF1-binding-site-S000085293	TF_binding_site
310257_209_14_-1	FKH2-binding-site-S000085385	TF_binding_site
310257_209_14_-1	SKN7-binding-site-S000085384	TF_binding_site
559379_164_14_-1	ABF1-binding-site-S000085464	TF_binding_site
559379_164_14_-1	CBF1-binding-site-S000085461	TF_binding_site
559379_164_14_-1	CBF1-binding-site-S000085462	TF_binding_site
559379_164_14_-1	CBF1-binding-site-S000085463	TF_binding_site
559379_164_14_-1	MOT3-binding-site-S000085460	TF_binding_site
559379_164_14_-1	PHO2-binding-site-S000085465	TF_binding_site
619832_167_14_-1	HSF1-binding-site-S000085473	TF_binding_site
715528_121_14_-1	GCN4-binding-site-S000085503	TF_binding_site
427179_360_15_-1	RPN4-binding-site-S000085614	TF_binding_site
427179_360_15_-1	RPN4-binding-site-S000085615	TF_binding_site
511368_149_15_-1	CBF1-binding-site-S000085632	TF_binding_site
511368_149_15_-1	CBF1-binding-site-S000085633	TF_binding_site
670649_126_15_-1	CIN5-binding-site-S000085662	TF_binding_site
770378_196_15_-1	CIN5-binding-site-S000085690	TF_binding_site
797093_160_15_-1	FKH2-binding-site-S000085699	TF_binding_site
797093_160_15_-1	NDD1-binding-site-S000085698	TF_binding_site
797093_160_15_-1	STB1-binding-site-S000085700	TF_binding_site
797093_160_15_-1	STB1-binding-site-S000085707	TF_binding_site
797093_160_15_-1	STE12-binding-site-S000085703	TF_binding_site
797093_160_15_-1	STE12-binding-site-S000085708	TF_binding_site
797093_160_15_-1	SWI4-binding-site-S000085701	TF_binding_site
797093_160_15_-1	SWI4-binding-site-S000085706	TF_binding_site
797093_160_15_-1	SWI6-binding-site-S000085702	TF_binding_site
797093_160_15_-1	SWI6-binding-site-S000085704	TF_binding_site
797093_160_15_-1	SWI6-binding-site-S000085705	TF_binding_site
813789_119_15_-1	RPN4-binding-site-S000085717	TF_binding_site
264371_120_16_-1	MBP1-binding-site-S000085836	TF_binding_site
264371_120_16_-1	MBP1-binding-site-S000085837	TF_binding_site
273013_118_16_-1	ADR1-binding-site-S000085838	TF_binding_site
296839_124_16_-1	MOT3-binding-site-S000085842	TF_binding_site
297252_121_16_-1	AFT2-binding-site-S000085844	TF_binding_site
297252_121_16_-1	AFT2-binding-site-S000085846	TF_binding_site
297252_121_16_-1	RCS1-binding-site-S000085845	TF_binding_site
297252_121_16_-1	SKN7-binding-site-S000085843	TF_binding_site
752002_120_16_-1	MCM1-binding-site-S000085932	TF_binding_site
775455_119_16_-1	MBP1-binding-site-S000085952	TF_binding_site
775455_119_16_-1	MBP1-binding-site-S000085954	TF_binding_site
775455_119_16_-1	MBP1-binding-site-S000085955	TF_binding_site
775455_119_16_-1	SNT2-binding-site-S000085951	TF_binding_site
775455_119_16_-1	SWI6-binding-site-S000085953	TF_binding_site
101245_122_2_-1	PUT3-binding-site-S000082674	TF_binding_site
101245_122_2_-1	UME6-binding-site-S000082675	TF_binding_site
101245_122_2_-1	UME6-binding-site-S000082676	TF_binding_site
164189_120_2_-1	HAP4-binding-site-S000082696	TF_binding_site
164189_120_2_-1	HAP4-binding-site-S000082697	TF_binding_site
165802_129_2_-1	ROX1-binding-site-S000082717	TF_binding_site
192164_129_2_-1	DIG1-binding-site-S000082727	TF_binding_site
192164_129_2_-1	STE12-binding-site-S000082728	TF_binding_site
192164_129_2_-1	TEC1-binding-site-S000082726	TF_binding_site
419672_121_2_-1	HSF1-binding-site-S000082858	TF_binding_site
429213_127_2_-1	THI2-binding-site-S000082862	TF_binding_site
555741_130_2_-1	FKH2-binding-site-S000082901	TF_binding_site
555741_130_2_-1	SWI5-binding-site-S000082900	TF_binding_site
770611_123_2_-1	ABF1-binding-site-S000082947	TF_binding_site
137094_120_3_-1	TYE7-binding-site-S000083001	TF_binding_site
249194_271_3_-1	FKH1-binding-site-S000083036	TF_binding_site
125111_286_4_-1	REB1-binding-site-S000083076	TF_binding_site
125111_286_4_-1	REB1-binding-site-S000083077	TF_binding_site
134750_126_4_-1	HAP4-binding-site-S000083078	TF_binding_site
234368_239_4_-1	ACE2-binding-site-S000083111	TF_binding_site
234368_239_4_-1	ACE2-binding-site-S000083115	TF_binding_site
234368_239_4_-1	DIG1-binding-site-S000083108	TF_binding_site
234368_239_4_-1	STE12-binding-site-S000083109	TF_binding_site
234368_239_4_-1	SWI4-binding-site-S000083113	TF_binding_site
234368_239_4_-1	SWI5-binding-site-S000083112	TF_binding_site
234368_239_4_-1	SWI6-binding-site-S000083114	TF_binding_site
234368_239_4_-1	TEC1-binding-site-S000083107	TF_binding_site
234368_239_4_-1	TEC1-binding-site-S000083110	TF_binding_site
600474_123_4_-1	HAP5-binding-site-S000083213	TF_binding_site
914906_161_4_-1	SWI4-binding-site-S000083267	TF_binding_site
914906_161_4_-1	SWI4-binding-site-S000083268	TF_binding_site
914906_161_4_-1	SWI6-binding-site-S000083266	TF_binding_site
914906_161_4_-1	SWI6-binding-site-S000083269	TF_binding_site
976168_161_4_-1	SOK2-binding-site-S000083283	TF_binding_site
976168_161_4_-1	SOK2-binding-site-S000083284	TF_binding_site
1080604_121_4_-1	PHD1-binding-site-S000083320	TF_binding_site
1080604_121_4_-1	SKN7-binding-site-S000083318	TF_binding_site
1080604_121_4_-1	SKN7-binding-site-S000083321	TF_binding_site
1080604_121_4_-1	SOK2-binding-site-S000083319	TF_binding_site
1080604_121_4_-1	SWI4-binding-site-S000083322	TF_binding_site
1080604_121_4_-1	SWI6-binding-site-S000083323	TF_binding_site
1084646_123_4_-1	SUM1-binding-site-S000083331	TF_binding_site
1251784_120_4_-1	MCM1-binding-site-S000083354	TF_binding_site
1251784_120_4_-1	MCM1-binding-site-S000083355	TF_binding_site
1251784_120_4_-1	MCM1-binding-site-S000083356	TF_binding_site
77751_161_5_-1	DIG1-binding-site-S000083466	TF_binding_site
77751_161_5_-1	DIG1-binding-site-S000083467	TF_binding_site
77751_161_5_-1	MCM1-binding-site-S000083462	TF_binding_site
77751_161_5_-1	MCM1-binding-site-S000083463	TF_binding_site
77751_161_5_-1	SWI4-binding-site-S000083464	TF_binding_site
77751_161_5_-1	SWI6-binding-site-S000083465	TF_binding_site
51149_126_6_-1	SUM1-binding-site-S000083638	TF_binding_site
106312_120_6_-1	HSF1-binding-site-S000083662	TF_binding_site
114037_170_6_-1	SUM1-binding-site-S000083663	TF_binding_site
114037_170_6_-1	SUM1-binding-site-S000083664	TF_binding_site
212994_124_6_-1	CBF1-binding-site-S000083683	TF_binding_site
212994_124_6_-1	CBF1-binding-site-S000083685	TF_binding_site
212994_124_6_-1	TYE7-binding-site-S000083682	TF_binding_site
212994_124_6_-1	TYE7-binding-site-S000083684	TF_binding_site
157687_123_7_-1	AFT2-binding-site-S000083733	TF_binding_site
157687_123_7_-1	REB1-binding-site-S000083732	TF_binding_site
254331_134_7_-1	FHL1-binding-site-S000083748	TF_binding_site
254331_134_7_-1	FHL1-binding-site-S000083751	TF_binding_site
254331_134_7_-1	SFP1-binding-site-S000083749	TF_binding_site
254331_134_7_-1	SFP1-binding-site-S000083750	TF_binding_site
277183_122_7_-1	RAP1-binding-site-S000083756	TF_binding_site
277183_122_7_-1	RAP1-binding-site-S000083757	TF_binding_site
428171_122_7_-1	HSF1-binding-site-S000083788	TF_binding_site
598972_249_7_-1	MET32-binding-site-S000083844	TF_binding_site
598972_249_7_-1	MET32-binding-site-S000083845	TF_binding_site
610042_160_7_-1	SWI5-binding-site-S000083851	TF_binding_site
640506_118_7_-1	MBP1-binding-site-S000083857	TF_binding_site
640506_118_7_-1	REB1-binding-site-S000083856	TF_binding_site
878658_165_7_-1	MBP1-binding-site-S000083922	TF_binding_site
878658_165_7_-1	SWI4-binding-site-S000083921	TF_binding_site
878658_165_7_-1	SWI5-binding-site-S000083923	TF_binding_site
884266_119_7_-1	GCR1-binding-site-S000083927	TF_binding_site
914939_120_7_-1	HSF1-binding-site-S000083937	TF_binding_site
989686_163_7_-1	NRG1-binding-site-S000083993	TF_binding_site
989686_163_7_-1	STE12-binding-site-S000083994	TF_binding_site
1000507_159_7_-1	INO2-binding-site-S000084003	TF_binding_site
236637_122_8_-1	GCN4-binding-site-S000084081	TF_binding_site
273699_119_8_-1	DIG1-binding-site-S000084086	TF_binding_site
273699_119_8_-1	DIG1-binding-site-S000084088	TF_binding_site
273699_119_8_-1	DIG1-binding-site-S000084090	TF_binding_site
273699_119_8_-1	DIG1-binding-site-S000084092	TF_binding_site
273699_119_8_-1	DIG1-binding-site-S000084094	TF_binding_site
273699_119_8_-1	DIG1-binding-site-S000084096	TF_binding_site
273699_119_8_-1	STE12-binding-site-S000084087	TF_binding_site
273699_119_8_-1	STE12-binding-site-S000084089	TF_binding_site
273699_119_8_-1	STE12-binding-site-S000084091	TF_binding_site
273699_119_8_-1	STE12-binding-site-S000084093	TF_binding_site
273699_119_8_-1	STE12-binding-site-S000084095	TF_binding_site
41577_162_9_-1	SNT2-binding-site-S000084183	TF_binding_site
41577_162_9_-1	SNT2-binding-site-S000084184	TF_binding_site
41577_162_9_-1	STB5-binding-site-S000084182	TF_binding_site
117760_117_9_-1	CBF1-binding-site-S000084197	TF_binding_site
117760_117_9_-1	CBF1-binding-site-S000084198	TF_binding_site
137888_128_9_-1	TEC1-binding-site-S000084222	TF_binding_site
138620_242_9_-1	PHD1-binding-site-S000084232	TF_binding_site
138620_242_9_-1	PHD1-binding-site-S000084234	TF_binding_site
138620_242_9_-1	SOK2-binding-site-S000084233	TF_binding_site
138620_242_9_-1	SOK2-binding-site-S000084235	TF_binding_site
138620_242_9_-1	SOK2-binding-site-S000084236	TF_binding_site
410572_120_9_-1	DAL82-binding-site-S000084316	TF_binding_site
410572_120_9_-1	DAL82-binding-site-S000084319	TF_binding_site
410572_120_9_-1	GAT1-binding-site-S000084317	TF_binding_site
410572_120_9_-1	GAT1-binding-site-S000084318	TF_binding_site
410572_120_9_-1	GLN3-binding-site-S000084315	TF_binding_site
410572_120_9_-1	GLN3-binding-site-S000084320	TF_binding_site
