# Supplementary material for: Comparative analysis of structured RNAs in S. cerevisiae indicates a multitude of different functions
Source: BMC Biol. 2007 Jun 18;5:25. doi: 10.1186/1741-7007-5-25 (PMC1914338; doi:10.1186/1741-7007-5-25)
Supplement: Additional file 9 — Predicted RNA structures in intergenic regions. The element_id is decomposed as follows: StartCoord_Length_Chr_strand. The file contains all RNA structure elements found on the PSVM∗ MathType@MTEF@5@5@+=feaafiart1ev1aaatCvAUfKttLearuWrP9MDH5MBPbIqV92AaeXatLxBI9gBaebbnrfifHhDYfgasaacH8akY=wiFfYdH8Gipec8Eeeu0xXdbba9frFj0=OqFfea0dXdd9vqai=hGuQ8kuc9pgc9s8qqaq=dirpe0xb9q8qiLsFr0=vr0=vr0dc8meaabaqaciaacaGaaeqabaqabeGadaaakeaacqWGqbaudaqhaaWcbaGaem4uamLaemOvayLaemyta0eabaGaey4fIOcaaaaa@3278@ ≥ 0.5 cut-off level. File is formatted as intergenic RNA elements overlapping with data from David et al, Davis et al, Samanta et al and with SAGE/EST data. [file 1741-7007-5-25-S9.txt]

INTERGENIC RNA ELEMENTS OVERLAPPING WITH DATA FROM

### David et al.
############
# polya
segment_id	element_id

16096_polya	5159_148_0_-1						
8773_polya	20404_134_11_1						
8773_polya	20578_122_11_-1						
9965_polya	491223_133_12_1						
11715_polya	9332_206_13_-1						
12242_polya	807875_164_13_1						
12483_polya	263513_120_14_-1						
14325_polya	326143_128_15_1						
14754_polya	969709_69_15_1						
15475_polya	21068_121_16_1						
16080_polya	930524_124_16_-1						
16083_polya	936102_122_16_-1						
1160_polya	466940_133_2_1						
1845_polya	60609_124_4_1						
2065_polya	368445_125_4_-1						
3108_polya	411485_120_4_-1						
3253_polya	593379_89_4_-1						
4245_polya	8927_160_5_-1						
4245_polya	9168_120_5_1						
4245_polya	9248_120_5_-1						
4231_polya	555101_123_5_-1						
4657_polya	54783_120_6_1						
6106_polya	610324_160_7_1						
6235_polya	810933_96_7_-1						
6973_polya	203336_110_8_-1						
7764_polya	428185_120_9_-1						


# total
segment_id element_id

16174_total	33146_467_0_-1						
8889_total	171136_137_11_1						
11760_total	67736_122_13_-1						
12600_total	440943_121_14_1						
13508_total	234203_370_15_-1						
13918_total	826139_121_15_1						
15478_total	21068_121_16_1						
14916_total	132437_140_16_1						
1057_total	307255_121_2_-1						
532_total	326305_279_2_1						
1170_total	466940_133_2_1						
678_total	555741_130_2_-1						
3091_total	411485_120_4_-1						
3231_total	593379_89_4_-1						
3825_total	1476702_128_4_-1						
4232_total	555101_123_5_-1						
5077_total	167024_124_7_-1						
6110_total	610042_160_7_-1						
6112_total	610324_160_7_1						
5492_total	739341_121_7_1						


### Davis et al.
############
element_id	id_from_davis_et_al

33146_467_0_-1	IntQ0185A
97355_122_10_-1	iYJL173C
118914_157_10_1	iYJL160C-0
278022_118_10_-1	iYJL084C
38649_124_11_1	iYKL211C
144137_119_11_-1	iYKL164C-1
144176_119_11_1	iYKL164C-1
430774_172_11_-1	iYKL006C-A
514072_116_11_-1	iYKRCdelta11
747560_163_12_1	iYLR307W
1002280_120_12_1	iYLR431C
67736_122_13_-1	iYML103C
426994_71_14_-1	iYNL104C
427367_131_14_1	iYNL104C
619832_167_14_-1	iYNL007C
715528_121_14_-1	iYNR050C
34187_180_15_1	iYOL155C-1
234203_370_15_-1	iYOL052C
1004646_121_15_1	iYOR354C-1
1004686_117_15_-1	iYOR354C-1
425897_158_16_1	iYPL067C
425979_122_16_-1	iYPL067C
307255_121_2_-1	iYBR035C
326305_279_2_1	iYBR044C
341508_194_2_-1	iYBR053C-0
807616_123_2_-1	iYBR299W
308828_138_3_-1	iYCR105W
248041_118_4_1	iYDL118W
1233868_125_4_1	iYDR379W
1242381_122_4_1	iYDR384C
1493318_121_4_-1	iYDR527W-0
15564_55_5_1	iYEL072W-1
167304_123_5_-1	iYER007C-A
504760_160_5_-1	iYER163C-1
9581_116_7_-1	iYGL259W-0
74460_65_7_-1	itV(AAC)G3-0
286949_120_7_-1	iYGL119W
610042_160_7_-1	iSNR48
610324_160_7_1	iSNR48
739341_121_7_1	itI(AAU)G
151349_158_8_1	iYHR022C
	


### Samanta et al.
############
element_id	id_from_samanta_et_al	annotation

20404_134_11_1	TLN17	intergenic
20578_122_11_-1	TLN17	intergenic
807875_164_13_1	MAN37	promotor_based
87516_120_14_-1	MAN38	promotor_based
87556_120_14_1	MAN38	promotor_based
763744_120_14_1	MAN41	promotor_based
764225_134_14_1	MAN42	promotor_based
197998_157_16_1	MAN49	promotor_based
555741_130_2_-1	MAN4	promotor_based
909644_130_4_-1	MAN9	promotor_based
565854_280_5_1	MAN16	promotor_based
205371_120_6_-1	TLN11	intergenic
4944_160_7_1	MAN18	promotor_based
856757_120_7_1	MAN20	promotor_based
222686_125_8_1	MAN24	promotor_based


### SAGE AND EST Data
############
class	element_id	identifier

EST	100486_120_11_-1	AA417533    
EST	119867_123_8_-1	T37962      
EST	163190_121_3_-1	T37209      
EST	163190_121_3_-1	T38080      
EST	164690_197_11_1	T38798      
EST	197998_157_16_1	T17575      
EST	210263_123_8_1	T36318      
EST	210263_123_8_1	T37172      
EST	222686_125_8_1	T37778      
EST	264236_127_4_1	T36742      
EST	283185_282_14_1	T37205      
EST	34987_231_8_-1	T37573      
EST	34987_231_8_-1	T38317      
EST	34987_231_8_-1	T38398      
EST	34987_231_8_-1	T38452      
EST	34987_231_8_-1	T38685      
EST	403484_121_4_-1	T38846      
EST	532269_123_14_-1	T36938      
EST	77751_161_5_-1	T36377      
EST	77832_120_5_1	T36377      
EST	830482_202_16_-1	T36674      
EST	830482_202_16_-1	T36728      
EST	830482_202_16_-1	T36813      
EST	830482_202_16_-1	T36890      
EST	830482_202_16_-1	T37136      
EST	830482_202_16_-1	T37175      
EST	830482_202_16_-1	T37262      
EST	830482_202_16_-1	T37265      
EST	830482_202_16_-1	T38320      
EST	830482_202_16_-1	T38904      
EST	830605_137_16_1	T36890      
EST	830605_137_16_1	T37265      
EST	936102_122_16_-1	T38459      
SAGE	144176_119_11_1	CATGCTCTATTGAT  
SAGE	1518954_120_4_1	CATGCGATTTTAAC  
SAGE	166622_123_7_1	CATGTATAAAAGAA  
SAGE	203336_110_8_-1	CATGCTTATAGGCA  
SAGE	230384_129_11_-1	CATGAGTTTTATTT  
SAGE	284600_202_5_1	CATGCGAGAGAAGA  
SAGE	296839_124_16_-1	CATGCCTTCACTTT  
SAGE	297252_121_16_-1	CATGATGATGCAAA  
SAGE	303496_93_11_-1	CATGTTGTGAAGAG  
SAGE	335929_201_14_1	CATGCCCCGATTGG  
SAGE	34987_231_8_-1	CATGCCTTAGTAGT  
SAGE	426518_246_15_-1	CATGTATAAATTAC  
SAGE	443349_78_16_-1	CATGAACCCCAGTT  
SAGE	448566_117_15_-1	CATGAAGGAGACAC  
SAGE	448566_117_15_-1	CATGTACTGAGATA  
SAGE	449751_121_5_1	CATGGATGCCGAAA  
SAGE	450657_117_10_-1	CATGACGATATCGT  
SAGE	460773_120_2_1	CATGGTTAGTGTTC  
SAGE	464799_78_11_1	CATGTATACTGTAT  
SAGE	482519_122_13_-1	CATGAGGACGGCGG  
SAGE	514072_116_11_-1	CATGATATCTGTTT  
SAGE	546474_160_5_1	CATGTACACACGTA  
SAGE	546474_160_5_1	CATGTACACGCGCG  
SAGE	546474_160_5_1	CATGTCTATATGTG  
SAGE	546474_160_5_1	CATGTTAATGTTAT  
SAGE	559925_161_13_1	CATGATTGTGGTAG  
SAGE	56227_125_8_1	CATGGACTAAGCTA  
SAGE	60648_126_4_-1	CATGGTATAATCCA  
SAGE	67127_127_5_-1	CATGGGTACATTCA  
SAGE	67127_127_5_-1	CATGTATATTCTCG  
SAGE	732185_113_13_1	CATGTGTGGGTGTA  
SAGE	74460_65_7_-1	CATGCTGCGATTTT  
SAGE	770611_123_2_-1	CATGTAGAGGGGCG  
SAGE	77832_120_5_1	CATGCCTGAGGTAT  
SAGE	882475_121_15_1	CATGAAAAAAGAAA  
SAGE	884266_119_7_-1	CATGTACGGGTTAC  
SAGE	91772_164_15_-1	CATGGTTTGAAGAG  


### ALL intergenic RNA elements
############
68377_120_1_-1
71534_121_1_-1
141739_123_1_-1
176465_196_1_-1
177376_120_1_-1
181665_202_1_-1
197282_136_1_-1
199960_120_1_-1
200200_171_1_-1
202317_124_1_-1
202528_125_1_-1
214595_120_1_-1
73511_124_10_-1
97355_122_10_-1
195068_121_10_-1
204994_125_10_-1
278022_118_10_-1
450657_117_10_-1
455692_200_10_-1
486238_161_10_-1
640489_197_10_-1
741399_121_10_-1
12187_132_11_-1
20578_122_11_-1
91974_125_11_-1
100486_120_11_-1
106937_146_11_-1
144137_119_11_-1
230384_129_11_-1
233860_135_11_-1
242374_122_11_-1
303496_93_11_-1
304165_124_11_-1
407873_132_11_-1
430774_172_11_-1
478697_117_11_-1
514072_116_11_-1
580795_166_11_-1
618577_124_11_-1
19918_161_12_-1
29443_143_12_-1
92790_123_12_-1
93286_122_12_-1
100377_125_12_-1
124977_116_12_-1
289857_120_12_-1
341031_124_12_-1
447747_120_12_-1
450723_361_12_-1
490114_120_12_-1
534534_117_12_-1
602654_123_12_-1
636552_129_12_-1
725857_57_12_-1
737826_120_12_-1
784313_35_12_-1
789942_120_12_-1
795065_121_12_-1
828533_102_12_-1
854648_25_12_-1
854801_241_12_-1
9332_206_13_-1
30334_121_13_-1
67736_122_13_-1
101133_361_13_-1
158496_157_13_-1
169930_126_13_-1
209128_251_13_-1
287309_121_13_-1
297366_125_13_-1
306264_120_13_-1
307096_122_13_-1
349757_125_13_-1
353209_169_13_-1
481901_121_13_-1
482519_122_13_-1
483655_140_13_-1
512841_201_13_-1
587016_158_13_-1
627992_119_13_-1
774112_121_13_-1
777355_157_13_-1
852181_121_13_-1
861691_124_13_-1
895516_121_13_-1
918018_139_13_-1
919265_161_13_-1
87516_120_14_-1
91559_121_14_-1
182688_119_14_-1
217239_120_14_-1
229960_118_14_-1
263513_120_14_-1
310257_209_14_-1
321713_120_14_-1
352106_109_14_-1
405735_125_14_-1
426994_71_14_-1
503489_118_14_-1
532269_123_14_-1
559379_164_14_-1
579355_121_14_-1
619832_167_14_-1
715528_121_14_-1
779498_127_14_-1
828_70_15_-1
11056_36_15_-1
14750_62_15_-1
86809_139_15_-1
91772_164_15_-1
234203_370_15_-1
409869_124_15_-1
426518_246_15_-1
427179_360_15_-1
443697_122_15_-1
448566_117_15_-1
511368_149_15_-1
520860_121_15_-1
578081_121_15_-1
670649_126_15_-1
725271_120_15_-1
770378_196_15_-1
797093_160_15_-1
813789_119_15_-1
836734_120_15_-1
986548_124_15_-1
1004686_117_15_-1
1039521_129_15_-1
1057918_121_15_-1
1061215_120_15_-1
1078244_130_15_-1
14510_122_16_-1
16917_145_16_-1
17530_125_16_-1
75143_144_16_-1
129672_132_16_-1
156266_161_16_-1
264371_120_16_-1
273013_118_16_-1
296839_124_16_-1
297252_121_16_-1
298134_172_16_-1
339626_121_16_-1
425979_122_16_-1
443349_78_16_-1
551761_160_16_-1
586016_119_16_-1
588591_125_16_-1
594239_120_16_-1
615152_135_16_-1
643635_130_16_-1
752002_120_16_-1
775455_119_16_-1
777701_35_16_-1
812791_123_16_-1
825088_121_16_-1
830482_202_16_-1
930524_124_16_-1
936102_122_16_-1
937793_38_16_-1
941238_121_16_-1
88007_192_2_-1
101245_122_2_-1
126564_115_2_-1
164189_120_2_-1
165802_129_2_-1
192164_129_2_-1
237894_120_2_-1
307255_121_2_-1
341508_194_2_-1
373103_158_2_-1
410818_120_2_-1
419672_121_2_-1
429213_127_2_-1
555741_130_2_-1
770611_123_2_-1
807616_123_2_-1
4592_46_3_-1
78185_104_3_-1
137094_120_3_-1
163190_121_3_-1
168768_121_3_-1
308828_138_3_-1
1370_244_4_-1
14909_343_4_-1
60648_126_4_-1
125111_286_4_-1
169854_127_4_-1
210851_157_4_-1
234368_239_4_-1
315048_123_4_-1
368445_125_4_-1
368772_124_4_-1
403484_121_4_-1
411485_120_4_-1
435114_39_4_-1
593379_89_4_-1
600474_123_4_-1
832594_166_4_-1
835573_99_4_-1
867843_162_4_-1
909644_130_4_-1
914906_161_4_-1
916213_122_4_-1
955485_123_4_-1
976168_161_4_-1
1080604_121_4_-1
1084646_123_4_-1
1095674_25_4_-1
1239202_112_4_-1
1251784_120_4_-1
1301303_162_4_-1
1330771_121_4_-1
1451089_93_4_-1
1476702_128_4_-1
1493318_121_4_-1
1515496_120_4_-1
1516529_286_4_-1
1518000_200_4_-1
1519262_141_4_-1
62847_31_5_-1
63002_43_5_-1
67127_127_5_-1
77751_161_5_-1
132805_120_5_-1
167304_123_5_-1
264340_121_5_-1
322046_121_5_-1
335497_120_5_-1
351301_118_5_-1
377803_122_5_-1
378415_164_5_-1
436896_121_5_-1
468031_120_5_-1
504760_160_5_-1
517705_120_5_-1
522772_117_5_-1
555101_123_5_-1
559168_200_5_-1
563606_120_5_-1
564086_160_5_-1
564469_120_5_-1
51149_126_6_-1
99910_119_6_-1
114037_170_6_-1
158755_36_6_-1
205371_120_6_-1
255367_120_6_-1
259512_240_6_-1
259944_110_6_-1
268591_148_6_-1
9581_116_7_-1
16965_130_7_-1
20637_116_7_-1
74460_65_7_-1
87536_120_7_-1
121559_120_7_-1
157687_123_7_-1
166663_122_7_-1
167024_124_7_-1
254331_134_7_-1
277183_122_7_-1
286949_120_7_-1
428171_122_7_-1
439879_117_7_-1
559076_121_7_-1
598714_128_7_-1
598972_249_7_-1
610042_160_7_-1
640506_118_7_-1
661265_120_7_-1
810933_96_7_-1
857644_94_7_-1
879497_16_7_-1
884266_119_7_-1
914939_120_7_-1
942511_121_7_-1
989686_163_7_-1
1000507_159_7_-1
1078876_123_7_-1
5973_130_8_-1
34987_231_8_-1
50784_119_8_-1
108517_125_8_-1
119867_123_8_-1
122010_122_8_-1
203336_110_8_-1
236637_122_8_-1
273699_119_8_-1
289771_121_8_-1
302074_112_8_-1
319990_120_8_-1
422792_127_8_-1
466091_120_8_-1
490476_129_8_-1
529392_122_8_-1
535205_120_8_-1
41577_162_9_-1
99672_118_9_-1
117760_117_9_-1
138620_242_9_-1
268037_129_9_-1
333485_158_9_-1
336576_113_9_-1
410572_120_9_-1
428185_120_9_-1
2096_297_0_-1
4548_133_0_-1
5159_148_0_-1
28055_201_0_-1
29783_136_0_-1
30090_216_0_-1
30507_136_0_-1
33146_467_0_-1
34913_97_0_-1
44406_74_0_-1
53701_54_0_-1
9873_179_1_1
16128_161_1_1
21148_120_1_1
45145_120_1_1
68417_160_1_1
82072_120_1_1
177336_121_1_1
181867_122_1_1
200371_120_1_1
118914_157_10_1
123017_121_10_1
172914_120_10_1
525928_160_10_1
20404_134_11_1
38649_124_11_1
80609_124_11_1
144176_119_11_1
164690_197_11_1
230139_123_11_1
290837_121_11_1
322101_162_11_1
352570_120_11_1
364266_122_11_1
384465_159_11_1
428591_251_11_1
464799_78_11_1
19867_32_12_1
76850_126_12_1
84210_150_12_1
95233_126_12_1
220413_120_12_1
234211_120_12_1
253416_120_12_1
289817_120_12_1
410319_120_12_1
491223_133_12_1
534573_158_12_1
553920_120_12_1
602614_121_12_1
721513_120_12_1
747560_163_12_1
789982_162_12_1
809443_161_12_1
837505_46_12_1
1002280_120_12_1
1061507_120_12_1
13344_124_13_1
70380_120_13_1
220972_280_13_1
287642_125_13_1
347104_160_13_1
426126_127_13_1
481942_123_13_1
482220_147_13_1
500842_161_13_1
512355_129_13_1
551523_121_13_1
559925_161_13_1
603307_119_13_1
603593_120_13_1
625607_144_13_1
626193_169_13_1
662132_121_13_1
674826_248_13_1
732185_113_13_1
756360_124_13_1
774406_121_13_1
779318_119_13_1
807875_164_13_1
861651_124_13_1
874524_192_13_1
65374_120_14_1
68535_120_14_1
87556_120_14_1
129324_113_14_1
283185_282_14_1
335555_166_14_1
335929_201_14_1
392473_126_14_1
405776_124_14_1
427367_131_14_1
457490_127_14_1
479304_192_14_1
518927_120_14_1
661756_170_14_1
685787_120_14_1
763744_120_14_1
764225_134_14_1
769757_206_14_1
34187_180_15_1
61144_115_15_1
83242_160_15_1
253800_160_15_1
259370_120_15_1
292299_81_15_1
391464_120_15_1
514828_129_15_1
742484_133_15_1
825048_163_15_1
826139_121_15_1
830747_135_15_1
882475_121_15_1
892384_115_15_1
909074_120_15_1
931301_202_15_1
956681_120_15_1
966128_121_15_1
969709_69_15_1
1004646_121_15_1
1057877_121_15_1
1076473_162_15_1
12778_179_16_1
21068_121_16_1
37960_126_16_1
67134_120_16_1
132437_140_16_1
197998_157_16_1
425897_158_16_1
450902_117_16_1
594159_120_16_1
627488_161_16_1
641327_118_16_1
785856_120_16_1
797761_210_16_1
812831_165_16_1
830605_137_16_1
860706_115_16_1
928609_124_16_1
929022_299_16_1
45140_291_2_1
326305_279_2_1
342260_120_2_1
370841_120_2_1
452272_118_2_1
460773_120_2_1
466940_133_2_1
41146_199_3_1
52398_157_3_1
56637_122_3_1
78330_202_3_1
168608_120_3_1
290651_158_3_1
306110_120_3_1
1269_305_4_1
49224_120_4_1
60609_124_4_1
169941_119_4_1
242326_205_4_1
248041_118_4_1
264236_127_4_1
384415_120_4_1
386727_127_4_1
410850_125_4_1
413657_119_4_1
421813_124_4_1
530825_120_4_1
544422_144_4_1
562520_121_4_1
591673_122_4_1
721679_123_4_1
750879_123_4_1
805500_120_4_1
811879_122_4_1
887019_125_4_1
1031754_54_4_1
1164820_120_4_1
1233868_125_4_1
1242381_122_4_1
1330725_124_4_1
1384906_120_4_1
1445645_122_4_1
1459394_120_4_1
1514276_120_4_1
1515176_280_4_1
1515696_120_4_1
1516735_200_4_1
1517880_200_4_1
1518954_120_4_1
15564_55_5_1
77832_120_5_1
210347_121_5_1
284600_202_5_1
298412_121_5_1
305772_115_5_1
314034_45_5_1
322006_121_5_1
386016_120_5_1
386308_122_5_1
422782_122_5_1
449751_121_5_1
492465_61_5_1
545176_215_5_1
546474_160_5_1
559126_122_5_1
562731_160_5_1
564206_120_5_1
565854_280_5_1
567840_95_5_1
18853_208_6_1
32198_162_6_1
54783_120_6_1
58400_124_6_1
82321_120_6_1
182898_191_6_1
255408_119_6_1
261565_121_6_1
268349_431_6_1
4944_160_7_1
17016_121_7_1
156340_120_7_1
166622_123_7_1
272298_67_7_1
465508_134_7_1
472422_243_7_1
528715_124_7_1
610324_160_7_1
678045_87_7_1
739341_121_7_1
809562_121_7_1
809763_127_7_1
809971_124_7_1
856757_120_7_1
884226_119_7_1
944869_291_7_1
951274_206_7_1
987439_120_7_1
1050206_198_7_1
50743_119_8_1
56227_125_8_1
151349_158_8_1
210263_123_8_1
222686_125_8_1
236597_120_8_1
319950_120_8_1
374471_120_8_1
397024_127_8_1
462079_159_8_1
464538_120_8_1
27095_120_9_1
117720_237_9_1
130191_123_9_1
249374_134_9_1
332790_120_9_1
334651_163_9_1
408007_117_9_1
1263_120_0_1
6206_87_0_1
12506_86_0_1
28256_173_0_1
29726_260_0_1
32419_121_0_1
45142_123_0_1
54498_123_0_1
62832_137_0_1
76206_186_0_1
